# Supplementary material for: Integrated Blood Transcriptome and Multi-Tissue Trace Mineral Analyses of Healthy Stocker Cattle Fed Complexed or Inorganic Trace Mineral Supplement
Source: Animals (Basel). 2024 Jul 26;14(15):2186. doi: 10.3390/ani14152186 (PMC11311009; doi:10.3390/ani14152186)
Supplement: Supplementary file 1 [file animals-14-02186-s001.zip]

Archive with 6 entries (6 files):
- Supplemental File S1.xlsx
- Supplemental File S2.xlsx
- Supplemental File S3.xlsx
- Supplemental File S4.xlsx
- Supplemental File S5.xlsx
- Supplemental File S6.xlsx
