# Supplementary material for: Integrated Blood Transcriptome and Multi-Tissue Trace Mineral Analyses of Healthy Stocker Cattle Fed Complexed or Inorganic Trace Mineral Supplement
Source: Animals (Basel). 2024 Jul 26;14(15):2186. doi: 10.3390/ani14152186 (PMC11311009; doi:10.3390/ani14152186)
Supplement: Supplementary file 1 [file animals-14-02186-s001.zip › Supplemental File S1.xlsx]

## Sheet: Liver Concentrations
Supplemental File S1: Co, Cu, Mn, and Zn concentrations for all healthy cattle.
Animal_ID	Group	Pen	Day	Liver_Cu	Liver_Zn	Liver_Mn	Liver_Co
ID_2	INR	3	0	236.86	197.61	12.47	0.13
ID_3	COMBO	5	0	102.08	319.69	10.66	0.22
ID_4	COMBO	5	0	205.2	270.16	10.99	0.28
ID_6	COMBO	5	0	64.36	177.53	8.78	0.21
ID_7	INR	4	0	12.98	213.43	11.96	0.29
ID_10	INR	3	0	38.94	165.93	10.74	0.21
ID_11	INR	3	0	127.89	202.56	13.76	0.14
ID_12	INR	7	0	42.7	133.8	13.66	0.17
ID_19	AAC	2	0	78.63	197.94	11.3	0.23
ID_22	COMBO	5	0	96.89	190.89	7.82	0.23
ID_26	COMBO	6	0	90.76	161.55	12.46	0.27
ID_30	INR	4	0	53.11	160.17	15.79	0.23
ID_34	AAC	2	0	354.6	210	11.89	0.23
ID_35	INR	4	0	27.06	146.06	16.01	0.27
ID_38	COMBO	6	0	127.5	142.54	14.97	0.12
ID_42	COMBO	5	0	160.19	194.87	10.01	0.2
ID_45	INR	7	0	28.36	195.55	12.32	0.23
ID_46	AAC	8	0	384.7	209.74	10.98	0.5
ID_48	AAC	8	0	150.65	171.49	13.02	0.25
ID_49	AAC	2	0	42.28	161.29	12.37	0.33
ID_50	INR	4	0	42.81	165.92	11.31	0.18
ID_55	AAC	8	0	120.49	211.24	10.63	0.15
ID_56	COMBO	5	0	210.2	181.55	12.05	0.29
ID_57	COMBO	5	0	83.05	143.3	17.52	0.2
ID_58	COMBO	5	0	48.64	143.83	14.42	0.23
ID_2	INR	3	28	455.65	170.83	11.3	0.6
ID_3	COMBO	5	28	293.86	242.13	9.53	1.44
ID_4	COMBO	5	28	336.65	235.41	8.57	1.38
ID_6	COMBO	5	28	260.71	144.45	8.57	1.11
ID_7	INR	4	28	180.67	208.05	10.18	1.67
ID_10	INR	3	28	242.32	190.34	10.41	0.86
ID_11	INR	3	28	224.58	177.52	8.37	0.6
ID_12	INR	7	28	221.78	247.39	8.76	0.77
ID_19	AAC	2	28	141.39	208.23	11.72	0.55
ID_22	COMBO	5	28	302.36	204.35	6	0.87
ID_26	COMBO	6	28	246	154.25	10.23	0.99
ID_30	INR	4	28	241.19	134.47	11.4	0.79
ID_34	AAC	2	28	329.02	202.7	9.88	0.99
ID_35	INR	4	28	220.34	160.96	12.02	0.92
ID_38	COMBO	6	28	298.4	175.25	10.74	1.07
ID_42	COMBO	5	28	311.43	149.03	9.97	0.92
ID_45	INR	7	28	284.64	193.27	10.84	0.74
ID_46	AAC	8	28	366.25	176.83	11.46	0.97
ID_48	AAC	8	28	333.38	186.97	14.13	1.2
ID_49	AAC	2	28	233.49	189.82	12.43	1.39
ID_50	INR	4	28	348.69	159.66	10.65	0.89
ID_55	AAC	8	28	283.7	210.27	11.34	1.8
ID_56	COMBO	5	28	408.77	197.65	11.32	1.22
ID_57	COMBO	5	28	371.08	161.76	10.69	0.6
ID_58	COMBO	5	28	225.44	181.26	11.41	0.72
ID_2	INR	3	60	720.81	147.78	11.8	0.64
ID_3	COMBO	5	60	462.87	153.65	10.24	1.3
ID_4	COMBO	5	60	467.23	166.52	12.28	1.04
ID_6	COMBO	5	60	538.92	186.91	10.23	1.01
ID_7	COMBO	4	60	485.22	176.61	15.42	1.31
ID_10	INR	3	60	356.86	167.8	10.72	0.87
ID_11	INR	3	60	358.53	160.57	9.56	0.5
ID_12	INR	7	60	256.59	143.12	7.27	0.45
ID_19	AAC	2	60	202.99	153.95	10.93	0.54
ID_22	COMBO	5	60
ID_26	COMBO	6	60	428.91	215.56	12.02	0.94
ID_30	INR	4	60	414.65	146	13.2	1.2
ID_34	AAC	2	60	487.77	167.95	10.74	1.23
ID_35	INR	4	60	400.92	152.31	12.92	1.05
ID_38	COMBO	6	60	529.16	143.08	12.48	1.08
ID_42	COMBO	5	60	494.21	138.29	10.27	1.09
ID_45	INR	7	60	439.12	149.52	11.15	0.49
ID_46	AAC	8	60	436.92	214.23	12.85	1.12
ID_48	AAC	8	60	448.63	181.82	12.38	1.24
ID_49	AAC	2	60	378.48	147.46	11.01	0.97
ID_50	INR	4	60	616.39	142.46	13.4	0.73
ID_55	AAC	8	60	397.47	245.36	10.35	1.04
ID_56	COMBO	5	60	502.51	176.03	10.22	1.43
ID_57	COMBO	5	60	507.71	134.46	12.03	0.69
ID_58	COMBO	5	60	463.11	156.78	12.28	0.54

## Sheet: Serum Concentrations
Animal_ID	Group	Pen	Day	Serum_Cu	Serum_Zn	Serum_Mn	Serum_Co
ID_2	INR	3	0	0.71	0.97	3.1	0.23
ID_3	COMBO	5	0	0.52	0.76	2.3	0.27
ID_4	COMBO	5	0	0.77	0.8	2.3	0.42
ID_6	COMBO	5	0	0.67	0.48	1.6	0.35
ID_7	INR	4	0	0.33	0.81	2.1	0.33
ID_10	INR	3	0	0.64	0.75	3.1	0.14
ID_11	INR	3	0	0.69	0.76	2.9	0.17
ID_12	INR	7	0	0.95	1.01	4.2	0.45
ID_19	AAC	2	0	0.71	0.83	3.6	0.72
ID_22	COMBO	5	0	0.8	0.81	2.4	0.3
ID_26	COMBO	6	0	0.68	0.78	3.4	0.37
ID_30	INR	4	0	0.64	0.98	3.7	0.44
ID_34	AAC	2	0	0.72	0.95	2.8	0.22
ID_35	INR	4	0	0.75	0.98	3.7	0.69
ID_38	COMBO	6	0	0.76	0.61	3.2	0.19
ID_42	COMBO	5	0	0.89	0.65	2.9	0.31
ID_45	INR	7	0	0.67	0.69	2.5	0.25
ID_46	AAC	8	0	0.91	0.7	3.2	1.34
ID_48	AAC	8	0	0.51	0.58	3.4	0.35
ID_49	AAC	2	0	0.69	0.71	2.3	0.81
ID_50	INR	4	0	0.61	0.85	2.6	0.26
ID_55	AAC	8	0	0.83	0.65	2.8	0.28
ID_56	COMBO	5	0	0.78	0.52	3.3	0.66
ID_57	COMBO	5	0	0.76	1	4.1	0.4
ID_58	COMBO	5	0	0.57	1.01	4.4	0.46
ID_2	INR	3	28	1.02	1.34	3.4	5.12
ID_3	COMBO	5	28	0.92	1.02	4.1	9.11
ID_4	COMBO	5	28	0.92	0.99	3.4	10.27
ID_6	COMBO	5	28	0.94	0.98	4.3	7.07
ID_7	INR	4	28	1.06	1.03	2.8	10.73
ID_10	INR	3	28	0.93	1.01	3.8	4.39
ID_11	INR	3	28	1.17	0.82	2.9	4.12
ID_12	INR	7	28	1.42	1.24	6.9	6.67
ID_19	AAC	2	28	1.1	1.23	4.6	5.19
ID_22	COMBO	5	28	1.13	0.84	3.2	5.57
ID_26	COMBO	6	28	0.96	1.03	3.4	12.08
ID_30	INR	4	28	0.82	1.04	3	7.19
ID_34	AAC	2	28	1.19	1.18	3.1	9.33
ID_35	INR	4	28	1	1.11	4.1	7.09
ID_38	COMBO	6	28	0.94	0.94	3.3	8.54
ID_42	COMBO	5	28	1.12	0.95	4.5	3.65
ID_45	INR	7	28	1.02	1.18	4.5	5.18
ID_46	AAC	8	28	1.01	1.13	3.7	6.36
ID_48	AAC	8	28	0.72	1.17	5.7	10.49
ID_49	AAC	2	28	1.41	0.94	3.1	12.15
ID_50	INR	4	28	1.06	0.95	4	6.54
ID_55	AAC	8	28	1.02	1.21	3.3	17.34
ID_56	COMBO	5	28	0.75	0.95	4.7	7.91
ID_57	COMBO	5	28	1.16	1.03	4.5	4.04
ID_58	COMBO	5	28	0.86	1.19	5.1	5.17
ID_2	INR	3	60	0.75	1.28	3.8	7.09
ID_3	COMBO	5	60	0.63	0.86	2.7	5.72
ID_4	COMBO	5	60	0.59	1.14	2.9	6.72
ID_6	COMBO	5	60	0.73	0.99	5	5.46
ID_7	COMBO	4	60	0.7	1.19	3.1	6.9
ID_10	INR	3	60	0.85	0.92	3.7	5.93
ID_11	INR	3	60	0.77	1.14	3.3	5.02
ID_12	INR	7	60	1.06	0.99	3.7	5.12
ID_19	AAC	2	60	0.67	1.07	3.5	8.61
ID_22	COMBO	5	60
ID_26	COMBO	6	60	0.74	1	3.1	8.64
ID_30	INR	4	60	0.61	1.12	2.7	6.02
ID_34	AAC	2	60	0.72	1.14	3.8	7.56
ID_35	INR	4	60	0.87	1.01	2.5	5.71
ID_38	COMBO	6	60	0.72	0.92	2.9	6.78
ID_42	COMBO	5	60	0.85	0.91	2.8	5.81
ID_45	INR	7	60	0.8	1	3.4	3.85
ID_46	AAC	8	60	0.68	1.07	4.4	10.42
ID_48	AAC	8	60	0.56	1.07	3.8	8.9
ID_49	AAC	2	60	0.75	0.83	3.6	7.98
ID_50	INR	4	60	0.81	0.92	3.7	6.63
ID_55	AAC	8	60	0.74	1.19	3.1	9.18
ID_56	COMBO	5	60	0.58	0.92	4.8	10.33
ID_57	COMBO	5	60	0.84	1.06	4.3	7.01
ID_58	COMBO	5	60	0.66	1.27	4.7	5.74
