# Supplementary material for: Integrated Blood Transcriptome and Multi-Tissue Trace Mineral Analyses of Healthy Stocker Cattle Fed Complexed or Inorganic Trace Mineral Supplement
Source: Animals (Basel). 2024 Jul 26;14(15):2186. doi: 10.3390/ani14152186 (PMC11311009; doi:10.3390/ani14152186)
Supplement: Supplementary file 1 [file animals-14-02186-s001.zip › Supplemental File S2.xlsx]

## Sheet: Sheet 1
Supplemental File S2: Metadata for all healthy cattle samples
Sample	ID	Day	Timepoint	Group	Group_code	Pen	BodyWt_d0	ADG_d60	GR	Serum_Co_d0	Serum_Cu_d0	Serum_Mn_d0	Serum_Zn_d0	Serum_Co_d28	Serum_Cu_d28	Serum_Mn_d28	Serum_Zn_d28	Serum_Co_d60	Serum_Cu_d60	Serum_Mn_d60	Serum_Zn_d60	Liver_Co_d28	Liver_Cu_d28	Liver_Mn_d28	Liver_Zn_d28	Liver_Co_d60	Liver_Cu_d60	Liver_Mn_d60	Liver_Zn_d60
S001.3.Day0_S1	ID3	0	T1	COMBO	3	5	257	1.6128	1.99413	0.27	0.52	2.3	0.76	9.11	0.92	4.1	1.02	5.72	0.63	2.7	0.86	1.44	293.86	9.53	242.13	1.3	462.87	10.24	153.65
S002.6.Day0_S2	ID6	0	T1	COMBO	3	5	234	2.22585	2.40051	0.35	0.67	1.6	0.48	7.07	0.94	4.3	0.98	5.46	0.73	5	0.99	1.11	260.71	8.57	144.45	1.01	538.92	10.23	186.91
S003.7.Day0_S3	ID7	0	T1	INR	1	4	222	1.74135	2.05271	0.33	0.33	2.1	0.81	10.73	1.06	2.8	1.03	6.9	0.7	3.1	1.19	1.67	180.67	10.18	208.05	1.31	485.22	15.42	176.61
S005.10.Day0_S5	ID10	0	T1	INR	1	3	260	1.43295	1.60502	0.14	0.64	3.1	0.75	4.39	0.93	3.8	1.01	5.93	0.85	3.7	0.92	0.86	242.32	10.41	190.34	0.87	356.86	10.72	167.8
S013.30.Day0_S13	ID30	0	T1	INR	1	4	250	2.3772	2.59836	0.44	0.64	3.7	0.98	7.19	0.82	3	1.04	6.02	0.61	2.7	1.12	0.79	241.19	11.4	134.47	1.2	414.65	13.2	146
S015.34.Day0_S15	ID34	0	T1	AAC	2	2	224	1.6914	2.07077	0.22	0.72	2.8	0.95	9.33	1.19	3.1	1.18	7.56	0.72	3.8	1.14	0.99	329.02	9.88	202.7	1.23	487.77	10.74	167.95
S019.42.Day0_S19	ID42	0	T1	COMBO	3	5	208	1.8417	2.03525	0.31	0.89	2.9	0.65	3.65	1.12	4.5	0.95	5.81	0.85	2.8	0.91	0.92	311.43	9.97	149.03	1.09	494.21	10.27	138.29
S021.46.Day0_S21	ID46	0	T1	AAC	2	8	223	2.52735	2.55971	1.34	0.91	3.2	0.7	6.36	1.01	3.7	1.13	10.42	0.68	4.4	1.07	0.97	366.25	11.46	176.83	1.12	436.92	12.85	214.23
S022.48.Day0_S22	ID48	0	T1	AAC	2	8	246	1.7661	2.01366	0.35	0.51	3.4	0.58	10.49	0.72	5.7	1.17	8.9	0.56	3.8	1.07	1.2	333.38	14.13	186.97	1.24	448.63	12.38	181.82
S023.49.Day0_S23	ID49	0	T1	AAC	2	2	235	1.56015	2.1903	0.81	0.69	2.3	0.71	12.15	1.41	3.1	0.94	7.98	0.75	3.6	0.83	1.39	233.49	12.43	189.82	0.97	378.48	11.01	147.46
S024.50.Day0_S24	ID50	0	T1	INR	1	4	223	2.07855	2.05174	0.26	0.61	2.6	0.85	6.54	1.06	4	0.95	6.63	0.81	3.7	0.92	0.89	348.69	10.65	159.66	0.73	616.39	13.4	142.46
S026.57.Day0_S26	ID57	0	T1	COMBO	3	5	224	1.785	1.90728	0.4	0.76	4.1	1	4.04	1.16	4.5	1.03	7.01	0.84	4.3	1.06	0.6	371.08	10.69	161.76	0.69	507.71	12.03	134.46
S027.3.Day13_S27	ID3	13	T2	COMBO	3	5	257	1.6128	1.99413	0.27	0.52	2.3	0.76	9.11	0.92	4.1	1.02	5.72	0.63	2.7	0.86	1.44	293.86	9.53	242.13	1.3	462.87	10.24	153.65
S028.6.Day13_S28	ID6	13	T2	COMBO	3	5	234	2.22585	2.40051	0.35	0.67	1.6	0.48	7.07	0.94	4.3	0.98	5.46	0.73	5	0.99	1.11	260.71	8.57	144.45	1.01	538.92	10.23	186.91
S029.7.Day13_S29	ID7	13	T2	INR	1	4	222	1.74135	2.05271	0.33	0.33	2.1	0.81	10.73	1.06	2.8	1.03	6.9	0.7	3.1	1.19	1.67	180.67	10.18	208.05	1.31	485.22	15.42	176.61
S031.10.Day13_S31	ID10	13	T2	INR	1	3	260	1.43295	1.60502	0.14	0.64	3.1	0.75	4.39	0.93	3.8	1.01	5.93	0.85	3.7	0.92	0.86	242.32	10.41	190.34	0.87	356.86	10.72	167.8
S039.30.Day13_S39	ID30	13	T2	INR	1	4	250	2.3772	2.59836	0.44	0.64	3.7	0.98	7.19	0.82	3	1.04	6.02	0.61	2.7	1.12	0.79	241.19	11.4	134.47	1.2	414.65	13.2	146
S041.34.Day13_S41	ID34	13	T2	AAC	2	2	224	1.6914	2.07077	0.22	0.72	2.8	0.95	9.33	1.19	3.1	1.18	7.56	0.72	3.8	1.14	0.99	329.02	9.88	202.7	1.23	487.77	10.74	167.95
S045.42.Day13_S45	ID42	13	T2	COMBO	3	5	208	1.8417	2.03525	0.31	0.89	2.9	0.65	3.65	1.12	4.5	0.95	5.81	0.85	2.8	0.91	0.92	311.43	9.97	149.03	1.09	494.21	10.27	138.29
S047.46.Day13_S47	ID46	13	T2	AAC	2	8	223	2.52735	2.55971	1.34	0.91	3.2	0.7	6.36	1.01	3.7	1.13	10.42	0.68	4.4	1.07	0.97	366.25	11.46	176.83	1.12	436.92	12.85	214.23
S049.49.Day13_S49	ID49	13	T2	AAC	2	2	235	1.56015	2.1903	0.81	0.69	2.3	0.71	12.15	1.41	3.1	0.94	7.98	0.75	3.6	0.83	1.39	233.49	12.43	189.82	0.97	378.48	11.01	147.46
S050.50.Day13_S50	ID50	13	T2	INR	1	4	223	2.07855	2.05174	0.26	0.61	2.6	0.85	6.54	1.06	4	0.95	6.63	0.81	3.7	0.92	0.89	348.69	10.65	159.66	0.73	616.39	13.4	142.46
S052.57.Day13_S52	ID57	13	T2	COMBO	3	5	224	1.785	1.90728	0.4	0.76	4.1	1	4.04	1.16	4.5	1.03	7.01	0.84	4.3	1.06	0.6	371.08	10.69	161.76	0.69	507.71	12.03	134.46
S053.3.Day28_S53	ID3	28	T3	COMBO	3	5	257	1.6128	1.99413	0.27	0.52	2.3	0.76	9.11	0.92	4.1	1.02	5.72	0.63	2.7	0.86	1.44	293.86	9.53	242.13	1.3	462.87	10.24	153.65
S054.6.Day28_S54	ID6	28	T3	COMBO	3	5	234	2.22585	2.40051	0.35	0.67	1.6	0.48	7.07	0.94	4.3	0.98	5.46	0.73	5	0.99	1.11	260.71	8.57	144.45	1.01	538.92	10.23	186.91
S055.7.Day28_S55	ID7	28	T3	INR	1	4	222	1.74135	2.05271	0.33	0.33	2.1	0.81	10.73	1.06	2.8	1.03	6.9	0.7	3.1	1.19	1.67	180.67	10.18	208.05	1.31	485.22	15.42	176.61
S057.10.Day28_S57	ID10	28	T3	INR	1	3	260	1.43295	1.60502	0.14	0.64	3.1	0.75	4.39	0.93	3.8	1.01	5.93	0.85	3.7	0.92	0.86	242.32	10.41	190.34	0.87	356.86	10.72	167.8
S065.30.Day28_S65	ID30	28	T3	INR	1	4	250	2.3772	2.59836	0.44	0.64	3.7	0.98	7.19	0.82	3	1.04	6.02	0.61	2.7	1.12	0.79	241.19	11.4	134.47	1.2	414.65	13.2	146
S067.34.Day28_S67	ID34	28	T3	AAC	2	2	224	1.6914	2.07077	0.22	0.72	2.8	0.95	9.33	1.19	3.1	1.18	7.56	0.72	3.8	1.14	0.99	329.02	9.88	202.7	1.23	487.77	10.74	167.95
S071.42.Day28_S71	ID42	28	T3	COMBO	3	5	208	1.8417	2.03525	0.31	0.89	2.9	0.65	3.65	1.12	4.5	0.95	5.81	0.85	2.8	0.91	0.92	311.43	9.97	149.03	1.09	494.21	10.27	138.29
S073.46.Day28_S73	ID46	28	T3	AAC	2	8	223	2.52735	2.55971	1.34	0.91	3.2	0.7	6.36	1.01	3.7	1.13	10.42	0.68	4.4	1.07	0.97	366.25	11.46	176.83	1.12	436.92	12.85	214.23
S074.48.Day28_S74	ID48	28	T3	AAC	2	8	246	1.7661	2.01366	0.35	0.51	3.4	0.58	10.49	0.72	5.7	1.17	8.9	0.56	3.8	1.07	1.2	333.38	14.13	186.97	1.24	448.63	12.38	181.82
S075.49.Day28_S75	ID49	28	T3	AAC	2	2	235	1.56015	2.1903	0.81	0.69	2.3	0.71	12.15	1.41	3.1	0.94	7.98	0.75	3.6	0.83	1.39	233.49	12.43	189.82	0.97	378.48	11.01	147.46
S076.50.Day28_S76	ID50	28	T3	INR	1	4	223	2.07855	2.05174	0.26	0.61	2.6	0.85	6.54	1.06	4	0.95	6.63	0.81	3.7	0.92	0.89	348.69	10.65	159.66	0.73	616.39	13.4	142.46
S078.57.Day28_S78	ID57	28	T3	COMBO	3	5	224	1.785	1.90728	0.4	0.76	4.1	1	4.04	1.16	4.5	1.03	7.01	0.84	4.3	1.06	0.6	371.08	10.69	161.76	0.69	507.71	12.03	134.46
S079.3.Day45_S79	ID3	45	T4	COMBO	3	5	257	1.6128	1.99413	0.27	0.52	2.3	0.76	9.11	0.92	4.1	1.02	5.72	0.63	2.7	0.86	1.44	293.86	9.53	242.13	1.3	462.87	10.24	153.65
S080.6.Day45_S80	ID6	45	T4	COMBO	3	5	234	2.22585	2.40051	0.35	0.67	1.6	0.48	7.07	0.94	4.3	0.98	5.46	0.73	5	0.99	1.11	260.71	8.57	144.45	1.01	538.92	10.23	186.91
S081.7.Day45_S81	ID7	45	T4	INR	1	4	222	1.74135	2.05271	0.33	0.33	2.1	0.81	10.73	1.06	2.8	1.03	6.9	0.7	3.1	1.19	1.67	180.67	10.18	208.05	1.31	485.22	15.42	176.61
S083.10.Day45_S83	ID10	45	T4	INR	1	3	260	1.43295	1.60502	0.14	0.64	3.1	0.75	4.39	0.93	3.8	1.01	5.93	0.85	3.7	0.92	0.86	242.32	10.41	190.34	0.87	356.86	10.72	167.8
S091.30.Day45_S91	ID30	45	T4	INR	1	4	250	2.3772	2.59836	0.44	0.64	3.7	0.98	7.19	0.82	3	1.04	6.02	0.61	2.7	1.12	0.79	241.19	11.4	134.47	1.2	414.65	13.2	146
S093.34.Day45_S93	ID34	45	T4	AAC	2	2	224	1.6914	2.07077	0.22	0.72	2.8	0.95	9.33	1.19	3.1	1.18	7.56	0.72	3.8	1.14	0.99	329.02	9.88	202.7	1.23	487.77	10.74	167.95
S097.42.Day45_S97	ID42	45	T4	COMBO	3	5	208	1.8417	2.03525	0.31	0.89	2.9	0.65	3.65	1.12	4.5	0.95	5.81	0.85	2.8	0.91	0.92	311.43	9.97	149.03	1.09	494.21	10.27	138.29
S099.46.Day45_S99	ID46	45	T4	AAC	2	8	223	2.52735	2.55971	1.34	0.91	3.2	0.7	6.36	1.01	3.7	1.13	10.42	0.68	4.4	1.07	0.97	366.25	11.46	176.83	1.12	436.92	12.85	214.23
S100.48.Day45_S100	ID48	45	T4	AAC	2	8	246	1.7661	2.01366	0.35	0.51	3.4	0.58	10.49	0.72	5.7	1.17	8.9	0.56	3.8	1.07	1.2	333.38	14.13	186.97	1.24	448.63	12.38	181.82
S101.49.Day45_S101	ID49	45	T4	AAC	2	2	235	1.56015	2.1903	0.81	0.69	2.3	0.71	12.15	1.41	3.1	0.94	7.98	0.75	3.6	0.83	1.39	233.49	12.43	189.82	0.97	378.48	11.01	147.46
S102.50.Day45_S102	ID50	45	T4	INR	1	4	223	2.07855	2.05174	0.26	0.61	2.6	0.85	6.54	1.06	4	0.95	6.63	0.81	3.7	0.92	0.89	348.69	10.65	159.66	0.73	616.39	13.4	142.46
S104.57.Day45_S104	ID57	45	T4	COMBO	3	5	224	1.785	1.90728	0.4	0.76	4.1	1	4.04	1.16	4.5	1.03	7.01	0.84	4.3	1.06	0.6	371.08	10.69	161.76	0.69	507.71	12.03	134.46
S105.3.Day60_S105	ID3	60	T5	COMBO	3	5	257	1.6128	1.99413	0.27	0.52	2.3	0.76	9.11	0.92	4.1	1.02	5.72	0.63	2.7	0.86	1.44	293.86	9.53	242.13	1.3	462.87	10.24	153.65
S106.6.Day60_S106	ID6	60	T5	COMBO	3	5	234	2.22585	2.40051	0.35	0.67	1.6	0.48	7.07	0.94	4.3	0.98	5.46	0.73	5	0.99	1.11	260.71	8.57	144.45	1.01	538.92	10.23	186.91
S107.7.Day60_S107	ID7	60	T5	INR	1	4	222	1.74135	2.05271	0.33	0.33	2.1	0.81	10.73	1.06	2.8	1.03	6.9	0.7	3.1	1.19	1.67	180.67	10.18	208.05	1.31	485.22	15.42	176.61
S109.10.Day60_S109	ID10	60	T5	INR	1	3	260	1.43295	1.60502	0.14	0.64	3.1	0.75	4.39	0.93	3.8	1.01	5.93	0.85	3.7	0.92	0.86	242.32	10.41	190.34	0.87	356.86	10.72	167.8
S117.30.Day60_S117	ID30	60	T5	INR	1	4	250	2.3772	2.59836	0.44	0.64	3.7	0.98	7.19	0.82	3	1.04	6.02	0.61	2.7	1.12	0.79	241.19	11.4	134.47	1.2	414.65	13.2	146
S119.34.Day60_S119	ID34	60	T5	AAC	2	2	224	1.6914	2.07077	0.22	0.72	2.8	0.95	9.33	1.19	3.1	1.18	7.56	0.72	3.8	1.14	0.99	329.02	9.88	202.7	1.23	487.77	10.74	167.95
S123.42.Day60_S123	ID42	60	T5	COMBO	3	5	208	1.8417	2.03525	0.31	0.89	2.9	0.65	3.65	1.12	4.5	0.95	5.81	0.85	2.8	0.91	0.92	311.43	9.97	149.03	1.09	494.21	10.27	138.29
S125.46.Day60_S125	ID46	60	T5	AAC	2	8	223	2.52735	2.55971	1.34	0.91	3.2	0.7	6.36	1.01	3.7	1.13	10.42	0.68	4.4	1.07	0.97	366.25	11.46	176.83	1.12	436.92	12.85	214.23
S126.48.Day60_S126	ID48	60	T5	AAC	2	8	246	1.7661	2.01366	0.35	0.51	3.4	0.58	10.49	0.72	5.7	1.17	8.9	0.56	3.8	1.07	1.2	333.38	14.13	186.97	1.24	448.63	12.38	181.82
S127.49.Day60_S127	ID49	60	T5	AAC	2	2	235	1.56015	2.1903	0.81	0.69	2.3	0.71	12.15	1.41	3.1	0.94	7.98	0.75	3.6	0.83	1.39	233.49	12.43	189.82	0.97	378.48	11.01	147.46
S128.50.Day60_S128	ID50	60	T5	INR	1	4	223	2.07855	2.05174	0.26	0.61	2.6	0.85	6.54	1.06	4	0.95	6.63	0.81	3.7	0.92	0.89	348.69	10.65	159.66	0.73	616.39	13.4	142.46
S130.57.Day60_S130	ID57	60	T5	COMBO	3	5	224	1.785	1.90728	0.4	0.76	4.1	1	4.04	1.16	4.5	1.03	7.01	0.84	4.3	1.06	0.6	371.08	10.69	161.76	0.69	507.71	12.03	134.46
