# Supplementary material for: Integrated Blood Transcriptome and Multi-Tissue Trace Mineral Analyses of Healthy Stocker Cattle Fed Complexed or Inorganic Trace Mineral Supplement
Source: Animals (Basel). 2024 Jul 26;14(15):2186. doi: 10.3390/ani14152186 (PMC11311009; doi:10.3390/ani14152186)
Supplement: Supplementary file 1 [file animals-14-02186-s001.zip › Supplemental File S3.xlsx]

## Sheet: glmmSeq
Supplemental File S3: Differentially expressed genes identified between groups through glmmSeq (FDR < 0.05) and edgeR glmQLF testing (FDR < 0.10)
GeneID	Dispersion	AIC	logLik	X.Intercept.	TimepointT2	TimepointT3	TimepointT4	TimepointT5	GroupCOMBO	GroupINR	TimepointT2.GroupCOMBO	TimepointT3.GroupCOMBO	TimepointT4.GroupCOMBO	TimepointT5.GroupCOMBO	TimepointT2.GroupINR	TimepointT3.GroupINR	TimepointT4.GroupINR	TimepointT5.GroupINR	Chisq_Group	P_Group	q_Group
ADAM32	0.880538	325.784	-144.892	1.18839	-0.198308	0.709867	-0.296182	0.552575	-0.659513	0.0108049	1.16813	-0.0275366	0.649401	0.392968	-0.309825	-0.583017	-0.267533	-0.996909	8676.6	0	0
ANKEF1	1.95436	362.28	-163.14	1.63824	-1.54239	-2.2577	-0.46968	-1.52217	1.1112	0.220991	0.654415	1.53325	-0.60081	0.822343	1.4653	1.31652	0.642682	1.88002	4137.67	0	0
AOX1	5.11881	540.368	-252.184	0.786719	0.645269	0.352294	0.259897	-0.89434	2.65976	2.70131	0.154293	-0.742975	-0.0908436	0.697437	0.720085	-0.585379	-0.619893	0.659789	15665.9	0	0
ATRNL1	2.00108	374.742	-169.371	0.787827	1.5264	0.976782	1.60526	1.32593	-1.9903	0.329046	0.532738	1.52084	1.1291	0.340698	-0.187943	0.133036	-1.31597	-1.32314	2868.79	0	0
BDKRB1	2.29734	441.287	-202.644	1.83901	1.30408	1.01052	1.27552	1.3457	-1.58438	-1.26358	0.465051	1.76986	1.17038	0.145908	-1.53042	-0.116965	-0.92519	-1.62391	32254.3	0	0
BOLA-DQA5	9.66466	771.164	-367.582	3.54092	-0.187264	0.045558	0.143407	0.095896	-1.56007	0.973364	4.54355	1.84917	0.924768	0.147235	2.69425	0.279551	0.285024	0.186631	4281.84	0	0
C8H9orf43	0.345508	459.657	-211.828	2.13164	0.789727	0.742511	0.224911	0.418767	0.536557	0.238356	-0.373458	-0.25557	-0.0470915	-0.154952	-0.949835	-0.517684	-0.144953	-0.707208	2025.45	0	0
CCDC85A	1.0197	375.928	-169.964	1.95462	0.396575	0.13909	0.383894	0.180866	0.269903	-2.62745	-1.21594	-0.67908	-0.640287	-0.915773	1.39504	1.29426	1.73697	2.17627	74418.7	0	0
CPZ	0.656064	630.167	-297.083	4.12116	0.0629356	0.16491	-0.139172	0.20794	-0.796589	0.423479	-0.389023	-0.506535	-0.537117	-0.531707	-0.129173	-0.0214464	0.0938952	-0.589567	9264.94	0	0
EDIL3	2.43498	478.224	-221.112	1.9468	-1.49854	-0.264046	-0.670192	-0.729655	1.41535	0.408477	0.607156	-0.847435	-0.014355	-0.259478	1.79505	0.0506771	0.47117	0.405128	13911.2	0	0
GRB14	0.437286	482.045	-223.022	3.08147	0.0611579	0.120238	0.232983	0.576086	-1.2172	-0.556252	0.732951	0.695236	0.449618	0.306019	0.429407	0.776277	0.227026	0.131148	2095.44	0	0
GRM8	1.55407	342.058	-153.029	0.447135	1.14593	0.801616	-0.567067	1.10362	1.63994	0.519762	-1.94479	-2.72368	-0.212205	-1.51797	-0.501355	-0.453762	0.35426	-0.803021	38041.6	0	0
GYPB	1.11326	625.977	-294.989	1.51315	2.49518	2.74016	3.47099	2.58768	1.8808	1.71735	-1.89983	-2.66773	-2.73811	-2.05226	-1.92277	-1.80753	-2.95148	-1.41734	4719.04	0	0
HBM	2.03631	725.991	-344.996	1.48667	3.48722	3.52585	4.68113	3.16157	1.73552	2.06761	-2.07665	-2.66988	-3.33848	-1.96016	-0.890302	-1.07019	-2.96078	-1.41401	1631.09	0	0
HOXD3	1.45716	346.334	-155.167	1.74527	-1.2245	-0.00799142	0.152677	-0.395628	-0.232963	-1.16801	0.797058	-0.644031	-0.72525	0.615323	2.33927	0.406125	-1.13024	0.454419	10108.5	0	0
IGSF3	0.458525	541.909	-252.955	3.83815	-0.157263	-0.0515818	-0.166167	-0.00646148	-0.635736	-0.570636	-0.272998	-0.391811	-0.115815	-0.300893	0.126501	0.333521	0.434205	0.284809	4573.96	0	0
KCNH8	1.10589	467.092	-215.546	0.833809	0.677465	0.206843	0.201894	0.709135	1.45497	2.09658	-0.540972	-0.101675	0.120894	-0.540817	-1.26963	-0.134293	-0.176641	-0.808056	10679.1	0	0
KIAA1210	4.74293	273.868	-118.934	0.240899	-1.24153	-0.793889	-0.115339	-0.850851	-2.42596	-0.973372	3.19609	3.76883	2.74389	4.59299	1.53189	1.22678	0.0949228	1.03901	1941.51	0	0
KPNA7	2.21212	365.079	-164.54	0.449156	-2.51294	1.15908	0.0103116	0.863594	1.46669	1.75297	0.958067	-2.13982	-0.921946	-1.95424	2.13297	-0.79691	0.681572	-0.548896	3172.87	0	0
LOC100847469	1.11223	646.133	-305.067	1.79509	2.26364	2.57201	2.81646	2.09426	1.75126	0.607946	-1.41881	-2.19688	-1.90416	-1.1865	0.354539	-0.292758	-1.19956	-0.197221	2122.77	0	0
LOC101902237	3.15987	387.94	-175.97	0.563301	0.401555	-0.0710417	-2.72718	-0.791613	1.23496	1.05458	-0.304406	0.4322	2.70067	0.820436	0.0901535	0.39719	3.26285	0.839353	6658.43	0	0
LOC101903261	0.68793	625.152	-294.576	4.17383	0.14422	0.0330481	-0.0126905	-0.118689	-1.09882	-0.147062	-0.110796	0.120871	-0.12865	0.200377	-0.0353274	0.279749	0.23081	0.216635	14099.4	0	0
LOC101907803	4.17461	329.381	-146.691	2.15514	-0.792628	-0.472093	-0.429243	-0.604001	-1.22996	-2.6264	0.062396	-0.160323	-0.792105	-0.81706	1.01902	1.4045	1.557	2.25429	20451.9	0	0
LOC104969002	1.42369	621.303	-292.652	4.76671	-0.907074	-1.95254	-1.72102	-1.61507	0.445372	-0.849408	-1.52972	0.633134	0.612183	-0.35048	0.17796	1.816	1.44552	1.3897	1634.5	0	0
LOC104972612	0.593474	533.838	-248.919	2.52507	0.601632	-0.0271127	0.640912	0.353434	1.38087	0.180705	-0.362172	0.0440643	-0.616177	-0.161935	-0.486346	0.627357	-0.25747	-0.34412	3530.41	0	0
LOC104973892	0.913542	406.135	-185.068	1.16537	0.27313	0.282577	0.470262	0.33537	1.35788	0.499907	-0.0368131	0.0439437	-0.519581	-0.119737	-0.502029	-0.00971044	-0.253225	-0.261955	5150.77	0	0
LOC107131247	8.69917	617.991	-290.996	1.13093	0.530948	-0.700928	-1.11872	-0.450268	1.73706	3.65888	-1.23546	-0.174857	0.9876	0.26987	-0.727687	0.265492	0.280212	0.316735	213111	0	0
LOC107131643	0.27332	379.001	-171.5	1.77674	0.376064	0.466073	-0.0928088	-0.253579	0.687616	-0.290259	-0.801973	-0.342201	-0.185441	0.155247	-0.0895644	0.00259441	0.493899	0.606114	2566.14	0	0
LOC107132550	0.595829	706.045	-335.022	4.912	-0.046627	0.000470055	0.0710277	0.223221	-1.50936	0.155178	0.221197	0.555505	0.574034	0.365105	0.0284349	0.419168	0.335932	0.0469511	5726.56	0	0
LOC107132719	2.43678	389.085	-176.543	1.97202	-1.24627	-2.1732	0.231794	0.467383	0.950836	-0.871288	0.663427	1.60011	-0.702546	-1.80895	1.60474	3.39712	-3.50523	-0.72282	2512.77	0	0
LOC107133304	0.681971	654.131	-309.066	3.73188	-0.330341	0.0640002	-0.371979	-0.274697	0.522252	0.916434	0.268208	-0.12636	-0.128757	0.100727	0.435412	0.421263	0.318469	0.231273	7926.62	0	0
LOC112444520	2.56552	384.198	-174.099	0.789419	0.363474	-0.496827	-0.51344	-0.111752	2.02541	0.871815	-5.35035	0.325421	0.39436	-1.07449	-0.0329779	0.819114	0.916115	-0.491552	10324.2	0	0
LOC112444642	0.461892	410.634	-187.317	1.38839	0.298156	0.638201	0.418188	0.418814	0.306276	1.01453	0.0795196	0.244026	0.164244	0.29466	-0.506452	-0.0662667	0.347777	0.0580968	9432.21	0	0
LOC112445168	2.09952	370.585	-167.293	1.15967	-0.481357	-0.0819641	-0.216373	-0.546663	-0.642425	0.48061	0.466774	0.24049	0.0936536	0.499965	0.725099	0.856768	0.462375	0.871327	11749.3	0	0
LOC112446038	0.353459	502.182	-233.091	1.71464	1.40697	1.40503	1.20381	1.49039	1.44305	1.32181	-1.07264	-1.07568	-1.16048	-1.27871	-0.995809	-0.479107	-1.03574	-1.01088	4637.94	0	0
LOC112447316	0.270437	496.732	-230.366	3.6728	0.0319705	-0.087939	-0.597143	-0.316252	-0.757542	-0.580585	0.413203	0.345944	0.695779	0.355474	-0.0192082	0.589114	0.638149	0.117758	1887.24	0	0
LOC112447355	0.759916	700.451	-332.226	4.83163	0.0982822	0.36151	0.542524	0.653404	-1.6722	-0.300266	-0.111242	0.0414567	0.272676	0.346775	-0.280699	-0.0376112	-0.0385313	-0.0308351	9534.54	0	0
LOC112447506	0.394254	540.738	-252.369	3.71332	-0.0458002	0.0680928	-0.117178	-0.173744	-1.33253	-0.100607	0.232813	0.318384	0.348901	0.587964	0.12807	0.499976	0.119029	0.258189	24095.9	0	0
LOC112449073	0.839644	569.162	-266.581	3.94065	-0.0546406	-0.189527	-0.416135	-0.850152	-0.382296	-1.51667	0.0791308	0.361584	0.473975	0.855671	0.671334	1.38443	0.68107	1.23261	11031.6	0	0
LOC510382	1.27372	932.55	-448.275	6.93293	-0.602195	-0.62345	-0.149788	0.237898	-1.66912	-0.420798	1.56551	1.08575	-0.0131804	-0.965924	0.554719	0.415949	0.169357	0.205083	10720.4	0	0
LOC526149	1.40236	332.413	-148.207	-0.673791	2.541	1.9737	2.63334	0.775293	1.23904	0.95518	-1.40437	-1.28677	-1.7623	-0.092483	-0.254869	-0.48271	-1.93602	0.373876	14994.6	0	0
LOC617224	2.80825	479.314	-221.657	1.2999	0.00326124	-0.0212491	0.286305	0.714331	1.66436	0.742573	-0.0919432	0.119941	0.207231	-0.292925	-0.321638	-0.322984	-0.684128	-1.44432	4151.23	0	0
LOC782068	1.75829	762.533	-363.267	5.27021	0.488489	0.0586252	-0.453325	-0.328278	-1.4553	-0.318241	-0.372814	0.458532	0.533722	-0.21234	-0.228601	0.75321	0.987482	1.01006	16668.5	0	0
LOC786942	1.29221	544.813	-254.406	2.27543	-0.366564	-0.328606	0.387056	0.383511	1.3606	0.418852	0.301373	-0.661308	-0.449264	-0.509182	0.563028	0.783301	-0.238599	0.428918	4482.35	0	0
LOC786987	2.48281	869.05	-416.525	6.21609	1.08889	0.244954	0.795724	0.502293	-1.37238	-2.27768	-0.894906	-0.332893	-0.51051	-0.657064	-0.841958	-0.531358	-0.0738418	-0.239306	113597	0	0
LOC789748	1.40347	872.88	-418.44	5.08841	-0.107409	-0.17597	-0.365632	-0.26728	1.13432	1.34864	0.137158	0.598787	0.644699	0.447883	-0.351248	0.0645503	0.202593	-0.601454	3008.37	0	0
MAB21L3	0.359152	496.434	-230.217	2.79179	-0.538783	-0.306456	0.408781	-0.238543	0.632239	0.619251	0.193803	-0.204791	-0.705383	-0.0331027	0.522049	0.356074	-0.395401	0.383834	1906.64	0	0
MMRN1	2.09185	477.053	-220.527	-0.181836	2.08251	0.982146	1.48926	1.21258	2.8564	2.04676	-1.77763	0.14293	-0.92786	-0.668885	-0.28885	0.464567	-0.999895	-0.459371	19973.3	0	0
MSRB2	0.746468	794.626	-379.313	5.75202	0.037337	-0.113838	-0.225188	-0.104399	-0.280651	-1.43236	0.0964804	0.322487	0.304969	0.323475	-0.28525	0.200961	0.269122	0.113666	32283.8	0	0
MUC5AC	2.25691	481.962	-222.981	2.09506	0.172922	0.208367	-0.506695	-0.0845367	-1.0063	1.12049	-0.256324	0.396346	0.963441	-0.43276	0.287238	0.389344	0.712718	0.388224	6832.47	0	0
OR12D2	8.60199	271.717	-117.858	0.219414	-1.71344	-0.446522	-0.737038	-0.685886	-1.37767	-0.449119	1.59841	-0.760238	1.23178	0.346329	1.44174	0.394875	0.458614	0.389379	33596.7	0	0
PASD1	2.11705	322.085	-143.043	-0.560712	0.594057	1.56891	1.28308	1.79584	1.33219	-0.00326232	0.625611	-0.890565	-1.56404	-0.915482	0.182679	0.992676	0.290929	-0.209387	3259.36	0	0
PCDH1	3.5242	662.445	-313.222	2.66803	-0.278895	-0.341278	-0.321738	-0.265792	1.75314	0.594322	-0.225649	0.00900215	-0.292314	-0.00360164	0.325638	0.64162	0.505381	0.503599	1729.25	0	0
PCNX2	2.36055	297.756	-130.878	1.67853	-0.63761	-0.802525	-1.05556	-0.426729	-1.61747	-0.681426	1.3717	1.9976	1.52737	1.52845	-0.309409	1.92912	0.675354	0.0747578	3765.86	0	0
PDGFC	1.4964	422.871	-193.435	1.39133	0.558587	0.00892805	0.435883	-0.0429916	0.872468	0.885939	-0.576779	-0.795884	-1.17839	0.0160147	0.579948	0.0816649	-0.49749	-0.199275	5269.2	0	0
PRG3	1.82439	710.842	-337.421	0.813986	4.13945	4.59821	4.32574	2.62241	3.10516	4.31681	-3.68852	-4.0023	-3.41662	-1.98475	-4.65604	-3.87201	-3.83517	-2.91263	8415.3	0	0
PROC	1.42284	475.262	-219.631	0.948895	-0.0615803	0.714527	1.65888	0.169017	1.7553	0.307182	0.348442	-0.479718	-1.0488	0.627696	0.0476269	-0.0987892	-0.314127	0.223685	23312.9	0	0
RPH3A	1.10843	627.762	-295.881	3.76173	-0.992918	-0.604752	-0.407611	-0.586522	0.853533	-0.320106	0.871907	-0.205388	-0.0390951	-0.0353832	1.34426	0.674792	0.184294	1.21199	3551.54	0	0
SV2C	2.61127	760.032	-362.016	5.22208	-0.448355	-0.427205	-0.383521	-0.202011	0.0916867	-2.46604	0.114959	0.511041	0.269124	-0.245788	0.753066	1.2063	-0.604489	0.597335	74740	0	0
SYBU	0.502743	483.554	-223.777	3.17011	-0.0561914	-0.0318019	-0.124274	-0.0263525	-0.7752	-0.149511	0.290319	-0.124481	0.133673	0.310629	-0.354453	0.0500189	-0.0510773	-0.326988	2433.93	0	0
ULBP3	1.63436	596.514	-280.257	4.26392	0.0191158	0.022341	0.047263	0.107696	-3.48563	-0.395682	0.169381	0.312275	0.403291	0.361011	-0.160402	0.315288	0.21723	0.124803	142365	0	0
LOC101907327	0.509616	422.864	-193.432	1.3865	1.21563	0.894113	0.450545	0.695894	1.50686	0.475611	-0.897752	-0.280371	-0.267474	-0.306675	-0.95091	-0.242728	0.0287957	-0.573611	27.3728	1.13778810079493e-06	0.000138991
MVK	0.0560837	814.196	-389.098	6.88515	0.230171	0.181183	0.139317	0.154005	-0.471978	0.000378454	-0.0459698	0.19426	0.142244	0.126787	-0.431722	0.0257716	0.127888	-0.241361	26.8281	1.49402282406756e-06	0.000181258
LY6G6C	0.318221	872.5	-418.25	5.38434	0.546764	0.955772	0.722264	1.11781	1.30324	0.780723	-0.234363	-0.416184	-0.53078	-0.722094	-0.303495	0.126203	-0.101167	-0.500589	26.7737	1.5351664197331e-06	0.000184982
LOC521580	0.120467	533.712	-248.856	4.36566	-0.231082	-0.0599759	-0.133494	-0.0712744	-0.512612	-0.00062086	-0.147743	-0.0249827	-0.12136	-0.0412811	-0.369648	0.1096	-0.00481603	-0.0581541	26.7554	1.54929854840595e-06	0.000185424
CNGA3	0.244093	453.121	-208.56	3.00231	-0.304881	-0.141848	-0.463314	-0.0134206	0.314067	-0.257646	0.0155013	-0.0143546	0.140974	-0.320941	0.2845	0.350738	-0.0096764	0.054015	26.6398	1.64148859624094e-06	0.000195139
ZNF311	0.177427	738.41	-351.205	5.75547	-0.00765419	0.10275	-0.0324536	0.0344328	-0.793056	0.104249	0.445323	0.401909	0.248156	0.497503	0.226886	0.51134	0.222139	0.0999278	26.2151	2.02981699693974e-06	0.000239694
CCDC42	3.58969	362.521	-163.261	0.0573712	0.920637	0.358785	-2.10003	-0.00637015	3.69331	-2.14639	-1.24673	-1.1438	1.24923	-0.547814	3.39483	3.37268	4.02354	3.21985	25.8947	2.38252332075071e-06	0.000279481
RPA4	0.164409	340.587	-152.293	1.59586	0.537468	0.13248	0.2978	0.416275	0.307198	-0.302295	-0.400345	-0.256957	-0.281326	-0.359379	0.151676	0.299172	0.653142	-0.205351	25.5825	2.78501538803462e-06	0.000324546
LOC522845	0.0794468	638.559	-301.28	5.26495	0.234815	-0.0437112	-0.0837127	0.0520923	-0.372806	0.0920335	-0.274411	0.0878264	0.0609211	0.153572	-0.469393	0.228332	0.124097	0.00230495	24.9823	3.75987020542048e-06	0.000435285
FGFR3	0.285621	372.172	-168.086	1.49115	1.10223	0.791734	0.787406	0.937592	0.220523	-0.261161	-0.566734	0.131335	-0.345969	-0.544251	-0.609826	-0.00150383	-0.163507	-0.225196	24.6277	4.48912714225403e-06	0.000513006
LOC511354	0.165743	1418.16	-691.078	11.733	0.120181	0.117775	-0.133944	-0.159117	-0.580655	-0.76213	0.3026	0.305505	0.618348	0.500215	-0.352378	0.0520712	0.561623	0.320273	24.6374	4.46731628762906e-06	0.000513006
ZNF729	0.0592848	757.22	-360.61	6.30414	0.0403452	-0.0940952	-0.045331	0.0117882	-0.153011	0.050684	-0.0121773	0.179087	0.0649381	0.158731	0.083682	0.574598	0.335648	0.232571	24.1644	5.65933479698656e-06	0.000642588
NEXN	1.2608	460.317	-212.158	0.298808	1.80672	1.87749	1.55067	1.6288	3.04318	1.35327	-1.71738	-1.85398	-1.23168	-1.26435	-0.822364	-0.846837	-1.10055	-1.02599	24.0949	5.85933737428246e-06	0.00066106
RSPO4	0.730811	446.612	-205.306	1.96579	-0.485781	-0.256069	0.219375	0.395991	1.55759	0.588733	0.251421	0.0453884	-0.593155	-0.320024	-0.538579	-0.0954841	-0.395362	-0.88159	23.9494	6.30156635024749e-06	0.000706453
LILRA4	1.96066	639.05	-301.525	3.41745	0.305304	-0.0200283	-2.3389	-0.133956	1.09157	1.61383	-0.326221	0.208637	-0.555349	-0.398363	-0.221914	0.456586	2.31768	0.334287	23.6953	7.15518623231729e-06	0.000797106
LOC509972	0.0740784	1064.05	-514.023	8.76414	-0.331578	-0.196464	-0.0848149	-0.230324	0.443856	-0.0641574	0.173918	-0.0678148	-0.146676	-0.0501126	0.427873	0.412722	0.113402	0.388956	23.0637	9.8125037836484e-06	0.00108631
MT2A	0.144898	632.541	-298.27	4.84505	0.114601	0.071187	-0.00778527	0.0444879	0.0792637	-0.329189	0.186692	0.217827	0.139761	-0.12811	-0.401937	0.105516	0.066347	-0.29152	22.8707	1.08064991161668e-05	0.00118892
LOC101907299	1.84075	567.268	-265.634	3.21431	-0.11125	-0.270749	-0.126695	0.151701	1.36769	-1.35727	-0.0552881	0.272525	0.181721	-0.169516	-0.485667	-0.11233	-0.0207549	-0.623637	22.7619	1.14108156921574e-05	0.00124765
PLCB4	0.464088	509.298	-236.649	3.15185	0.453462	0.33684	0.314215	0.426764	0.601914	-0.914311	-0.672313	-0.373163	-0.305858	-0.457643	0.112185	0.139795	0.0527459	-0.373611	22.7191	1.16578998217764e-05	0.00126685
GPT	0.272212	475.382	-219.691	3.23223	-0.471463	-0.222065	-0.0601805	-0.121608	0.551082	-0.115387	0.253396	0.135103	-0.22694	0.141808	0.205335	-0.112329	-0.485076	-0.440596	22.2578	1.46815898232055e-05	0.00158545
LOC112441482	0.177308	567.21	-265.605	4.64975	0.0209712	-0.0634122	-0.328566	-0.349203	-0.850582	-0.920469	0.454954	0.477767	0.844589	0.942096	-0.159762	0.266782	0.496839	0.632713	22.246	1.47688002533848e-05	0.00158545
LOC618416	0.393327	946.818	-455.409	6.49931	0.152801	-0.0944438	-0.00183227	0.0257417	0.459039	1.05817	-0.100667	0.281342	-0.0506573	-0.0807486	0.000960904	0.435466	0.226758	0.0849541	22.1895	1.51914972578738e-05	0.00162101
ZNF470	0.0564111	657.054	-310.527	5.29494	0.0730625	0.0344095	-0.054855	0.11431	0.265753	0.204405	-0.0559278	-0.0691481	-0.0632121	-0.0704733	0.0568259	0.396176	0.237527	0.126442	22.1731	1.53169733848364e-05	0.00162461
XKRX	0.101559	828.149	-396.074	6.958	-0.0895679	-0.0411609	-0.117809	-0.0115233	-0.726777	-0.30768	0.154162	0.263737	0.302609	0.179554	-0.0275688	0.220092	0.220539	0.278676	22.0255	1.64899086780298e-05	0.00173861
PGRMC1	0.0580952	892.778	-428.389	7.24934	0.0803478	0.0626361	-0.0400693	0.103736	0.583849	0.140848	-0.331998	-0.196465	-0.206198	-0.249799	-0.334199	0.0834746	0.134582	-0.0641433	21.8284	1.81975899625032e-05	0.0019073
SSTR1-2	9.79884	323.863	-143.932	2.66734	3.33384	1.04032	1.574	1.23818	-2.17841	-2.58204	-5.91245	-3.63115	-4.11682	0.878326	-3.63403	-3.22255	-2.68268	0.304352	21.7472	1.89517679939129e-05	0.00197466
RNF144B	0.0953821	966.151	-465.076	7.78385	-0.0783664	-0.343406	0.205182	-0.00857009	0.515314	-0.394413	-0.252869	0.0611773	-0.300779	-0.2372	0.272862	0.894128	0.0904484	0.3488	21.7014	1.93909114707168e-05	0.0020086
DEFB1	0.275699	604.893	-284.447	4.27059	-0.350995	-0.664662	-0.617497	-0.407418	0.833319	0.144022	-0.28243	0.344852	0.144266	0.0377392	0.0390868	0.763341	0.408837	0.0745967	21.6514	1.98821262424738e-05	0.00203405
JCHAIN	0.167367	1240.42	-602.21	10.1786	0.262901	0.243273	-0.140999	-0.22871	-0.544665	-0.7352	0.32585	0.284295	0.623447	0.540306	-0.217929	0.117722	0.26327	0.457888	21.6452	1.99439053100252e-05	0.00203405
P2RX1	0.254664	833.991	-398.996	5.63611	0.475718	0.152206	0.32712	0.314841	1.2063	0.338225	-0.601284	-0.235209	-0.495857	-0.391964	-0.456036	0.396122	-0.0383434	-0.0795166	21.6414	1.99810880148421e-05	0.00203405
ALPL	0.635877	881.65	-422.825	6.52309	0.308594	-0.882159	0.255021	-0.266563	1.02419	-0.559633	-1.46352	-0.167042	-0.543359	-0.652124	-0.896515	1.33787	-0.982547	-0.217166	21.6093	2.03053572667081e-05	0.00205525
KRT23	7.95054	334.101	-149.05	-2.08291	-0.00735466	1.5445	0.0403722	0.00850575	6.55336	5.32608	-1.83905	-3.03144	-1.6848	-1.77625	-1.42511	-2.72898	-0.00944032	-0.860276	21.5386	2.10356883734288e-05	0.00211707
LOC112449342	0.361363	435.606	-199.803	2.41797	-0.820463	-0.358363	-0.549185	-0.159082	0.294688	0.555531	1.12041	0.689913	0.550201	-0.0374262	1.04581	0.807908	0.440382	0.119624	21.5095	2.13437462348281e-05	0.00213594
LOC112442088	0.396817	1011.4	-487.699	8.0237	0.331062	0.242957	-0.12537	-0.207352	-0.402192	-1.30139	-0.146246	0.0927801	0.52253	0.445054	-0.511535	-0.012519	0.736814	0.256353	21.3879	2.26815650430473e-05	0.00225707
LOC101903290	0.0824332	588.107	-276.053	4.96255	-0.253872	-0.148701	-0.328585	-0.232718	-0.182437	-0.12648	-0.177755	-0.0650099	-0.108972	-0.222534	0.142129	0.558757	0.389863	0.227646	21.2356	2.44759285483989e-05	0.00242202
LOC100297192	0.926113	1276.91	-620.457	10.0661	0.235727	0.208953	-0.0308006	0.0142288	-0.42794	-2.26799	0.184932	0.176402	0.422889	0.333882	-0.46206	0.388505	0.879455	0.635523	21.1468	2.55875040948097e-05	0.00251795
LOC100337293	1.04222	570.43	-267.215	3.2183	0.230293	-0.244728	1.19347	0.473585	0.293159	-1.21093	0.185235	1.52458	-0.557309	0.786172	0.808395	1.3447	-0.676922	0.417296	21.0399	2.699278137632e-05	0.00264156
COQ7	0.0436542	644.265	-304.132	5.7159	0.0494261	-0.0714054	-0.0754363	0.0773855	-0.387003	-0.293694	-0.0265477	0.242405	0.21027	0.126241	-0.335721	0.259968	0.278859	-0.216193	20.8746	2.93183635541245e-05	0.00285339
WC1-10	6.7595	401.002	-182.501	-2.08294	4.20416	0.996253	0.0403741	5.67749	0.0358418	7.28322	-4.24676	3.61376	4.97629	-2.88089	-6.37378	-2.25042	-0.691873	-6.31263	20.809	3.02961598207095e-05	0.00293244
TTYH3	0.0268795	1009.85	-486.924	8.76256	-0.160449	-0.214989	-0.275368	-0.290563	0.0957758	-0.0159923	-0.0303932	0.16098	0.0766008	0.0928035	0.115918	0.503552	0.380101	0.235474	20.6317	3.31043468364455e-05	0.00318683
RASGRP3	0.0625823	1000.62	-482.31	8.60459	0.107533	0.0704731	0.112364	0.0282125	-0.557456	-0.358773	-0.0639228	0.190443	0.226732	0.288495	-0.209762	0.157363	0.0575018	0.194808	20.6096	3.347194220888e-05	0.0032048
PLXNA2	0.127819	610.98	-287.49	4.63952	0.0213615	0.0478583	0.302331	0.189601	0.315328	-0.489488	-0.135071	-0.019529	-0.128627	-0.225603	0.29523	0.238312	-0.0722326	0.249713	20.5303	3.4825869726279e-05	0.00331651
MANBA	0.0309086	883.29	-423.645	7.84499	-0.121285	0.0806978	-0.0809048	-0.0659257	-0.298733	-0.150826	0.0577363	0.0462497	0.0984147	0.151812	0.0494565	0.292123	0.179029	0.169732	20.4977	3.5397437384101e-05	0.00335291
rna-NR_129535.1	2.76151	842.508	-403.254	5.30368	0.477211	0.0621297	1.09148	-2.1453	-1.88927	1.21647	1.90105	-0.183468	4.04196	1.9994	0.670833	-0.181625	-0.165022	3.01674	20.4745	3.58112326793522e-05	0.00337407
MMP11	0.107094	554.928	-259.464	4.70094	-0.400091	-0.0662215	-0.437686	-0.254431	-0.575976	-0.340617	0.287838	-0.212368	0.0503064	0.237353	0.110511	0.0781252	0.509764	0.146156	20.2621	3.98242315961775e-05	0.00373231
BTBD3	0.0678099	692.707	-328.353	5.47525	0.0334716	0.0370194	-0.0337285	0.0212752	0.432292	0.296292	-0.172271	-0.111399	-0.046427	0.0360575	-0.235632	0.186689	0.11969	0.0759671	20.0779	4.36645412731568e-05	0.00407068
LOC790255	0.39154	1096.93	-530.467	7.81778	0.0869555	-0.201619	-0.0496176	-0.0196644	0.426726	0.95459	-0.0943546	0.384564	-0.035649	-0.00617525	0.138717	0.629058	0.282575	0.135422	20.0641	4.39676978245243e-05	0.00407749
VXN	0.309335	643.208	-303.604	4.55251	0.393409	0.157826	0.0991923	0.124579	0.2838	-0.870723	-0.29273	0.166967	0.124607	0.207118	-0.224048	0.686458	0.326093	0.289479	19.973	4.60168066954927e-05	0.00424529
LOC112448764	0.0849143	399.973	-181.986	3.06318	0.0328255	0.202673	-0.00452577	-0.0613167	-0.757337	0.0526542	0.529227	0.346914	0.00200607	0.550921	-0.13691	0.225713	-0.173841	-0.0173701	19.9315	4.69808033032749e-05	0.00431177
LOC112446449	0.155323	445.972	-204.986	3.07282	0.0867076	0.0902628	-0.236716	-0.0538574	0.051869	-0.0831713	-0.0508856	-0.0384192	0.0603843	0.226691	-0.538479	-0.133015	0.34388	-0.248287	19.7042	5.26352449597738e-05	0.00480581
CARD14	0.157561	498.799	-231.399	3.04016	0.390136	0.245183	0.00859399	0.421525	0.911388	0.331886	-0.262104	-0.389418	-0.313556	-0.421097	-0.177287	0.0519115	0.246226	-0.281855	19.6825	5.32116952574134e-05	0.00483353
DOC2A	0.27855	543.727	-253.864	3.0521	0.659569	0.404258	-0.108494	0.362226	1.13633	0.333423	-0.866702	-0.455434	-0.123699	-0.376655	-0.406623	0.399399	0.551719	-0.0312456	19.661	5.37857076040005e-05	0.00486075
IQCB1	0.0505509	683.714	-323.857	6.01173	0.100882	0.0426787	-0.105743	-0.109613	-0.547322	-0.174229	0.19031	0.215599	0.183041	0.359357	-0.303857	0.105399	0.0223143	0.0445198	19.5525	5.67835993184255e-05	0.00510562
SDF2L1	0.0660271	807.211	-385.605	6.6052	0.117974	0.0383117	-0.106098	0.0398978	-0.00811769	-0.270688	-0.0402559	0.0360351	0.190613	-0.0094975	-0.365652	0.0744288	0.302831	-0.167203	19.1404	6.97784692604048e-05	0.00624235
DOCK7	0.0311736	820.944	-392.472	7.18953	0.0207616	0.120771	0.136557	0.0126375	-0.228076	-0.0724688	-0.0351667	0.0173893	-0.14341	0.250238	0.0121403	0.193184	0.0377022	0.165065	18.9024	7.85947668802153e-05	0.00696075
LOC112442068	0.269615	883.05	-423.525	7.13222	-0.0842781	0.168995	-0.00148984	-0.0770164	-1.22846	-0.409424	0.226193	0.3213	0.43063	0.397184	-0.201175	-0.044817	0.265949	0.179756	18.9079	7.83791734503495e-05	0.00696075
KIAA1671	0.0777457	642.03	-303.015	4.94949	-0.00666954	0.233785	0.00911187	0.0196488	0.243778	0.471775	-0.0710224	-0.134178	0.0315456	0.166442	-0.206478	-0.0662177	0.124745	-0.174839	18.8071	8.24313412444983e-05	0.00726421
LOC112442074	0.493815	687.156	-325.578	5.4169	0.139276	0.0833876	-0.126257	-0.168714	-0.729822	-1.29738	-0.0908747	-0.0151341	0.525408	0.310786	-0.623816	-0.0107182	0.106735	0.0588199	18.7742	8.37965805266028e-05	0.00734796
CPXM2	1.23933	626.761	-295.381	1.9829	1.0587	0.868127	0.0266793	0.86836	2.04378	2.73601	-1.29403	-0.92875	-0.24152	-0.857797	-0.9462	-0.353534	-0.0678666	-1.07214	18.6518	8.9084829314833e-05	0.0077732
AATK	0.121766	516.329	-240.165	3.60761	0.321527	-0.205385	0.0329071	0.125788	0.680581	-0.0392972	-0.572176	0.235713	-0.305313	-0.463296	-0.320201	0.607124	0.0809542	0.0215659	18.6364	8.97759791998231e-05	0.00779511
STAP1	0.0601465	852.421	-408.21	7.51071	-0.136382	-0.0379155	-0.182091	-0.188997	-0.642899	-0.493361	0.330475	0.386252	0.388491	0.524748	0.114835	0.282711	0.281415	0.364329	18.545	9.39740386226758e-05	0.00811982
SEC14L5	0.192566	722.717	-343.358	4.53754	0.905732	0.934646	0.652859	0.867922	1.27332	0.681951	-1.01149	-0.659365	-0.739806	-0.818462	-1.00228	-0.190749	-0.37912	-0.60828	18.5347	9.44603448984215e-05	0.00812221
LOC509155	0.0631584	590.358	-277.179	5.07921	0.158402	0.0447023	0.0818319	0.0275446	-0.216338	-0.287301	-0.293818	-0.301605	-0.208094	-0.0283315	-0.352554	0.0924498	-0.115074	-0.121157	18.4432	9.88799017704188e-05	0.00846116
MTRF1	0.0254222	609.234	-286.617	5.58738	0.0154159	-0.139688	-0.0613077	-0.13433	-0.341803	-0.272576	-0.124483	0.222845	0.106237	0.286585	-0.194814	0.347651	0.229366	0.153907	18.3564	0.000103267	0.00879406
LOC101904768	0.0459029	638.219	-301.109	5.59121	0.162158	0.0543689	-0.030113	-0.0734287	-0.25898	-0.294872	-0.112246	0.116544	0.0798848	0.108864	-0.393571	-0.00900627	0.0583712	-0.0282042	18.1702	0.00011334	0.00960571
DGCR6L	0.0309	812.999	-388.5	7.21653	-0.103483	-0.0907402	-0.102418	0.0216	-0.311041	-0.169182	0.134161	0.192714	0.0270838	0.0100839	-0.200597	0.118297	0.212865	-0.165863	18.1481	0.0001146	0.00966624
LOC530472	0.496005	359.731	-161.866	1.78197	0.175024	0.356084	-1.04989	-0.592134	0.174143	0.108345	-0.121327	0.154146	1.15639	0.616266	-0.599131	-0.866172	0.877721	0.308391	18.0781	0.000118682	0.0099631
CKAP4	0.0378401	983.204	-473.602	8.35924	0.137197	0.169167	0.0522589	0.0108558	-0.221009	-0.27877	0.0662929	0.0776735	0.247723	0.264726	-0.2756	0.0150458	0.1929	0.130902	18.0527	0.0001202	0.0100429
LOC112446639	0.117304	654.485	-309.242	5.39496	0.0230931	0.106169	0.0732481	0.0210604	-0.536039	-0.281387	-0.282515	-0.0772471	-0.104029	0.0712045	-0.214017	0.0693644	0.00974927	0.0641746	18.0229	0.000122006	0.010146
CNN3	0.226105	533.617	-248.809	3.79204	-0.00475895	0.271071	0.282234	0.262673	-0.504042	-0.133093	0.0312687	-0.344359	-0.0650492	-0.0352072	0.599162	0.0764224	0.059356	-0.1376	17.7596	0.000139172	0.0115194
CKS2	0.0681604	752.125	-358.063	6.00981	0.407921	0.405718	0.454491	0.383055	0.0953194	-0.071227	-0.302984	-0.219592	-0.17888	-0.193582	-0.604458	-0.316782	-0.320248	-0.140712	17.7178	0.000142109	0.0117078
LOC112444521	0.219065	625.816	-294.908	5.19929	-0.100757	-0.124093	-0.128099	-0.11322	-0.643153	-0.611206	-0.0491901	0.0687341	0.0120134	-0.0726434	-0.402466	-0.356185	0.0816857	-0.199227	17.6292	0.00014855	0.0121464
MRPL51	0.0184382	846.695	-405.347	7.64411	0.0189173	0.00469888	0.00186648	0.0524127	-0.220227	-0.138172	-0.0728918	0.0817333	0.109265	0.113031	-0.341661	0.136103	0.101831	-0.0835225	17.6258	0.000148804	0.0121464
ACOT13	0.0143934	773.801	-368.901	7.17179	0.0765144	-0.0401013	0.0452863	0.0595144	-0.165373	-0.154893	-0.160417	0.080811	0.0329714	0.0781098	-0.302333	0.190427	0.0901519	0.0659448	17.526	0.000156414	0.0126908
LOC112449087	0.0940691	435.865	-199.933	3.13012	0.367427	0.265577	0.463738	0.556655	-0.315514	0.200996	-0.468294	-0.0586314	-0.0953896	-0.234235	-0.784745	-0.22047	-0.314072	-0.341832	17.5197	0.000156907	0.0126908
LOC101906818	0.0887513	583.138	-273.569	4.43924	0.0905362	0.134726	-0.156202	-0.0251377	0.394164	0.148525	0.0244988	0.0551084	-0.0425293	0.0883714	0.161567	0.236002	0.227224	-0.087812	17.4766	0.00016033	0.0129087
TRIM13	0.0519125	831.471	-397.736	7.12792	0.00168497	-0.0558144	0.0548384	0.0629746	-0.675965	-0.056951	0.351252	0.469987	0.507717	0.575385	-0.254838	0.11682	0.088165	0.00716475	17.3234	0.00017309	0.0138202
USP13	0.0375059	719.555	-341.777	6.29221	0.0629222	0.0688419	0.0865062	0.0796804	-0.386173	-0.200969	-0.00200862	0.238921	0.112838	0.22506	-0.0374107	0.305228	0.0567547	0.161003	17.322	0.000173211	0.0138202
LOC101902440	0.0816185	379.396	-171.698	2.992	-0.0411203	-0.10993	-0.121732	-0.0937845	-0.356896	-0.723987	-0.226822	0.109459	-0.0900985	-0.129819	-0.202231	0.687463	0.417845	0.205164	17.3112	0.000174149	0.0138327
SERPINI1	0.0439916	703.061	-333.53	5.99101	0.15378	0.15051	0.186602	0.315503	-0.317695	-0.101394	0.0257257	-0.0562958	0.114052	-0.0427931	-0.32267	0.117623	0.0571891	-0.0797983	17.2575	0.000178892	0.014146
SPA17	0.0931641	595.64	-279.82	4.99112	-0.0721983	0.00038817	-0.0596709	-0.0441011	-0.492576	-0.181183	0.0447075	-0.0941542	-0.00857142	0.0674728	-0.327319	0.150281	0.271007	-0.239777	17.2298	0.000181384	0.0142794
RSPO1	1.1355	561.55	-262.775	3.28876	0.385564	0.0731445	0.587669	0.408226	0.700691	-1.01425	-0.378111	0.17622	-0.402011	-0.217606	-0.537352	-0.243048	-0.287124	-1.11306	17.1731	0.0001866	0.014625
PRDM5	0.838952	471.871	-217.935	2.81819	0.232121	-0.0764004	-0.294212	-0.199294	0.147577	-1.14651	0.0509929	0.819265	0.749124	0.823723	0.391406	0.469262	-0.144796	0.0113766	17.1546	0.000188335	0.0146959
SYNPO2	0.226543	750.867	-357.433	5.01014	0.799207	0.623227	0.299003	0.50842	0.992715	0.163117	-0.754649	-0.400289	-0.52666	-0.56873	-0.627131	0.222289	-0.284861	-0.0890561	17.1251	0.000191136	0.0148491
WRB	0.0482448	596.632	-280.316	5.19029	-0.0235241	0.0721	0.082136	0.059526	-0.336454	-0.206245	-0.157885	0.00740721	-0.0777851	0.114236	-0.109878	0.10969	0.0966538	-0.00822078	16.8788	0.000216184	0.0167217
INTS14	0.0199311	756.949	-360.474	6.86624	0.064253	0.0116414	0.025417	0.0435251	-0.269936	-0.133269	-0.0736624	0.0968859	0.0742931	0.107055	-0.234223	0.135772	0.136435	0.0363176	16.7104	0.000235168	0.018111
ZNF280B	0.0368138	731.284	-347.642	6.38327	0.162454	0.154702	0.259186	0.170909	-0.205713	-0.138825	-0.262991	0.0513969	-0.101245	0.0299294	-0.195291	0.125068	-0.013975	0.246109	16.6621	0.000240915	0.0184733
LOC104970387	0.343108	513.007	-238.503	3.13899	0.30816	0.410328	-0.262354	-0.0206652	-0.0370323	-0.0747965	0.0392371	-0.0418805	0.401123	0.254295	-0.0176808	0.305357	0.443517	0.234396	16.6354	0.000244159	0.0186413
CENPU	0.0561699	713.064	-338.532	5.93692	0.172485	0.175975	-0.0875465	0.0115195	0.100728	0.0346613	-0.0109144	-0.0222711	0.0842706	0.250895	-0.451202	-0.13111	-0.105281	-0.241323	16.6117	0.000247064	0.0187043
LOC104970821	0.117719	581.033	-272.516	4.28165	-0.174635	-0.233555	-0.185947	0.215178	0.471643	0.213809	0.0389212	0.0961001	-0.0105368	-0.261785	0.387963	0.494626	0.197762	0.0553874	16.6115	0.000247096	0.0187043
MGC139164	0.0528853	1218.93	-591.465	10.1403	-0.0722287	-0.0674788	-0.00193584	-0.0499805	0.40683	-0.0034417	-0.0854021	-0.0950457	-0.157619	-0.109319	0.199421	0.444116	0.103076	0.294356	16.5891	0.00024988	0.0188346
TGFB2	0.317239	751.96	-357.98	5.4331	0.699091	0.477619	0.361744	0.567914	-0.629728	-0.0282361	-0.620573	-0.198063	-0.434659	-0.313897	-0.515284	0.369267	-0.0764719	-0.124859	16.4909	0.000262445	0.0196978
PNPLA7	0.0399775	991.14	-477.57	8.31807	0.0923463	0.128462	0.0380247	0.110845	0.229546	-0.0176084	-0.027324	0.0876885	0.0172063	0.060446	0.0452058	0.346165	0.142008	0.151316	16.3953	0.0002753	0.020494
rna-NR_031261.1	0.0392182	984.099	-474.049	8.62049	0.0385812	0.0645697	0.0428955	0.0312455	-0.369291	-0.389953	0.02671	0.186034	0.10541	0.155347	0.0657512	0.36422	0.0490233	0.227797	16.3948	0.000275366	0.020494
LOC112442073	0.290342	767.047	-365.524	5.94973	0.132143	0.288058	-0.0888747	-0.273782	-0.51227	-0.789036	0.397506	0.15981	0.755321	0.654962	-0.604697	-0.0845682	0.274021	0.198773	16.3028	0.000288331	0.02128
STEAP2	0.13499	632.721	-298.361	4.36473	0.665179	0.254456	0.123929	0.165342	0.652612	0.458638	-0.451415	-0.18417	-0.0585982	0.100519	-0.732088	0.162298	-0.0287357	-0.0512582	16.3041	0.000288144	0.02128
ETFDH	0.0154159	695.412	-329.706	6.35318	0.100031	0.0344609	-0.00729169	-0.0579888	-0.0705444	-0.124478	-0.178219	0.0157874	0.0549528	0.118012	-0.362053	0.11476	0.00399424	-0.0218993	16.2765	0.000292152	0.0214725
FLVCR2	0.370199	850.974	-407.487	6.48918	0.11006	0.31331	0.230433	0.0619609	-1.40407	-0.399849	0.52855	0.587944	0.737543	0.657032	-0.308749	0.311359	0.236523	0.396862	16.2525	0.000295672	0.0216415
LOC112444862	1.02177	339.272	-151.636	1.01557	0.0942157	-0.210591	-0.535925	-0.178109	1.1814	0.167877	-0.131846	0.45144	0.527721	0.169798	-0.201643	0.951679	-0.0406109	0.263296	16.2204	0.000300458	0.0219013
MGARP	7.72295	316.531	-140.266	3.62305	-0.554524	0.280848	-0.555021	-0.146612	-5.67008	-2.69006	0.511861	3.54974	2.45569	1.10427	-0.542033	1.28015	1.26248	1.60167	16.1265	0.000314908	0.0228605
LOC787530	0.155298	458.734	-211.367	3.05414	0.0976972	0.333612	0.252069	0.262357	-0.0537635	0.164408	-0.190058	-0.440106	-0.182565	-0.203893	0.540484	0.00310823	0.101316	0.0278118	16.0598	0.000325581	0.0233008
LRRC66	0.105088	397.962	-180.981	2.34757	0.257405	0.338566	0.0926255	0.180909	0.143597	0.431225	0.0755127	0.156145	0.181711	0.511102	-0.0752631	0.0814857	0.275608	0.168257	16.0771	0.000322784	0.0233008
SLC6A2	0.28089	1035.6	-499.798	7.69596	0.0802522	-0.188243	0.741023	0.0772062	0.68772	-0.481211	-0.273962	-0.0382255	-0.656054	-0.278964	0.124479	1.22082	-0.242881	0.193234	16.0634	0.000324997	0.0233008
TUBB2B	0.0649528	856.139	-410.07	7.07561	0.0673955	0.220021	0.231473	0.252716	-0.237052	-0.0521815	-0.068447	-0.172192	-0.129523	-0.155153	-0.38561	-0.0220187	0.105577	-0.209366	16.0558	0.000326235	0.0233008
GMNN	0.0823729	769.7	-366.85	6.28341	0.2026	0.369219	0.164539	0.175173	-0.149214	-0.302021	-0.0488101	-0.111544	-0.054927	-0.00519965	-0.404401	-0.179296	0.0175836	-0.112949	15.9801	0.000338816	0.0241022
ITPRIP	0.0500216	1026.82	-495.41	8.78283	-0.0831744	0.0174592	0.131225	0.0830365	-0.327	-0.348707	0.0899847	0.00115535	0.120442	0.142989	-0.105034	0.0708157	0.157947	0.0787917	15.9562	0.000342898	0.024295
SCGB1A1	4.87147	275.627	-119.814	0.279246	0.440721	-2.38128	-0.414031	0.165825	2.01811	-2.36826	-0.474496	2.65202	-0.144687	-0.173538	-0.451997	5.57264	0.442858	-0.152645	15.9412	0.000345465	0.0243794
SPATA5	0.0273052	720.519	-342.26	6.4511	0.0911166	-0.093888	0.0707696	0.0606075	-0.323416	-0.209903	-0.052902	0.257208	0.0774249	0.190814	-0.300088	0.264566	0.076302	0.0136781	15.8848	0.000355348	0.0249773
LIFR	0.218854	496.458	-230.229	3.31871	0.208675	0.0598442	-0.0474554	0.077962	0.42744	-0.40312	-0.211634	0.0188383	-0.0347464	0.0942447	-0.0229729	-0.0293145	0.241468	0.446277	15.865	0.000358885	0.0250273
ZNF33B	0.0739608	653.099	-308.55	5.07075	-0.0150419	0.0061946	-0.0249079	0.0525834	0.28598	0.129931	0.0390109	0.119047	0.0710435	0.0588664	0.181817	0.373926	0.166406	0.23676	15.8717	0.000357683	0.0250273
LOC101906836	0.112537	890.543	-427.272	6.98747	0.14704	0.0715193	-0.24607	-0.0150171	0.180587	0.195576	0.153438	0.199095	0.180095	0.168577	0.178628	0.529374	0.271008	0.193168	15.7829	0.000373919	0.0259734
EML5	0.0625713	818.147	-391.074	7.0331	-0.0658611	-0.0580554	-0.116361	-0.149012	-0.461518	-0.263116	0.0419434	0.193455	0.204928	0.376985	0.147982	0.497061	0.119647	0.328397	15.7553	0.000379117	0.0262317
LOC107131651	0.115447	378.79	-171.395	2.50289	-0.516464	0.0196616	-0.0493492	0.0103993	-0.355644	0.213511	0.583136	0.296116	-0.164351	0.00384863	0.288119	0.166099	0.182834	0.067023	15.7467	0.000380762	0.0262429
CD244	0.259043	832.995	-398.498	6.12742	0.00206914	-0.459216	-0.292722	0.104372	0.630531	0.213414	-0.216877	0.327393	-0.0123529	-0.333158	-0.631549	0.119109	0.165935	-0.355701	15.6977	0.000390207	0.0267897
LOC100848320	0.0362509	475.614	-219.807	4.12758	0.142118	-0.0174345	-0.0108565	-0.0422915	-0.154625	-0.142974	-0.291126	0.0379231	-0.259856	0.0277347	-0.44007	-0.00383411	-0.126456	-0.132031	15.6445	0.000400721	0.0274053
LOC100297402	0.0323744	382.731	-173.366	2.76821	0.281411	0.32334	0.156591	0.246288	0.320952	-0.232128	-0.384444	-0.245923	-0.163603	-0.310547	-0.0818096	-0.0876325	-0.0335498	0.0250857	15.6226	0.000405127	0.0276
PRPS1	0.0311258	834.919	-399.459	7.29959	0.134504	0.155503	-0.0261269	0.0463561	-0.158851	-0.0522761	-0.162104	-0.121363	0.0197326	0.0815817	-0.519919	-0.166107	0.0280873	-0.193063	15.6126	0.000407155	0.0276319
LOC101907174	0.307931	540.476	-252.238	4.19561	-0.353473	-0.0979005	-0.249881	-0.0243961	-1.50853	-0.5135	0.741372	0.763443	0.928837	0.657012	0.331896	0.291843	0.356578	0.207444	15.6045	0.000408807	0.0276382
FOXB1	0.136331	450.02	-207.01	3.08389	0.213292	-0.252383	-0.0629184	-0.231956	-0.0112165	0.416127	-0.135621	0.408359	0.00262035	0.363713	-0.146259	0.670341	0.0379085	0.174191	15.5384	0.000422554	0.0284589
HPSE	0.119672	919.443	-441.721	7.6297	0.039617	0.241002	0.0710234	0.0619352	-0.567578	-0.62982	0.0655319	0.194102	0.243084	0.348364	-0.0968586	0.326713	0.150814	0.0841984	15.4682	0.000437649	0.0292531
MRPS6	0.301441	764.527	-364.264	5.39962	-0.309819	0.495119	0.404349	0.463214	0.215039	-0.243666	0.399071	-0.244656	-0.0107683	0.0285517	-0.102624	-0.354368	-0.132328	-0.340159	15.4713	0.000436958	0.0292531
LOC101904992	0.112352	543.629	-253.815	3.84981	-0.00590094	0.0804576	-0.039004	-0.0930205	0.309717	0.58933	0.162263	0.134367	0.151833	0.370349	-0.285396	-0.167211	-0.0581485	-0.290982	15.4409	0.000443653	0.0293363
LOC101907943	0.207879	525.801	-244.901	4.16843	-0.464042	0.106168	-0.10883	-0.223063	-0.726671	-0.602578	0.180089	0.0171217	-0.0438624	0.111339	0.636337	0.597395	0.401646	0.47173	15.44	0.000443862	0.0293363
LOC112442038	0.0491655	379.103	-171.551	3.23525	-0.233203	-0.340037	-0.397214	-0.094238	-0.588098	-0.326245	0.250726	0.215412	0.379355	0.0787142	0.0113648	0.603364	0.266338	0.209243	15.4433	0.000443127	0.0293363
DAPK2	0.0901303	860.816	-412.408	6.48232	0.481066	0.413942	0.321696	0.504525	0.650861	0.41089	-0.391104	-0.221359	-0.340605	-0.235177	-0.699262	0.017793	-0.134748	-0.38982	15.4299	0.000446104	0.0293749
LOC104970711	0.210362	516.243	-240.122	3.63574	-0.31506	0.119419	-0.0704723	-0.312925	-0.245318	0.121469	0.402871	0.157584	-0.255372	0.467135	0.654406	0.672803	0.250382	0.561863	15.4163	0.000449145	0.0294118
TMEM182	0.106802	380.994	-172.497	2.75399	-0.30936	-0.377982	0.168466	-0.0228711	0.0746174	-0.341857	0.211351	0.373718	-0.12242	0.23168	-0.043238	0.512195	-0.450328	0.0347812	15.4126	0.000449986	0.0294118
BCO2	0.108046	541.843	-252.921	3.57128	0.367758	0.228197	0.423185	0.316014	0.581773	0.52449	-0.252809	-0.15314	-0.343389	-0.245435	-0.194122	0.220699	-0.158043	-0.0140622	15.3974	0.000453411	0.0295267
LOC112447104	0.535799	483.268	-223.634	2.4855	-0.135021	-0.485233	0.144794	-0.197009	0.727138	-0.0508475	0.452806	0.527919	-0.0392564	0.237253	1.25699	1.06835	0.577806	1.01105	15.3754	0.000458425	0.0296753
MYO16	0.174054	451.696	-207.848	3.28821	-0.169537	-0.543107	-0.518841	-0.237335	0.108736	0.098636	-0.439524	-0.131885	-0.114645	-0.366244	-0.184588	0.432269	0.485716	-0.121173	15.3727	0.000459043	0.0296753
LOC112445656	0.354753	1053.12	-508.561	7.63852	0.134459	0.248029	0.0231933	-0.0762657	0.610128	-0.0613927	0.322704	0.22621	0.408587	0.343544	-0.336961	-0.0877358	0.191883	0.22952	15.3143	0.000472656	0.0304442
HSPA5	0.0284258	1120.16	-542.081	9.50528	0.209821	0.055888	0.114409	0.0732592	0.0661342	-0.254363	-0.261206	-0.040367	0.0178571	-0.00711516	-0.333441	0.176786	0.0975707	0.157683	15.273	0.000482514	0.0309666
GINS4	0.044203	629.758	-296.879	5.2911	0.223761	0.210844	0.114391	0.150357	-0.0929022	-0.133827	-0.065741	0.0156812	0.103881	0.0688957	-0.420167	-0.035877	-0.0691725	-0.165823	15.2252	0.000494183	0.0314873
TBC1D5	0.0264203	940.309	-452.155	8.3437	-0.0318663	0.0177544	0.0105674	-0.0442569	-0.284007	-0.286698	0.0303697	0.0660377	-0.013619	0.22225	-0.142408	0.184925	0.16919	0.163145	15.2277	0.000493571	0.0314873
PCOLCE	0.0201094	872.933	-418.466	7.5524	-0.0698078	-0.00525276	-0.0413712	0.0787339	0.0584691	0.0430677	0.108843	0.145254	0.103189	0.0755134	0.12512	0.282535	0.202628	0.0411169	15.2011	0.000500189	0.0317557
HBQ1	1.53735	878.535	-421.268	5.22808	0.638805	0.321667	3.00172	0.119963	-0.168871	0.0679986	-0.0129011	-0.302409	-3.0452	0.224483	1.34782	1.95829	-0.929567	0.940811	15.1717	0.000507592	0.0319963
RRM2	0.089053	990.108	-477.054	8.02327	0.340629	0.333426	0.123122	0.0529266	-0.138985	-0.253124	0.00466771	0.0562204	0.143718	0.183179	-0.407165	-0.0931729	-0.00730485	0.0126973	15.176	0.000506498	0.0319963
PPARD	0.0273025	935.248	-449.624	8.02956	-0.126356	-0.21696	-0.10221	-0.130722	0.20347	-0.135553	0.0402771	0.129877	-0.00317687	-0.00652341	0.126534	0.51162	0.217694	0.185589	15.1611	0.000510271	0.0320511
FAM185A	0.0183366	705.401	-334.7	6.35747	-0.100566	-0.137496	-0.0655155	-0.068709	0.0100776	0.015913	0.0425236	0.0878384	0.0499913	0.205558	0.103584	0.355275	0.198273	0.208387	15.1176	0.000521512	0.0326415
KLHL42	2.73446	730.746	-347.373	4.4012	1.15612	2.07338	2.13967	2.03824	-0.825735	-1.68925	0.809388	0.486773	-0.0328297	-0.0198625	-0.909119	0.690882	1.29348	-2.72274	15.0892	0.000528953	0.0329906
LOC112442336	0.296091	684.238	-324.119	3.96893	1.11559	0.908179	0.603223	1.23062	1.10597	0.20502	-0.790616	-0.316417	-0.6164	-0.675657	-0.544297	0.349074	-0.0157626	-0.306742	15.0732	0.000533198	0.0331387
CNPY1	0.178081	493.912	-228.956	3.11777	0.0317	0.0685968	0.1324	-0.116464	0.816654	0.411315	-0.105671	-0.0921079	-0.327859	0.0159211	-0.00134885	0.0700236	-0.112016	0.154014	15.05	0.000539422	0.0334083
HYOU1	0.0200357	988.353	-476.176	8.44878	0.16675	0.0445978	0.0901096	0.0351723	0.0257482	-0.242669	-0.167063	0.0741625	0.0445089	0.00182246	-0.207746	0.22316	0.122557	0.17375	15.0234	0.000546654	0.0337382
C19H17orf97	0.237364	422.479	-193.24	2.43549	-0.407325	0.330082	0.209765	0.194663	0.726249	-0.0820935	0.439113	-0.343542	-0.393305	-0.368827	0.358102	-0.0293916	-0.291771	-0.40882	14.9815	0.000558226	0.0342969
LOC112443422	0.0773454	564.966	-264.483	4.78633	-0.205024	0.00943706	-0.313887	-0.210742	-0.505224	-0.148911	0.329315	0.23742	0.291415	0.361098	0.193593	0.378601	0.415278	0.274014	14.9767	0.000559577	0.0342969
RDX	0.0568972	945.57	-454.785	8.05344	0.00440681	0.122939	0.156937	0.0955285	-0.412788	-0.240353	-0.0645175	0.020744	0.03849	0.1438	-0.0570348	0.184438	0.109939	0.23137	14.9148	0.00057715	0.0352519
LOC112449349	0.239692	836.847	-400.424	6.2299	-0.0832427	-0.456727	0.00641792	-0.168091	0.966072	-0.215244	-0.376211	-0.230894	-0.701936	-0.655258	0.337252	1.27137	-0.124212	0.209413	14.8192	0.000605408	0.0368508
LGALS12	0.194025	889.579	-426.789	7.3733	-0.1453	0.117207	-0.208679	-0.180521	-1.04392	-0.502399	0.389921	0.349113	0.295064	0.470638	0.108675	0.256665	0.276491	0.150893	14.7958	0.000612546	0.0371576
GBP4	0.24372	940.486	-452.243	7.16368	0.0541048	0.0144363	-0.0831823	0.0557474	-0.0539036	0.105263	-0.214859	-0.111406	-0.204603	-0.568648	-0.0777565	0.37009	0.797968	0.0132698	14.7669	0.000621461	0.0372312
ICA1	0.0769358	721.576	-342.788	6.00092	-0.00331797	-0.162858	0.00557529	0.108854	-0.484377	-0.0589738	0.149581	0.490363	0.215712	0.0352022	-0.24511	0.378223	0.27055	-0.0769324	14.7767	0.00061841	0.0372312
NAV2	0.0421948	723.443	-343.722	6.03232	-0.0211821	0.0725726	-0.0703402	-0.0587731	0.297124	-0.00709284	-0.00766757	-0.157404	-0.105617	0.0958538	-0.0103651	0.245136	0.0864466	0.192428	14.767	0.000621432	0.0372312
rna-NR_031237.1	0.593427	849.577	-406.788	5.84686	-0.00599126	-0.565609	-0.719896	-0.40664	0.363817	0.845588	-0.190559	0.739137	0.36392	0.560344	-0.334509	0.247487	0.627435	-0.236949	14.7646	0.000622167	0.0372312
PCP4L1	0.181201	414.783	-189.392	2.8129	0.103499	0.332261	0.679922	0.526574	-0.553541	-0.447438	0.00146688	0.489538	-0.30944	0.144826	0.0357443	-0.0271239	-0.426705	-0.147732	14.7337	0.00063185	0.0376834
TUBA1B	0.0367549	1144.88	-554.439	9.71532	0.26271	0.256302	0.256633	0.233939	-0.147488	-0.155111	-0.142964	-0.0482598	-0.0762739	-0.068882	-0.410678	-0.0488777	0.0103898	-0.0924598	14.72	0.000636198	0.0378153
PXMP2	0.0370349	847.552	-405.776	7.27962	-0.0491413	-0.0509621	-0.0600951	0.0365746	-0.301556	-0.21949	0.0814232	0.0411923	0.260619	0.0124074	0.0708562	0.423522	0.356356	0.150105	14.6981	0.00064321	0.0381043
POLR1E	0.0183567	776.818	-370.409	7.03814	0.0669879	-0.0357074	-0.0190389	0.0596988	-0.258948	-0.0763122	-0.104597	0.116556	0.150163	0.0876692	-0.312788	0.227232	0.168812	-0.0152272	14.6882	0.000646405	0.0381659
MAP10	0.0669793	657.852	-310.926	5.48473	0.111601	0.115605	0.0642424	0.00829643	-0.563726	-0.133837	0.0514578	0.356114	0.200809	0.467001	-0.147001	0.211501	0.0637759	0.084509	14.6753	0.000650578	0.0382847
MBD4	0.0156242	777.475	-370.737	7.09101	0.0303075	-0.0183726	0.044112	0.0740544	-0.263775	-0.122688	0.0107317	0.12586	0.0725462	0.148342	-0.214757	0.10052	0.0300823	-0.0351747	14.6682	0.000652887	0.0382933
CBFA2T3	0.0501966	939.207	-451.604	7.96539	0.037248	0.205593	0.203612	0.142291	-0.50584	-0.341104	0.205305	0.282107	0.215179	0.305375	0.145402	0.355806	0.17071	0.345584	14.6404	0.00066203	0.0387014
LOC100299712	0.0928644	833.742	-398.871	6.60249	-0.0600136	0.222597	-0.105697	0.157386	-0.29308	0.236735	0.309696	0.111388	0.467501	0.464819	-0.0128651	-0.00580795	0.25371	0.128742	14.562	0.000688481	0.0401153
CDC25A	0.0790443	743.58	-353.79	6.01671	0.307188	0.386387	0.206505	0.0634021	-0.175067	-0.248103	0.0641836	0.0131588	0.0672697	0.131772	-0.286384	-0.146286	-0.0776718	0.0233846	14.5426	0.000695202	0.0402422
TLN2	0.0740964	484.917	-224.459	3.95795	0.253047	-0.179175	-0.0227717	0.0411273	-0.540754	-0.0704736	-0.208155	0.273721	0.339518	0.516212	-0.335631	0.255674	0.156903	0.118805	14.5486	0.000693123	0.0402422
LOC112441477	1.71845	485.517	-224.759	2.3944	0.226037	0.199685	-0.317953	0.563113	-1.0276	1.47553	-0.402884	-1.26935	0.617519	-0.414842	-0.92111	-0.50494	-0.115621	-0.414156	14.5271	0.000700633	0.0404245
TMEM35B	0.905188	347.928	-155.964	1.60772	0.837986	1.35634	0.655606	0.526379	-0.646215	-0.234231	-0.251066	-0.117072	0.0287172	-0.67865	-2.00911	-1.56308	-0.813181	-1.08539	14.4881	0.000714395	0.0410847
RHBDF1	0.134962	615.504	-289.752	4.68223	0.315597	0.289732	0.294327	0.398042	-0.652177	-0.4747	-0.1163	0.45508	0.306834	0.227978	0.32273	0.541733	0.346942	0.339033	14.4788	0.000717758	0.0411445
DIAPH3	0.10748	645.841	-304.921	5.01213	0.456682	0.554357	0.32788	0.193799	-0.215729	-0.22984	-0.157087	-0.0516019	-0.0253026	0.106708	-0.473549	-0.3455	-0.116474	-0.00156581	14.4621	0.000723769	0.0413552
CMSS1	0.0574289	621.736	-292.868	5.29206	0.114155	0.0484092	0.0584058	0.145907	-0.356941	-0.169128	0.0932597	0.184622	0.0596808	0.056033	-0.551204	-0.0858822	-0.0261029	-0.201699	14.4219	0.000738453	0.0417445
DUS4L	0.043349	823.019	-393.51	7.26435	0.109383	0.0359404	-0.0546069	-0.182055	-0.320208	-0.168397	-0.132716	-0.0383664	-0.0163821	0.32402	-0.224637	0.171742	0.0756306	0.0771286	14.423	0.000738034	0.0417445
SLC1A5	0.0873988	899.756	-431.878	7.6415	-0.287536	-0.386155	-0.431837	-0.514092	0.207604	-0.261918	-0.260491	0.0283701	0.139769	0.151352	-0.0885062	0.20101	0.252197	0.135807	14.4194	0.000739382	0.0417445
ZNF568	0.0512744	743.887	-353.944	6.3318	0.144402	0.0515995	0.111639	0.207037	-0.27007	-0.107586	-0.0600084	0.0341643	-0.00426044	0.114122	-0.0428175	0.372275	0.0200394	0.0817459	14.4177	0.000740008	0.0417445
FEN1	0.0499732	853.837	-408.918	7.16788	0.182633	0.244774	0.144548	0.0524079	-0.238232	-0.135637	0.033805	0.0139465	0.0937647	0.156948	-0.452309	-0.189034	-0.043764	-0.0388076	14.34	0.000769334	0.043261
LOC112441494	4.51318	470.961	-217.48	2.53005	-1.82495	-0.601742	2.72353	-1.2586	0.147807	-1.60519	4.75316	0.805756	-0.350138	2.51976	2.35034	2.35374	-1.36887	0.175656	14.3246	0.000775262	0.0434564
CCDC124	0.0270168	761.552	-362.776	6.59423	0.12142	0.0116647	0.0471237	0.0902065	-0.196861	-0.12028	-0.0798507	0.0859951	0.077447	0.117636	-0.438275	0.0537899	0.139539	-0.188782	14.3175	0.000778033	0.0434741
XCL1	0.662431	352.751	-158.375	1.90262	-1.20382	-0.303381	0.116979	-0.187784	0.667008	-0.253636	0.923654	-0.296795	-0.603804	-0.0586537	0.270425	-0.631778	-0.0840182	-0.737912	14.302	0.00078408	0.0436743
LOC112442809	0.058812	784.125	-374.062	6.69666	-0.0699183	0.0549981	-0.0322103	0.0385754	-0.369153	-0.0282109	-0.00989511	0.0660853	0.0546431	-0.0525729	-0.379058	0.0353104	0.0970937	-0.113245	14.2955	0.000786626	0.0436787
SNX7	0.132151	412.406	-188.203	2.89999	-0.0364961	-0.087534	-0.204054	-0.544586	0.0763829	0.135133	-0.256483	-0.329522	-0.444552	-0.0402142	0.187411	0.33394	0.187833	0.531938	14.2778	0.000793626	0.0439297
DIO2	0.348798	475.39	-219.695	2.06644	0.578003	0.563653	0.697061	0.674697	0.758003	1.16942	-0.696413	-0.063171	-0.189946	-0.264939	-0.643467	-0.185821	-0.481079	-0.315933	14.2649	0.000798766	0.0439395
UNC5B	0.306393	440.246	-202.123	2.58574	-0.266976	-0.886525	-0.116874	-0.463575	0.815799	0.340716	-0.361948	0.494462	-0.193281	0.393664	0.0933834	0.803682	0.0147021	0.167746	14.2677	0.000797627	0.0439395
LOC112444931	0.2726	584.469	-274.234	4.64523	0.0057538	-0.0107852	-0.21152	-0.106621	-1.06481	-0.865711	0.104402	0.263353	0.276886	0.0229089	0.380043	0.643596	0.708933	0.422786	14.2557	0.000802453	0.0440058
NPL	0.57599	814.121	-389.061	4.90796	0.310704	0.364974	0.184461	0.432415	1.6434	0.29805	-0.348627	-0.439148	-0.434569	-0.389475	-0.424513	0.37737	0.365587	-0.0997371	14.243	0.000807535	0.0441477
HPF1	0.0214879	723.435	-343.718	6.47788	0.0660656	0.167644	0.0529403	0.0977523	-0.272356	-0.0910969	0.0931666	0.101027	0.0956335	0.113451	-0.157053	0.077232	0.0511705	-0.0418708	14.2257	0.000814568	0.0443952
HSPD1	0.0255525	983.673	-473.837	8.6567	0.1498	0.028706	0.243684	0.0920759	-0.152537	-0.174382	-0.196634	0.0295075	-0.063054	0.052543	-0.353239	0.103854	-0.112537	0.107186	14.1801	0.000833375	0.0452809
AIFM1	0.0580877	875.701	-419.851	7.43241	0.0349821	0.142826	-0.0203321	0.0151245	-0.349416	-0.334884	0.160393	0.0432202	0.319556	0.128129	-0.119378	-0.123694	0.434617	0.0696956	14.1579	0.000842678	0.0455072
NUPR2	0.111768	681.398	-322.699	5.63659	-0.16277	0.0402414	-0.164961	-0.112297	-0.503321	-0.0407592	0.0994566	-0.0848183	0.082161	0.180026	-0.328028	-0.00878071	0.271728	-0.285132	14.1609	0.000841394	0.0455072
ADTRP	0.17956	509.491	-236.746	3.85161	-0.203082	-0.241996	-0.150575	-0.178677	0.339668	-0.214902	-0.355565	-0.0045152	-0.215969	-0.44097	-0.372495	-0.191586	-0.17086	-0.206711	14.1343	0.000852653	0.0457292
AZIN2	0.351835	436.214	-200.107	2.65168	0.542525	0.708828	0.519023	-0.0998755	0.0432446	-0.464194	-0.166143	-0.150914	0.0606681	-0.437092	-0.675395	-0.291514	-0.285183	-0.0704324	14.1409	0.00084987	0.0457292
LOC100297513	0.0592703	664.12	-314.06	5.69563	0.167193	0.0947528	0.0285696	0.0920172	-0.411161	-0.258264	-0.0854253	0.093835	0.091704	0.234825	-0.13373	0.261615	0.100472	0.0706113	14.1299	0.000854534	0.0457292
MIF	0.0486536	872.291	-418.145	7.32871	0.0365268	0.0879092	0.011791	0.115371	-0.130282	-0.139002	-0.0657358	0.0309375	0.122516	0.0115759	-0.444028	-0.0704662	0.135274	-0.288024	14.0832	0.000874728	0.0466688
LOC101906134	0.0675968	615.187	-289.594	5.04301	0.269976	0.248123	-0.00814928	0.13658	-0.174037	-0.356673	-0.0213648	-0.0144413	0.130243	-0.00554988	-0.216937	0.071423	0.320614	-0.0574288	14.0612	0.000884396	0.0470429
KLRA1	0.352009	523.144	-243.572	2.90298	0.193896	-0.129705	0.0394917	0.233435	1.14413	0.561153	-0.528138	0.031555	-0.199063	-0.114283	-0.381544	-0.0319926	0.0205848	-0.21137	14.0386	0.000894447	0.0474352
ERP27	0.121838	737.637	-350.818	5.55907	0.0712471	0.154396	-0.0678077	-0.106859	0.521413	0.125307	-0.0930932	-0.025477	0.0457638	0.144936	0.11643	0.325842	0.132721	0.287914	14.0234	0.000901274	0.0476545
KLHL15	0.0191616	766.401	-365.2	6.92941	0.0316477	0.0128661	0.0349049	0.0255978	-0.172124	-0.178741	-0.211572	0.0513036	0.0646529	0.117786	-0.0234265	0.317386	0.120935	0.28091	14.0139	0.000905556	0.0477384
LOC101905682	0.0946698	374.376	-169.188	2.54228	0.0123979	-0.0795902	-0.455594	-0.368076	0.320197	0.339062	0.0459017	0.166681	0.0357915	0.577317	-0.433945	-0.0786429	0.283843	-0.112119	14.0004	0.000911704	0.0477782
MPIG6B	0.193792	1165.73	-564.863	8.17235	1.07357	1.02159	0.773451	1.03323	1.20254	0.703875	-0.897247	-0.670284	-0.884475	-0.878619	-0.783741	-0.0130046	-0.319057	-0.523349	14.0038	0.000910172	0.0477782
ABHD1	0.073039	873.332	-418.666	7.12226	0.0341088	-0.352443	-0.324091	-0.065921	0.377173	-0.065863	-0.288935	0.268755	0.0308253	-0.316643	0.0350771	0.688016	0.47036	0.0528165	13.9404	0.00093947	0.0489729
SDC3	0.145977	697.915	-330.958	4.78447	0.161113	0.34794	0.356238	0.357529	0.668948	0.481784	-0.563899	-0.392443	-0.409286	-0.546941	0.297158	0.133636	-0.188457	-0.250806	13.9392	0.000940033	0.0489729
PRELID3B	0.0150133	891.747	-427.873	8.01739	0.104257	0.0707435	0.179257	0.0918365	-0.197157	-0.127804	-0.144741	0.0121344	-0.0318134	0.0853546	-0.204459	0.130662	-0.0062436	0.0716966	13.9246	0.000946937	0.049188
TPD52	0.0168981	951.22	-457.61	8.63792	0.00289406	-0.0385986	-0.0369351	-0.081969	-0.232037	-0.259313	-0.140223	0.0624708	0.0664241	0.133802	-0.205124	0.207901	0.0938974	0.143016	13.8953	0.000960889	0.0497667
ECT2	0.0573135	755.794	-359.897	6.3612	0.190392	0.315259	0.0711183	-0.0849191	-0.199984	-0.252042	0.0707564	0.0774118	0.088941	0.289511	-0.274396	-0.129679	0.00873192	0.216645	13.8295	0.00099302	0.0512809
GPD1L	0.0536429	797.616	-380.808	6.79031	0.10817	0.187334	0.143106	0.0880062	-0.402398	-0.240051	-0.0658785	0.0445631	0.139833	0.259906	-0.204542	0.0702531	0.0380046	0.0794232	13.8175	0.000999006	0.0514401
DEPDC1B	0.0674838	644.394	-304.197	5.24263	0.407891	0.335709	0.140189	0.107125	-0.0937533	-0.196857	-0.280494	-0.0676692	0.0206332	-0.0675313	-0.540392	-0.213091	0.0048232	0.0713631	13.7983	0.00100866	0.0517866
CLDN15	0.0891862	553.222	-258.611	4.29517	0.270855	0.369972	0.300583	0.322741	-0.479923	-0.165684	0.0641173	0.297452	0.0793015	0.0706979	0.0321974	0.157525	-0.158	0.132108	13.7643	0.00102596	0.0525227
PAX5	0.0939293	1153.09	-558.546	9.69125	-0.0827076	0.0637182	0.0711307	-0.0543752	-0.620459	-0.376616	0.04462	0.178707	0.249256	0.353289	-0.0877098	0.152839	0.204453	0.243241	13.7386	0.00103921	0.0530476
rna-NR_031288.1	0.384374	636.895	-300.448	3.9083	-0.0477131	-0.114735	0.116846	0.128644	0.571369	0.434864	-0.15234	0.294873	-0.0758492	-0.0674172	0.276755	0.686003	0.510119	-0.106565	13.7153	0.00105138	0.0535146
LOC524810	0.214767	1365.7	-664.852	10.957	0.333111	0.190342	-0.0239942	0.0256836	-0.45663	-0.712326	-0.0448378	0.383527	0.639017	0.317659	-0.317446	-0.102692	0.474749	0.39195	13.6969	0.0010611	0.0535583
LOC782601	0.0878523	601.956	-282.978	4.8191	0.163479	0.243345	0.0137838	-0.0147262	-0.00248866	-0.311011	-0.0652907	0.070248	0.048658	-0.055471	-0.293651	-0.0446737	-0.0636612	0.0764018	13.7016	0.00105858	0.0535583
SYT5	0.179782	433.356	-198.678	3.39232	-0.236402	-0.226082	-0.500027	-0.331851	-0.804961	-0.0439121	0.18488	0.306481	0.257478	0.296353	-0.238167	0.27145	0.394911	-0.130138	13.6965	0.00106131	0.0535583
C29H11orf95	0.0524802	897.199	-430.6	7.62102	0.0747194	0.171317	0.0602164	0.117121	-0.437602	-0.223379	0.00986801	0.166258	0.0991665	0.152438	0.0136925	0.310696	0.125849	0.127688	13.6632	0.00107915	0.0543039
SMIM14	0.0334125	960.114	-462.057	8.44916	-0.0516895	0.0135909	0.0158483	-0.0370151	-0.35909	-0.201577	-0.0443402	0.0699595	0.0845813	0.19509	-0.065046	0.212329	0.120208	0.192785	13.6512	0.00108562	0.0543207
SPRED3	0.105659	358.327	-161.164	1.9035	0.545512	-0.0545006	0.0018877	0.209166	0.45674	0.284671	-0.315691	0.255385	0.210117	0.193756	-0.311606	0.570925	0.132165	0.228685	13.6564	0.0010828	0.0543207
B3GNT3	0.0690617	873.676	-418.838	6.99932	-0.0238265	-0.0561875	-0.0288828	0.030424	0.305398	0.199764	0.0090866	0.197897	-0.0661603	-0.167416	0.113726	0.342275	0.267343	0.00184558	13.6368	0.00109345	0.054405
LOC112443159	0.0956335	460.286	-212.143	3.66131	-0.050478	0.259781	-0.0863852	0.151943	-0.45585	-0.323032	0.121124	0.082345	0.184795	-0.0250522	0.0588363	0.0671077	0.0222217	-0.189972	13.6391	0.00109224	0.054405
LOC101902555	5.14589	522.715	-243.357	1.88473	1.26892	0.430787	-0.654931	-0.121685	0.747211	-0.633648	-1.56768	-0.462435	2.58975	1.06217	3.29007	4.83182	5.7835	2.48492	13.6209	0.0011022	0.0546873
LOC112445401	0.092837	432.583	-198.291	3.6186	-0.247313	-0.284862	-0.40538	-0.188263	-0.820251	-0.577151	0.447582	0.59888	0.575557	0.338977	-0.0152227	0.46095	0.330341	0.201725	13.6041	0.00111148	0.0549935
BOLA-DRB3	0.0469119	1258.04	-611.022	10.8166	-0.00828993	-0.0644867	0.108394	0.125994	-0.435382	-0.330964	-0.0114867	0.236729	0.151239	0.150057	-0.195351	0.227577	0.197021	0.00281544	13.5873	0.00112088	0.055304
TOP2A	0.078877	985.527	-474.763	7.98975	0.412891	0.550063	0.416732	0.156492	-0.0752807	-0.16225	-0.16284	-0.193565	-0.134438	0.0918064	-0.438576	-0.336776	-0.200772	0.100341	13.5257	0.00115593	0.0568749
LOC101901983	0.121045	679.694	-321.847	5.21259	-0.204343	-0.247985	0.0463185	-0.0695258	0.103443	0.365365	0.0750481	0.0293011	-0.194767	0.0639484	0.229039	0.463496	-0.00590342	0.191783	13.4724	0.00118712	0.058209
LOC112449098	0.174479	673.32	-318.66	5.35384	0.283843	-0.0888154	-0.117612	-0.45506	-0.709731	-0.00381342	0.123051	0.142282	-0.00157014	0.592266	-0.540014	-0.0978597	0.109425	0.427479	13.4683	0.00118961	0.058209
KEH36_t04	0.0809552	549.397	-256.699	4.36654	0.246502	0.175708	0.369667	0.196818	-0.197147	-0.592443	0.0409545	0.0425127	-0.180086	-0.0302939	0.330788	0.623519	0.207185	0.00424959	13.414	0.0012223	0.0596437
PPA2	0.0519717	848.269	-406.135	7.28527	0.00391672	0.0214091	-0.0206157	0.0351088	-0.38043	-0.0592893	-0.068114	0.0432825	0.134716	0.138462	-0.416316	-0.0403957	0.000815066	-0.208623	13.3781	0.00124449	0.0605595
MEGF9	0.25778	985.468	-474.734	7.54014	0.144058	-0.430323	0.44475	0.0166424	0.611539	-0.477587	-0.594283	-0.139116	-0.520785	-0.420138	0.0329418	0.805305	-0.693273	0.330979	13.3723	0.0012481	0.0605688
NUF2	0.0745974	716.725	-340.363	5.8034	0.343045	0.383782	0.115852	0.113331	-0.109689	-0.089444	-0.0901045	-0.113975	0.0911994	0.0416927	-0.574396	-0.329726	-0.17371	-0.127333	13.3491	0.00126264	0.0611069
GLMN	0.0259414	783.046	-373.523	7.0179	-0.0385533	0.0324483	-0.088189	-0.0505912	-0.343998	-0.154706	0.088655	0.14428	0.17981	0.259351	-0.138159	0.188283	0.221372	0.106474	13.3413	0.00126755	0.0611776
CLEC7A	0.309627	699.076	-331.538	4.87066	-0.455454	-0.0470234	-0.268451	-0.206028	0.133807	0.671208	0.274298	-0.157935	0.130564	-0.15347	0.309261	-0.0388496	0.259377	-0.0157197	13.3288	0.00127549	0.0613935
DENND2A	0.201854	611.531	-287.765	3.95931	0.171653	0.128582	-0.00649828	0.766396	0.941881	0.379106	-0.667405	-0.344741	-0.146867	-0.892477	-0.460975	0.264206	0.0855308	-0.647943	13.3045	0.00129112	0.0619774
EGLN3	0.110685	921.11	-442.555	6.9815	0.590438	0.461705	0.229247	0.483933	0.465859	-0.0812766	-0.437831	-0.124344	-0.198509	-0.186513	-0.415666	0.384697	0.0844221	-0.0915301	13.2807	0.00130657	0.0625494
LOC505099	1.46134	402.328	-183.164	3.02894	-0.00880627	-0.116189	-0.558968	-0.485208	-0.744614	-1.15256	-1.01532	0.409333	-0.442523	0.601097	-0.121533	-0.963528	-1.49326	0.358064	13.2474	0.00132848	0.0632566
LOC520016	0.833742	1084.73	-524.367	7.18047	0.134498	-0.049762	0.00927349	0.0292046	0.210065	1.42146	-0.153641	0.21516	-0.00709901	-0.0145106	-0.0385627	0.564684	0.152925	0.182599	13.2508	0.00132626	0.0632566
TSPAN7	0.215019	696.974	-330.487	4.30558	0.846658	0.584345	0.569023	0.754625	1.30163	0.500871	-0.966213	-0.68756	-0.724342	-0.825986	-0.567205	0.0132959	-0.255693	-0.397264	13.2324	0.00133852	0.0635636
KIF18A	0.0490162	637.481	-300.74	5.31968	0.303384	0.350959	0.343544	0.178055	-0.000430083	-0.157335	-0.309891	-0.293563	-0.16061	-0.0496959	-0.398817	-0.109068	-0.217532	0.131073	13.1503	0.00139461	0.0660501
LOC112443846	1.03399	352.797	-158.398	1.6834	-0.6242	0.23543	0.13757	1.05396	-0.88789	0.567165	0.325349	-0.431842	-0.514762	-1.32435	0.344983	0.153859	-0.758859	-1.16781	13.1321	0.00140738	0.0664769
DPYSL2	0.0286542	1057.5	-510.752	9.16428	0.010285	0.023089	0.125538	0.0749505	-0.240798	-0.0812102	-0.16352	0.0434652	-0.0322512	0.0315617	-0.123649	0.14115	0.147429	0.0646982	13.0985	0.0014312	0.0673311
LOC112441639	0.0635254	592.281	-278.14	4.85905	-0.127346	-0.275011	-0.26798	-0.16938	0.336693	-0.231665	-0.113737	0.116436	-0.114921	0.00088597	0.275375	0.737241	0.471775	0.309234	13.0959	0.00143306	0.0673311
LOC112448864	2.16355	361.61	-162.805	1.83137	-0.947561	-1.75746	-1.9493	-3.90592	0.86163	1.22207	-0.472594	0.874741	1.07573	3.00591	0.282349	0.833822	0.926413	3.13437	13.0782	0.00144582	0.0677508
CDCA8	0.0887569	760.927	-362.464	5.94578	0.384289	0.516246	0.400337	0.225031	0.015592	-0.034462	-0.0654611	-0.172433	-0.115267	-0.00818609	-0.598988	-0.456102	-0.207132	-0.210529	13.0695	0.00145212	0.0678663
LOC104974758	0.146324	775.536	-369.768	5.25431	0.73269	0.750362	0.551187	0.703825	0.94086	0.605757	-0.700954	-0.429695	-0.508048	-0.587742	-0.794555	0.039692	-0.305281	-0.477416	13.0309	0.00148037	0.0690048
LOC112448826	2.21647	435.019	-199.51	2.18876	-4.27906	-0.328614	-0.49811	-0.440489	-0.780266	1.57881	5.2666	0.730435	0.825387	0.823478	4.11767	-0.914509	1.23527	-1.20359	13.0117	0.00149468	0.069307
LOC112448847	0.721725	485.943	-224.971	2.365	-0.850309	-0.231293	-0.290465	0.162731	0.682147	0.573226	0.950584	0.00535718	0.468387	-0.29803	1.14895	0.479603	0.681782	0.497974	13.0165	0.00149111	0.069307
PDIA4	0.0522258	1076.35	-520.176	8.95254	0.217888	0.136933	-0.0166181	-0.0148723	-0.096968	-0.310273	-0.0409873	0.0688705	0.258619	0.209021	-0.354464	0.138495	0.214882	0.151133	12.9911	0.00151014	0.0696593
ZNF419	0.0423148	671.24	-317.62	5.70429	0.0822617	-0.0493908	0.0153089	0.00879085	-0.195446	0.0666991	-0.049574	0.077871	0.0865701	0.136329	-0.143029	0.258157	0.244117	-0.0275759	12.9961	0.00150635	0.0696593
FAM25A	0.389333	547.29	-255.645	3.77343	0.0173429	0.000782248	-0.269613	-0.110054	-0.837587	0.242414	0.277729	0.429126	0.337933	0.149764	0.250645	0.414311	0.166563	0.166687	12.9743	0.00152286	0.0700636
HSPB8	0.34987	733.236	-348.618	5.54708	-0.062319	0.150945	0.561382	0.398106	-0.901114	-0.6502	-0.0535778	0.0987097	0.0682999	0.0375575	0.271417	0.209485	-0.155975	0.204643	12.9632	0.00153134	0.0702712
TNFRSF4	0.0509697	933.388	-448.694	7.88077	-0.291064	-0.165715	-0.205121	-0.056498	0.0438093	0.0499393	0.217485	0.241247	-0.0876301	0.0120588	0.272625	0.467276	0.262187	0.126702	12.9485	0.00154264	0.0705836
TP63	0.146098	495.195	-229.597	3.77894	0.315448	0.332964	0.138504	-0.0410204	-0.843812	-0.290632	-0.0130784	0.186973	0.297184	0.353555	-0.432529	-0.0508963	0.15065	0.251253	12.944	0.00154612	0.0705836
PRR15L	0.243799	586.131	-275.066	4.04954	0.0156943	0.0343129	0.0814467	0.0619699	0.41484	-0.65115	-0.0772824	-0.0481717	-0.105604	-0.30085	0.365614	0.469707	0.59684	0.449568	12.9271	0.00155926	0.0710005
LEKR1	0.175075	613.724	-288.862	4.56447	-0.0802789	-0.332118	-0.349027	-0.256033	0.357754	-0.00792599	-0.0559332	0.335978	0.38865	0.424916	-0.257212	0.4509	0.37243	0.0924696	12.9148	0.00156884	0.071071
MORN4	0.166191	648.928	-306.464	5.02874	0.116244	0.0328517	-0.0850885	0.0285046	0.288942	-0.376992	0.0119607	0.0181838	-0.0845396	-0.136244	-0.333938	0.116579	0.153886	-0.212763	12.9156	0.00156824	0.071071
LOC100847365	0.0975575	544.098	-254.049	4.55481	-0.110671	-0.180901	-0.180717	-0.143521	-0.701898	-0.32396	0.172703	0.43989	0.206621	0.218571	-0.0784664	0.317501	0.314855	0.135906	12.8725	0.0016024	0.0724066
LOC100847382	0.171377	888.674	-426.337	7.34618	-0.355053	-0.0667961	-0.147346	0.047091	-0.794795	-0.237644	0.492181	0.104141	0.214504	-0.00153533	-0.20386	0.00389389	0.167867	-0.226794	12.8632	0.0016099	0.0725206
LOC786224	0.217476	878.528	-421.264	6.61925	0.379985	0.0744234	0.108171	0.02013	-0.321042	0.0664	-0.237528	0.137584	-0.0432783	0.307559	0.160323	0.631219	-0.0649158	0.55065	12.8592	0.00161312	0.0725206
TXNDC2	0.528651	355.199	-159.599	1.33079	-0.118926	0.401468	0.166182	-0.871489	1.24063	-0.501765	-0.13411	-0.981977	-0.409931	0.492952	1.3835	0.702568	0.485977	2.09496	12.8444	0.00162505	0.0728722
LOC112449544	1.02415	434.823	-199.411	3.03649	0.0274448	0.216311	-0.091012	0.198315	-0.959605	-1.38524	0.0854906	-0.415357	-0.30009	-0.159802	-0.203019	0.11921	0.588645	-0.75951	12.8282	0.00163832	0.0732817
LOC112448575	0.191355	522.963	-243.482	3.26159	0.292765	0.176131	-0.0120782	0.154197	0.784771	0.607047	-0.249889	-0.208378	-0.0264972	-0.0934728	-0.685286	-0.220291	0.0207757	-0.468464	12.8131	0.00165075	0.0734666
TRGC6	0.227102	956.632	-460.316	6.91595	-0.432246	0.538934	0.450176	0.726412	0.383011	0.724791	0.00711424	-0.537657	-0.216213	-0.490639	-0.0873508	-0.253136	0.0615555	-0.522395	12.8163	0.00164807	0.0734666
NPC2	0.0315341	1007.4	-485.7	8.53476	-0.164983	-0.349399	-0.150273	-0.102443	0.204619	0.00671219	-0.140662	0.214201	-0.0562373	-0.140778	-0.0563599	0.488908	0.336555	0.0507554	12.8	0.00166155	0.073762
PDZK1IP1	0.111141	715.11	-339.555	5.22935	0.502329	0.376989	0.251221	0.548848	0.849333	0.38316	-0.675604	-0.313608	-0.556083	-0.922854	-0.863269	-0.0575739	-0.321352	-0.747573	12.7749	0.00168256	0.0745081
LOC112447735	0.11698	377.711	-170.855	2.66865	0.466696	0.335376	0.0161554	0.177575	-0.383686	-0.217306	-0.296321	-0.25206	0.120118	-0.0787097	-0.522507	-0.00355214	-0.228721	-0.429653	12.7464	0.00170671	0.0753891
LOC101903478	0.0375873	541.636	-252.818	4.93004	-0.184627	-0.252814	-0.20582	-0.156644	-0.304955	-0.382615	0.0818329	0.207885	0.123824	-0.0574805	-0.186106	0.399555	0.433242	0.210526	12.7316	0.00171933	0.0757572
GJA10	0.171915	714.707	-339.353	4.92663	0.723689	0.510558	0.330049	0.715747	0.851533	0.190686	-0.993196	-0.3755	-0.579152	-0.643436	-1.03967	-0.108032	-0.370107	-0.526084	12.7209	0.0017286	0.075962
LOC101903526	0.167903	537.298	-250.649	4.12959	0.266551	0.111674	0.152278	0.00117396	-0.744995	-0.50422	0.0283887	0.140217	0.0915713	0.343441	0.164539	0.44374	-0.0130509	0.455238	12.7163	0.00173255	0.075962
SYDE2	0.178638	437.155	-200.578	2.88623	0.243576	0.0126869	-0.385336	-0.280882	0.371447	-0.454706	-0.648145	0.0436171	0.144155	0.220524	-0.137809	0.705162	0.566276	0.595418	12.708	0.00173977	0.07609
LOC508131	0.36854	798.55	-381.275	6.19637	0.259266	-0.533439	0.260278	-0.0467513	0.0036584	-0.895816	-0.77727	0.0938778	-0.697795	-0.708044	-0.296012	1.09732	0.140705	-0.0697328	12.6569	0.00178479	0.0776758
METTL7A	0.0690297	808.877	-386.439	6.48383	-0.0129999	-0.188648	-0.112802	-0.0107741	0.406356	0.317075	-0.0985029	0.091869	-0.00481364	-0.0127756	-0.22777	0.174636	0.157877	-0.0115977	12.6594	0.00178261	0.0776758
LOC101906511	0.089626	678.381	-321.19	5.39557	-0.231254	-0.364998	-0.199886	0.138679	-0.00542491	0.229214	0.0568145	0.585215	0.308369	-0.278358	-0.134538	0.581356	0.219186	-0.109258	12.6416	0.00179852	0.0780814
CCDC114	0.391637	714.751	-339.376	4.89634	-0.987343	-0.362218	0.453898	-0.0830887	0.341523	0.451596	-0.0455652	0.136666	-0.785552	0.144192	0.990862	0.684054	-0.417424	0.0674184	12.6268	0.00181184	0.0784674
NRG1	0.204208	862.253	-413.127	6.90263	-0.363864	-0.827248	-0.384403	-0.544656	0.511729	-0.318589	-0.44323	0.364869	-0.289428	-0.0342199	0.260121	0.778285	-0.0181522	0.239753	12.6183	0.00181962	0.0786121
LOC112442046	1.30101	596.532	-280.266	3.92795	-0.506908	-1.46057	-1.92173	-1.03658	1.1225	-0.447093	-0.0647532	0.686949	1.28455	-1.1586	1.23831	1.76413	2.61887	1.47123	12.6095	0.00182764	0.0786143
TMED8	0.022712	874.375	-419.187	7.73958	-0.0578925	0.0406373	0.114166	-0.0192624	-0.263773	-0.170593	-0.0125589	0.0845745	0.0671574	0.224233	-0.049626	0.195113	0.0641843	0.188929	12.6085	0.00182855	0.0786143
GRAP2	0.0705524	1050.86	-507.429	8.22337	0.550732	0.41652	0.224158	0.378695	0.680357	0.345488	-0.562291	-0.355554	-0.405089	-0.345403	-0.694316	0.0459512	-0.0423842	-0.268605	12.5734	0.00186089	0.0798109
VPREB3	0.818836	649.224	-306.612	3.5423	1.05867	1.09457	1.09075	1.06846	0.638862	1.52667	-3.23616	-1.70932	-1.36906	-0.704615	-1.50452	-1.51262	-1.45049	-1.81522	12.56	0.00187343	0.0801546
CENPW	0.095161	584.82	-274.41	4.52654	0.374268	0.385519	0.191963	0.111282	-0.198288	-0.144684	0.0362627	0.0729696	0.113488	0.223614	-0.537532	-0.279979	-0.137245	-0.143618	12.534	0.00189792	0.0802336
KIF18B	0.0774681	787.831	-375.915	6.38529	0.309323	0.415525	0.237117	0.0121707	-0.132202	-0.217585	0.00138213	0.0195727	-0.00816899	0.133042	-0.326731	-0.261285	-0.00580107	0.101388	12.5454	0.00188715	0.0802336
LOC112448774	0.224729	549.29	-256.645	3.0636	0.466447	0.625793	0.591138	0.832898	0.924796	0.536678	-0.268467	-0.456651	-0.51944	-0.338667	-0.564277	0.197936	-0.240781	-0.43493	12.5413	0.00189101	0.0802336
MYDGF	0.0267804	821.79	-392.895	7.11748	0.00677111	-0.0380578	-0.0955346	-0.0523598	-0.165302	-0.209281	0.0198876	0.185628	0.166336	0.165987	-0.357062	0.102975	0.217854	0.00486155	12.5371	0.00189495	0.0802336
TRIP13	0.0441336	745.181	-354.59	6.27891	0.141561	0.242847	0.0220287	0.0370162	-0.11774	-0.110413	0.0512966	-0.0541193	0.0918392	0.102227	-0.328303	-0.132609	-0.0532506	-0.141405	12.5453	0.0018872	0.0802336
LEO1	0.0156795	855.358	-409.679	7.75851	0.0802708	0.000396506	0.0324414	0.0217035	-0.226675	-0.0852216	-0.0468533	0.076894	0.0752067	0.189554	-0.331803	0.0973839	0.0760931	0.0113727	12.5119	0.00191903	0.0809329
FAT4	0.295751	629.398	-296.699	4.55095	-0.322531	-0.245792	-0.19163	-0.0676883	0.354431	-0.391919	0.376046	0.106165	0.0690559	0.37203	0.131138	0.128416	-0.0238779	0.186284	12.4956	0.00193467	0.0811249
GPR25	0.110058	862.339	-413.169	7.03444	0.117559	-0.0345732	-0.126547	-0.136331	-0.0561815	-0.310446	-0.133108	-0.0679272	0.0385841	0.0728801	-0.508998	-0.169351	0.130947	-0.0674645	12.4929	0.00193732	0.0811249
ORC1	0.0802141	826.785	-395.392	6.68058	0.285754	0.359947	0.167136	0.0276137	-0.182417	-0.208746	0.0486101	0.00696211	0.124771	0.183274	-0.415723	-0.192719	-0.016284	0.0379848	12.4954	0.00193487	0.0811249
LOC785693	0.0265419	539.699	-251.849	4.66182	0.160472	0.132532	0.246885	0.0920589	-0.190284	0.0426284	-0.14544	0.00648178	-0.0216491	-0.0251487	-0.426484	-0.117543	-0.2061	-0.132116	12.4793	0.0019505	0.0814842
PCCB	0.0427281	719.639	-341.819	6.14039	0.000388917	0.0480776	-0.0116955	0.0739832	-0.418178	-0.0828714	0.0836963	0.135406	0.259088	0.221806	-0.204434	0.170987	0.202316	-0.108978	12.43	0.00199917	0.0833208
ADGRD1	0.764923	508.176	-236.088	3.5215	0.0745962	-0.183903	-0.534855	-0.327867	-1.28468	-0.743246	0.99162	0.430283	0.195523	0.622846	1.79034	1.0626	0.938227	0.263591	12.4003	0.00202909	0.0843691
LOC112448753	0.367864	370.625	-167.313	1.93997	-0.342159	-0.406195	-0.891447	-0.433385	0.635138	0.597984	0.0835759	0.0586078	-0.0511125	-0.0600221	0.271933	0.102108	0.76137	-0.123412	12.38	0.00204986	0.0848695
NLRP1	0.113046	1006.92	-485.46	7.99878	-0.249778	-0.163926	-0.230364	-0.149283	0.165464	0.13269	0.41435	0.293354	0.132395	0.0692751	0.519638	0.467979	0.314337	0.250794	12.3791	0.00205071	0.0848695
HSPA4	0.0191435	978.837	-471.419	8.75404	0.0973597	-0.0104486	0.240181	0.123616	-0.0754084	-0.150658	-0.23362	0.0214304	-0.0941902	0.0114204	-0.278063	0.175626	-0.0713351	0.101369	12.3716	0.00205847	0.0848699
LOC101903289	0.659362	352.64	-158.32	2.54025	-0.285345	-0.337926	-0.632689	-0.875575	-1.17694	-0.565469	-0.145833	-0.319315	0.235085	0.820011	0.080388	0.321773	0.345335	0.654893	12.3698	0.0020603	0.0848699
PIK3R6	0.0741671	798.35	-381.175	6.44092	-0.0996187	-0.200611	-0.174819	-0.00363396	0.43423	0.12716	-0.054235	0.0266265	-0.07668	-0.071543	-0.141684	0.259859	0.156344	-0.138125	12.357	0.00207355	0.0852175
SLC16A11	0.0550528	613.234	-288.617	5.28944	-0.159841	-0.00345917	-0.184204	-0.0781462	-0.314544	-0.346471	0.137035	0.0118532	0.205842	0.213898	-0.227791	0.0750077	0.380386	-0.196024	12.3371	0.00209427	0.0858701
ALDH18A1	0.0202181	873.168	-418.584	7.6667	0.117521	0.0580168	0.0401075	0.00515134	-0.16331	-0.154956	-0.0788896	0.0995694	0.0934527	0.133504	-0.380111	0.0641162	0.110676	0.0217561	12.3263	0.00210561	0.0860131
LOC104972115	0.285429	413.525	-188.762	2.9724	0.0835256	-0.248116	-0.199159	0.0603851	-0.348354	-0.851938	-0.265797	-0.00134548	-0.02362	-0.0620839	-0.288366	0.0940862	0.650482	-0.232237	12.3245	0.00210747	0.0860131
SIRT3	0.0516552	663.605	-313.802	5.72909	-0.0203182	-0.121731	-0.0928668	-0.033331	-0.497694	-0.168914	0.0755747	0.250232	0.218879	0.366826	-0.169734	0.358788	0.306973	-0.0617338	12.2857	0.00214883	0.0874992
LOC112442656	0.0635638	603.87	-283.935	5.04998	0.057751	0.0906127	-0.178712	-0.188688	-0.506972	0.0916153	0.14807	0.24838	0.400515	0.502541	-0.291749	-0.00323688	0.230702	-0.116913	12.2632	0.0021731	0.0878835
MRC1	0.115719	783.146	-373.573	5.8888	0.216792	-0.0594721	0.0479417	0.0895382	0.178331	0.142181	-0.373229	0.257254	0.100978	-0.20336	0.15382	0.381373	0.454445	0.163586	12.2632	0.00217312	0.0878835
TPX2	0.0481772	894.995	-429.497	7.44243	0.34309	0.390274	0.281768	0.156002	-0.033533	-0.0596004	-0.167935	-0.0887888	-0.119395	-0.0193146	-0.487591	-0.302848	-0.168387	-0.0121378	12.2632	0.00217315	0.0878835
LOC100298434	0.406123	385.16	-174.58	1.41271	0.128647	0.413905	0.263792	0.235653	0.731276	1.16532	-1.08341	-0.128113	-0.188715	-0.155527	-0.401633	-0.202211	-0.0286178	-0.107498	12.2363	0.00220256	0.0888701
CALR3	0.185647	397.165	-180.583	3.14545	-0.0866591	0.0982595	-0.32592	-0.54543	-1.18144	-0.785521	0.548791	0.481572	0.986735	1.06127	0.00721609	0.197958	0.678856	0.228557	12.1805	0.00226482	0.0896899
CD163L1	3.89772	601.099	-282.55	0.621987	2.86104	3.37686	2.85079	3.49809	3.5501	4.82385	-4.19913	-2.67403	-3.34511	-4.17376	-3.65395	-2.91627	-3.17047	-3.55076	12.1773	0.00226845	0.0896899
GDF1	0.0986944	697.174	-330.587	5.71434	0.0163566	-0.0113056	0.0907441	0.164626	-0.539056	-0.384601	-0.0984178	0.274879	0.150246	0.0327319	-0.0181292	0.123939	0.0940019	-0.0963923	12.1881	0.00225623	0.0896899
HDAC9	0.092008	903.587	-433.793	7.60272	-0.0856076	0.00852621	0.0480395	0.0232753	-0.664588	-0.310736	0.163972	0.252436	0.288712	0.333989	-0.0831389	0.17265	0.0789799	0.233601	12.1858	0.00225884	0.0896899
IMPA1	0.415183	938.775	-451.388	7.3436	-0.150574	-0.968589	-1.05925	-0.929931	-0.932389	0.252439	0.533527	1.57503	1.44803	1.47356	-0.671201	0.99827	1.12844	0.46837	12.1858	0.00225886	0.0896899
LOC100848007	0.0262074	578.009	-271.004	4.9061	-0.0348927	-0.170268	0.0809356	-0.00296555	0.139975	-0.0571726	-0.0509554	0.249921	-0.0225695	0.0103275	-0.129041	0.424535	0.0846874	-0.0589209	12.1892	0.00225505	0.0896899
LOC104968807	0.0928328	664.711	-314.355	5.38384	0.101653	0.00800331	0.172453	0.0670419	0.201329	-0.20576	-0.232411	-0.254951	-0.298555	-0.0664477	-0.388668	-0.110864	-0.162829	-0.0919957	12.1817	0.00226351	0.0896899
PSTK	0.0275954	511.748	-237.874	4.35653	-0.148	-0.0781695	-0.0287375	-0.0839466	0.0586352	0.0132591	0.223119	0.184227	0.126656	0.28067	-0.0374555	0.37021	-0.0297972	0.10403	12.1998	0.00224309	0.0896899
ZNF23	0.0519966	718.378	-341.189	6.20909	0.0807351	0.013579	-0.132556	-0.124514	-0.355568	-0.082218	0.0358599	0.169234	0.16758	0.37157	-0.0608212	0.374722	0.147065	0.212393	12.2048	0.00223752	0.0896899
TEX12	0.108639	586.909	-275.455	4.38984	0.0396233	-0.0994158	-0.196877	-0.137217	0.263319	0.372358	0.0935351	0.174524	0.0530283	0.194062	-0.242817	0.511826	0.211065	-0.0991459	12.1261	0.00232734	0.0918134
PIH1D1	0.0315749	896.347	-430.174	7.75021	-0.0274421	0.0332529	-0.189693	-0.0605682	0.0396264	0.063662	0.121876	0.162302	0.171133	0.082541	-0.0100961	0.280393	0.323363	0.0380466	12.0882	0.00237178	0.0933585
FADS1	0.109986	866.82	-415.41	6.80099	0.570653	0.610379	0.53684	0.531248	-0.575714	-0.230722	-0.0926654	0.313845	0.351636	0.385514	-0.272089	0.295112	0.0971931	0.0133854	12.083	0.002378	0.093396
LARP1B	0.0355943	686.688	-325.344	5.97083	0.131174	0.0732122	-0.0478255	0.0181708	-0.255464	-0.38709	-0.056289	0.227436	0.179109	0.147098	-0.119514	0.306015	0.26152	0.0924783	12.0763	0.00238601	0.093503
CCNB1	0.0859791	792.022	-378.011	6.39348	0.245052	0.321277	0.148509	-0.0079435	-0.205255	-0.206661	0.0250483	0.0513386	0.0514888	0.172535	-0.458682	-0.230685	-0.0164809	0.0641255	12.0645	0.00240003	0.0936382
SCAMP4	0.044042	975.022	-469.511	8.43478	-0.0611734	0.0686471	0.00481384	0.0134076	-0.453015	-0.205313	0.0579753	0.184582	0.253538	0.182651	-0.193863	0.138489	0.250644	0.0273611	12.0664	0.00239777	0.0936382
SPATA33	0.163843	373.055	-168.528	1.74419	0.57946	0.0273916	0.136666	0.404568	0.73443	0.730753	-0.541472	0.179212	-0.393361	-0.117201	-0.933038	0.0781435	-0.21114	-0.433145	12.0558	0.00241061	0.0938441
PAQR5	1.48151	623.001	-293.501	4.51612	-1.731	-1.93192	-1.45274	-1.68925	0.51007	0.281539	1.72106	1.24448	0.476517	0.839713	-0.411493	-0.209421	1.0017	2.14403	12.0388	0.00243109	0.0944339
C27H4orf47	0.0292681	542.215	-253.108	4.81884	0.105795	0.0328696	0.0660638	0.0698621	-0.105323	-0.127831	-0.213109	-0.0819593	-0.208569	-0.0560648	-0.099155	0.153359	-0.190219	0.0658084	12.0284	0.00244386	0.0945412
MBNL3	0.0801554	893.597	-428.798	7.60719	-0.0661458	-0.0659357	-0.0606313	-0.116728	-0.485457	-0.505287	0.0425894	0.0751173	0.0191029	0.196812	0.148773	0.322497	0.155235	0.393269	12.0278	0.00244452	0.0945412
PRR3	0.0264779	752.793	-358.397	6.71902	-0.0094677	-0.0893187	-0.0766528	-0.113059	-0.254917	-0.192285	-0.0470366	0.194198	0.126987	0.142797	-0.280171	0.126462	0.283051	-0.00819108	12.0217	0.00245199	0.0946233
DLG2	0.12898	336.747	-150.374	2.01079	0.490905	-0.162519	0.0424959	-0.0591161	-0.477486	-0.18708	-0.161284	0.359927	0.495066	0.178813	0.0581856	1.07993	0.23175	0.765528	11.9897	0.0024915	0.095731
EOMES	0.0734813	813.73	-388.865	6.39587	-0.0271404	0.101407	0.130791	0.232272	0.357211	0.380477	-0.0322029	-0.159556	-0.0552106	0.0595432	-0.294653	-0.230908	-0.037808	-0.286733	11.9907	0.00249027	0.095731
HVCN1	0.0657878	1082.34	-523.172	9.22964	-0.141345	-0.0448026	-0.0352382	-0.0369911	-0.501077	-0.192984	0.0852046	0.0728834	0.178777	0.261391	-0.0942741	0.151578	0.0584608	0.148257	11.9833	0.00249957	0.0958333
CCNB2	0.074221	717.892	-340.946	5.85185	0.165928	0.222645	0.039907	-0.0655345	-0.168822	-0.297588	0.0652044	0.0687	0.214216	0.109077	-0.312737	-0.122175	0.221923	0.19675	11.9584	0.00253087	0.0960223
DNAJC6	0.252676	625.478	-294.739	4.65646	-0.49601	-0.441227	-0.0988988	-0.211604	0.372597	-0.284673	0.244871	0.155417	-0.0147663	0.235864	0.239087	0.193288	-0.221913	-0.0139951	11.9744	0.00251074	0.0960223
LOC100847609	0.047129	688.767	-326.383	6.06514	-0.131461	-0.165224	-0.307224	-0.204451	-0.436761	-0.148536	0.148665	0.189475	0.28007	0.208578	-0.22134	0.20008	0.336468	-0.0207399	11.9578	0.00253161	0.0960223
SAMD14	0.145713	406.006	-185.003	2.40609	0.170915	0.303817	0.348722	0.0595111	0.0697288	0.13625	0.172144	0.0888373	-0.428164	0.225856	-0.0272669	0.0135303	-0.406382	-0.170389	11.9674	0.00251943	0.0960223
SPON1	0.0802529	752.967	-358.483	6.18975	0.0209387	0.205803	-0.0818541	-0.0788607	-0.264055	-0.0415836	0.0510624	-0.0860158	-0.0263837	0.121149	0.160598	0.188164	0.209189	0.194811	11.9598	0.00252902	0.0960223
BUB1	0.0364796	861.318	-412.659	7.2883	0.253347	0.135869	0.132926	0.00741326	-0.0886328	-0.222094	-0.128397	-0.0360911	-0.0754845	-0.014731	-0.231669	0.131352	0.0407178	0.0831473	11.924	0.00257476	0.0966428
DNMT3B	0.375663	769.831	-366.915	6.0173	-0.0893412	-0.225812	0.0197387	-0.209483	-1.09516	-0.916264	0.128219	0.476392	0.490136	1.17081	0.188471	1.03396	-0.184791	0.769836	11.9236	0.00257525	0.0966428
LOC101905951	0.0355551	579.159	-271.58	4.99719	0.0496942	0.0600021	0.0894454	0.0915972	-0.130183	-0.216824	-0.123897	0.0327037	-0.0328036	-0.0954203	-0.440931	0.131126	0.146092	0.0728606	11.9344	0.00256136	0.0966428
THAP9	0.0290505	824.636	-394.318	7.26452	-0.0413137	0.00603008	0.0414742	0.0490462	-0.274291	-0.221517	-0.0980069	0.0374605	0.0480818	0.0958092	-0.201331	0.139257	0.129929	0.0527143	11.9302	0.00256675	0.0966428
UBE2S	0.0355335	925.499	-444.749	7.79646	0.163475	0.180861	0.144732	0.129002	-0.104048	-0.100423	-0.0177859	0.039206	0.085201	0.063469	-0.43023	-0.109999	0.0798008	-0.0947189	11.9373	0.00255767	0.0966428
TIAF1	0.030555	1013.72	-488.861	8.6636	0.181559	0.281798	0.182119	0.234226	-0.108366	0.00252318	-0.175434	-0.181105	-0.0790711	0.00628305	-0.23548	0.0245357	-0.00977928	-0.051095	11.9192	0.00258094	0.0966515
LOC100294952	5.79963	631.285	-297.642	5.20971	1.75383	1.08769	-0.325085	1.25696	0.529657	0.960003	-9.58289	-3.71358	-3.08017	-2.75158	-0.95125	-0.281076	-3.57988	-2.81331	11.9146	0.00258692	0.0966711
LOC112448381	0.35107	776.521	-370.261	5.78298	-0.408324	-1.20162	-0.605605	-0.560287	0.69709	-0.214827	-0.182259	0.537627	0.22669	-0.368815	0.40665	1.49512	0.680793	0.580862	11.9082	0.00259518	0.0967757
PCNX4	0.0313905	661.351	-312.675	5.73624	0.156915	0.0600592	0.0550617	0.0572301	-0.263256	-0.0648469	-0.116685	0.117019	-0.0420497	0.186313	-0.178129	0.219671	0.0898398	0.042033	11.9006	0.0026051	0.0969413
PCLAF	0.0764071	846.396	-405.198	6.86483	0.289102	0.422857	0.148375	0.100171	-0.0621255	-0.0490893	-0.0638742	-0.0934234	-0.0344487	-0.0334268	-0.567081	-0.352253	-0.167766	-0.205073	11.8934	0.0026144	0.0970835
BRDT	0.466724	834.788	-399.394	6.31943	-0.408454	0.142758	-0.267553	-0.221202	-1.39334	-0.117884	0.846524	0.342505	0.636316	1.02542	0.663976	0.528139	0.450635	0.291262	11.8881	0.00262142	0.0971407
SMIM26	0.114086	948.891	-456.446	7.76177	0.142467	-0.121665	0.0835323	-0.0859023	-0.171026	-0.399076	-0.238576	0.14124	-0.323277	0.238474	-0.628436	0.292728	0.241026	0.139303	11.8727	0.0026417	0.0972815
STXBP4	0.0321664	694.443	-329.221	6.06564	0.0970415	0.130193	0.138309	0.0640325	-0.231312	-0.112471	-0.0854535	0.0628917	0.00998855	0.129641	-0.128422	0.189251	-0.0145318	0.136947	11.8739	0.00264007	0.0972815
TTK	0.0832595	707.703	-335.851	5.63385	0.349129	0.493381	0.299672	0.0858006	-0.128106	-0.216939	-0.0993759	-0.133612	-0.0611842	0.108525	-0.308895	-0.227576	-0.163381	0.095984	11.8789	0.00263352	0.0972815
GFRA4	0.10743	484.683	-224.342	3.32987	0.15611	0.137714	-0.105824	0.0503276	0.528302	0.468815	-0.0108819	-0.303763	-0.263462	-0.063426	-0.522888	-0.260753	0.162048	-0.512261	11.8636	0.00265373	0.0975218
ZNF835	0.0195045	664.558	-314.279	5.91954	0.0430399	-0.00699572	0.0882351	0.0896398	-0.198492	-0.102693	-0.0957657	0.124746	-0.0135989	0.121416	-0.241024	0.182525	0.0453853	-0.0271369	11.8337	0.00269364	0.0987834
ZNF831	0.0286025	925.874	-444.937	8.12438	-0.0112707	0.103796	0.0383982	0.037137	-0.341866	-0.121312	0.0485492	0.0776139	0.18646	0.257367	-0.177628	0.117112	0.100507	0.0943594	11.8192	0.00271328	0.0992983
MANBAP1	0.0273583	565.503	-264.751	4.99497	-0.125894	0.0394184	-0.0663228	0.0464126	-0.129956	-0.0575848	-0.0195657	-0.102056	0.0567475	-0.220004	-0.0546515	0.193109	0.126935	-0.0777224	11.8117	0.0027234	0.09932
MOSPD3	0.0553497	754.634	-359.317	6.33471	0.0403606	0.187192	-0.019193	0.0621849	-0.0299727	-0.114905	-0.160598	-0.0650021	-0.0634696	-0.128683	-0.427396	-0.240161	0.109764	-0.380503	11.8064	0.0027307	0.09932
TMEM150A	0.0730482	971.851	-467.926	8.21352	-0.0911988	0.0316754	-0.103744	-0.195276	-0.442675	-0.132544	-0.0405075	-0.0234973	0.187019	0.159746	-0.172397	0.163461	0.0450196	0.1146	11.8092	0.00272689	0.09932
LMAN1	0.0194948	971.109	-467.555	8.55967	0.154996	0.131554	-0.0298406	-0.0327486	-0.192998	-0.292001	-0.0668333	0.093947	0.154193	0.202868	-0.113639	0.253749	0.200246	0.237711	11.7989	0.00274094	0.0994689
LOC112443413	0.777736	822.938	-393.469	6.0122	-0.708083	-0.28828	-0.499055	-0.360789	0.491567	-1.03737	0.703129	0.0892446	-0.00240583	0.477801	0.70014	0.466295	0.29955	0.10442	11.7952	0.00274602	0.0994689
LOC112446123	0.754566	1175.8	-569.9	8.99995	0.0485334	-0.037095	0.443565	0.0355479	0.202055	-1.51569	-0.078928	-0.355904	-0.365814	-1.30438	0.395991	0.978134	0.438047	1.22134	11.7808	0.00276583	0.0999818
CD1E	0.232426	771.761	-367.88	5.46859	-0.510588	-0.380189	-0.00515382	0.0241613	0.342524	0.414467	0.49226	0.500807	0.115539	0.0336061	0.575927	0.711684	0.243159	0.0145964	11.7643	0.00278881	0.100403
LOC112445091	0.112288	408.869	-186.435	2.95946	-0.134095	0.0955013	-0.176215	-0.106762	-0.289761	-0.651475	0.0369176	0.0124997	-0.0564019	0.148895	0.651433	0.809565	0.641802	0.697204	11.768	0.00278366	0.100403
LOC112444839	1.12913	405.574	-184.787	1.9199	-0.38301	-0.155117	0.254025	0.34957	-0.658996	0.395564	0.784446	0.177029	-0.711983	0.0160111	0.897123	1.0374	-0.135596	0.127083	11.7515	0.00280673	0.100843
AURKB	0.0950211	798.699	-381.35	6.36174	0.310252	0.480758	0.293549	0.132794	-0.191618	-0.126565	0.0846788	-0.0509631	-0.0171563	0.0167123	-0.432431	-0.453513	-0.0992681	-0.101254	11.7292	0.00283813	0.101266
EEFSEC	0.391076	844.988	-404.494	6.83684	-0.380319	-0.43913	-0.493771	-0.455177	-0.909544	-0.608071	-0.033766	0.625127	0.713469	-0.222256	0.191544	0.136377	0.93085	0.283135	11.7344	0.00283073	0.101266
LOC615206	0.0966057	468.562	-216.281	3.46377	0.214391	0.338565	-0.113188	0.0874061	-0.0252659	-0.315482	0.0343186	-0.160601	0.148809	0.031317	-0.293045	-0.109491	0.298067	-0.0840589	11.7334	0.00283214	0.101266
ZCCHC7	0.0386517	852.356	-408.178	7.47079	-0.00634726	0.0137451	-0.0150534	0.0842514	-0.395383	-0.121443	0.0996638	0.11095	0.165613	0.146886	-0.281447	0.0742408	0.102694	-0.131148	11.7269	0.00284136	0.101266
LOC104975676	0.380354	640.988	-302.494	3.86118	0.0229384	-0.00438235	-0.0626717	0.0203082	0.797559	0.625152	0.0177351	0.254602	0.298061	0.25817	-0.0439432	0.25883	0.302209	0.297537	11.7204	0.00285069	0.101394
CASKIN1	0.143637	516.304	-240.152	3.62008	-0.0587559	0.216278	0.0694292	-0.207219	0.370557	-0.0806277	0.261585	0.0283788	-0.191003	0.303188	0.387045	0.554053	-0.0449859	0.498058	11.7124	0.00286207	0.101463
KCNAB1	0.210503	474.797	-219.398	3.42018	0.446182	0.404827	0.103178	0.230877	-0.583741	-0.63851	-0.30495	0.151416	0.196904	0.159796	-0.282766	-0.0711742	0.232693	-0.0614376	11.711	0.00286408	0.101463
C18H19orf33	0.156017	501.275	-232.638	3.4346	-0.155035	0.17971	-0.23242	0.0668205	0.537815	0.282336	0.150662	-0.412146	0.0876584	-0.108025	-0.367685	-0.270749	0.146017	-0.598662	11.6986	0.00288192	0.101891
ACER2	0.103388	814.511	-389.255	6.23684	0.0877348	0.0036171	0.0283509	0.122839	0.577409	0.0807808	-0.265518	0.0803283	-0.291926	-0.00891019	-0.0294999	0.379	-0.0246392	0.00119048	11.6898	0.00289469	0.102139
LOC100847284	0.136188	583.279	-273.639	4.36381	-0.61775	-0.230619	-0.517963	0.183226	-0.0566832	0.147851	0.749278	0.629346	0.60909	0.144523	0.482428	0.334658	0.711054	-0.262326	11.6793	0.00290986	0.102266
SLC25A39	0.0475637	1010.8	-487.401	8.39327	0.0693159	0.119301	0.406258	0.088726	-0.206079	-0.138066	-0.0574267	0.0584057	-0.220891	0.0573499	-0.148918	0.172247	-0.0908268	-0.0446082	11.6803	0.00290845	0.102266
LOC112446678	0.260413	381.683	-172.842	2.95823	-0.753988	-0.50422	-0.471249	-0.484232	-1.29341	-0.327898	1.01132	0.363719	0.319133	0.683291	0.238848	0.540089	0.429008	0.0361648	11.6707	0.00292235	0.102502
LOC112444681	1.39165	1334.16	-649.08	10.5494	-0.153246	-0.0147991	0.0532544	0.445911	-1.90752	-0.727023	-0.792106	1.4087	0.445416	1.99363	0.508418	0.177844	0.666545	-0.850336	11.6322	0.00297913	0.103877
MRPL42	0.0133234	712.849	-338.425	6.5904	-0.00251638	-0.0878398	-0.0476005	0.0247989	-0.177224	-0.118385	-0.0557125	0.129269	0.0908396	0.0350085	-0.292188	0.1692	0.131409	-0.00738784	11.6325	0.00297875	0.103877
NDUFV1	0.0272425	907.909	-435.954	7.86218	0.102918	0.029266	0.0371779	0.0908876	-0.229873	-0.100783	-0.0773326	0.123376	0.154299	0.0788266	-0.467348	0.0623557	0.142625	-0.180124	11.6353	0.00297463	0.103877
SNPH	0.174802	419.803	-191.901	2.73402	-0.224738	-0.0691746	-0.18546	-0.161697	-0.207685	0.513347	-0.042071	0.0684513	0.111177	0.514365	0.0893768	0.0560834	0.0798977	-0.117759	11.6125	0.00300865	0.1047
LOC100299277	8.34866	254.938	-109.469	2.07186	-0.608284	-4.17388	-0.229462	-0.174366	-4.11885	0.0637051	0.565587	4.11896	0.222551	0.133751	0.0973108	4.28527	0.405729	-4.03702	11.5995	0.00302837	0.104974
NSMF	4.11211	462.998	-213.499	4.7428	-4.71928	-1.4507	-1.17152	0.883297	-1.19038	-5.81779	3.35289	2.53045	-0.229842	-1.09323	6.58876	5.42678	5.15662	0.60236	11.6019	0.00302475	0.104974
MPC1	0.0161657	765.324	-364.662	6.9719	0.0460374	0.0451016	-0.00679195	0.0417112	-0.19643	-0.104277	0.0165031	0.028993	-0.00173157	0.0691974	-0.246943	0.134127	0.094103	-0.0963474	11.5929	0.00303832	0.105113
CDCA3	0.095539	722.665	-343.332	5.70907	0.284785	0.354692	0.228979	0.10582	-0.169305	-0.178712	0.149416	0.0471549	0.0458397	0.0140744	-0.385081	-0.22912	-0.032633	-0.154526	11.5751	0.00306544	0.105844
EID3	0.0408595	661.032	-312.516	5.53194	0.0748	-0.00456759	-0.0215525	0.0870371	0.209627	0.258816	-0.0969209	-0.0456846	-0.0286273	-0.0724322	-0.21986	0.218448	0.1034	-0.0811898	11.5591	0.00309007	0.106307
POU2F1	0.0283082	909.955	-436.977	8.0709	-0.0782902	-0.017384	-0.0989895	-0.0790902	-0.351625	-0.260263	0.112966	0.213053	0.238973	0.294027	0.0885306	0.375436	0.29917	0.301399	11.5547	0.00309685	0.106307
VSIG2	0.261462	421.354	-192.677	2.86386	0.226145	0.294474	0.110225	0.348594	-0.165124	-0.825639	-0.354844	-0.227163	-0.364117	-0.614216	-0.489693	0.173557	0.283257	0.137533	11.5551	0.00309633	0.106307
LOC112441778	0.169244	420.524	-192.262	2.73702	-0.0643078	-0.0858629	-0.139149	-0.314242	-0.0620786	0.170999	0.353337	0.55628	0.052902	0.337209	0.308924	0.829126	0.0754786	0.465915	11.4868	0.00320387	0.109768
CDC20	0.0923537	815.343	-389.672	6.49587	0.306411	0.413618	0.146442	0.130803	-0.140707	-0.123195	0.0618438	-0.0244508	0.079441	0.00627561	-0.518991	-0.393416	0.0327943	-0.161538	11.4739	0.00322464	0.109873
EBF1	0.102443	959.4	-461.7	8.06216	-0.14373	-0.0721118	-0.0802147	-0.105927	-0.688591	-0.285088	0.116163	0.273061	0.303813	0.393666	-0.0686286	0.243693	0.170494	0.20841	11.4733	0.00322553	0.109873
LOC527388	0.0923224	356.52	-160.26	2.56385	-0.270973	0.105727	-0.039278	0.0641909	-0.585328	-0.322137	0.635858	0.0907666	-0.208873	0.0878712	0.024881	0.0807972	-0.0400037	-0.0768753	11.4759	0.00322131	0.109873
PPP2R2C	0.206657	755.921	-359.96	5.94391	-0.102502	0.137071	0.000316527	-0.0121195	-0.83911	-0.256942	0.0412609	0.255891	0.279337	0.422656	-0.0447989	0.202931	0.287751	0.143542	11.4656	0.00323792	0.110083
PDLIM1	0.18277	976.726	-470.363	6.89708	0.924855	0.596261	0.410343	0.676852	1.07077	0.520777	-0.852044	-0.422612	-0.627712	-0.699129	-1.08283	-0.0684324	-0.241906	-0.548126	11.4496	0.00326406	0.110759
RCCD1	0.0225182	735.778	-349.889	6.60623	-0.0799416	-0.0164781	-0.106058	-0.0697121	-0.294982	-0.164144	0.121171	0.196181	0.116552	0.0965259	0.0157132	0.274603	0.170116	0.115468	11.4438	0.00327345	0.110865
CDCP1	0.743848	378.438	-171.219	1.64372	0.811797	-0.546776	0.155309	-0.47544	0.0114243	0.0437648	-0.627805	0.612949	0.501064	0.794703	-0.0663522	0.42467	-0.167216	0.319115	11.4331	0.00329101	0.111247
FAIM	0.0620392	606.746	-285.373	5.19845	-0.048753	-0.060737	-0.14948	0.0391688	-0.454368	-0.171638	0.00711414	0.114238	0.15467	0.189506	-0.126325	0.142653	0.0368951	-0.114011	11.4214	0.00331043	0.111477
PBK	0.110984	685.181	-324.591	5.33495	0.311633	0.532173	0.282446	0.0487149	-0.182589	-0.176451	0.00657556	-0.0944307	-0.0614918	0.256113	-0.441936	-0.373939	-0.214881	-0.0149669	11.4191	0.00331411	0.111477
UCHL1	0.139133	628.771	-296.386	4.33464	0.00191626	0.311942	-0.0203298	0.318758	0.707366	0.508544	0.0237855	-0.535348	-0.289897	-0.536501	-0.12328	0.024087	0.189319	-0.44469	11.4176	0.00331669	0.111477
ADIRF	0.227444	526.031	-245.015	3.6026	0.0218196	-0.0193136	-0.2026	0.0688483	0.112744	0.678969	-0.214944	-0.310918	-0.370558	-0.620695	-0.497999	-0.0983359	0.176321	-0.764872	11.4089	0.0033311	0.111749
LOC112442540	0.273301	829.105	-396.552	6.16663	-0.398248	0.0981551	-0.565619	-0.623333	0.257785	-0.158692	0.749777	0.098183	0.249994	0.546082	0.619701	0.719269	0.605292	0.69671	11.4041	0.00333912	0.111807
LOC100139247	0.224556	420.935	-192.468	1.998	0.651349	0.331089	0.415334	-0.165389	0.488036	0.910942	-0.568792	0.0464906	-0.297085	0.667455	-0.829504	-0.216952	-0.365551	0.253556	11.3872	0.00336745	0.112543
LRRC59	0.0239475	830.789	-397.394	7.21274	0.108385	0.0805744	0.00858214	-0.117069	-0.0964927	-0.235273	-0.126837	0.00637232	0.036451	0.140721	-0.294353	0.103926	0.150797	0.214147	11.3818	0.00337652	0.112633
NREP	0.0656691	807.03	-385.515	7.02303	-0.149137	-0.250875	-0.236617	-0.181292	-0.393296	-0.302774	0.0211043	0.0566161	0.0589978	0.0389266	-0.175525	0.0905291	0.155398	0.0766437	11.3779	0.00338314	0.112642
GSDMA	0.115595	699.348	-331.674	5.94062	-0.166042	0.00189883	-0.33805	-0.252073	-0.561246	-0.54567	0.131259	0.154379	0.309635	0.343712	-0.222927	0.193716	0.407189	0.149636	11.368	0.0034	0.112991
COMMD6	0.0458753	798.38	-381.19	6.50373	0.121949	0.248417	0.103276	0.326903	0.284193	0.166102	-0.0581691	-0.0194481	-0.0967541	-0.10395	-0.346347	0.265739	0.0878738	-0.23791	11.3467	0.00343626	0.113982
OAS2	0.543765	1375.99	-669.997	10.5415	-0.0187452	-1.19293	-0.792785	-0.456913	0.798197	-0.0505086	-0.458282	0.695551	0.543749	-0.752286	0.138691	1.2761	1.31586	0.65131	11.3391	0.00344944	0.114205
JPT1	1.12916	700.847	-332.424	5.16534	-0.998498	-0.665508	-1.00703	-0.131436	-1.09593	-0.535059	1.20228	0.536972	0.728622	0.189322	1.28675	1.40429	1.8371	1.00911	11.3326	0.00346058	0.11436
BRPF3	0.0162107	896.285	-430.143	8.06577	-0.0511502	-0.0565684	-0.00310989	-0.0414236	-0.188955	-0.110579	-0.0844546	0.0912565	0.0531629	0.137287	-0.126223	0.217875	0.123116	0.2202	11.3222	0.00347868	0.114745
RIMKLB	0.591132	401.397	-182.699	1.69255	-0.02644	0.116603	0.251858	0.280239	0.384285	0.598539	-0.148644	-0.428776	-0.144887	-0.628505	0.945304	0.270376	0.00706125	0.142079	11.3145	0.00349215	0.114975
FASTKD2	0.0234072	717.857	-340.928	6.50979	0.0603549	0.0120882	-0.0443499	-0.0682632	-0.260038	-0.0823379	-0.0328232	0.122331	0.0888454	0.297277	-0.307244	0.0738364	0.0661715	-0.14326	11.3006	0.00351643	0.115405
LOC100335553	0.244547	564.264	-264.132	3.62676	0.140976	0.0382532	0.0343744	0.097427	0.29029	0.647252	-0.293435	-0.191999	-0.293387	-0.0395332	0.0999847	0.233812	0.0932424	-0.0732118	11.2996	0.00351823	0.115405
CFL2	0.0363046	718.674	-341.337	6.2897	-0.0297714	0.0806138	-0.0432979	-0.000942281	-0.22017	-0.167414	0.00450237	-0.000654629	-0.037461	0.0957717	0.16207	0.288452	0.146964	0.261915	11.2851	0.00354387	0.115816
KLHL24	0.0210328	962.984	-463.492	8.47537	0.0152651	0.0147368	0.0174032	0.0113914	-0.160591	-0.0952509	-0.0771606	0.0661006	0.0552027	0.177565	-0.0300943	0.313912	0.100373	0.257034	11.287	0.00354053	0.115816
ACTG2	0.392088	364.545	-164.272	0.827937	0.891313	1.16959	0.823928	0.294939	1.87836	0.828652	-1.95167	-1.54628	-1.02158	-0.784368	-0.593175	-0.646825	-0.263668	0.0317775	11.263	0.00358311	0.11614
CRELD2	0.054406	878.521	-421.26	7.22845	0.238612	0.161146	0.10157	0.105379	-0.0264787	-0.284546	-0.110337	0.0340522	0.0976405	-0.0323381	-0.363311	0.0544109	0.134498	-0.0206496	11.2611	0.00358654	0.11614
GGT5	0.0644207	847.413	-405.707	6.93563	-0.285043	-0.132975	-0.196441	-0.0867378	0.317563	-0.271954	0.0318078	0.0779677	0.0338888	-0.0322338	0.430936	0.653802	0.344776	0.24852	11.2687	0.00357302	0.11614
LOC112441821	0.143219	766.003	-365.002	6.34131	-0.118782	-0.0290526	-0.167401	-0.0197915	-0.832516	-0.30872	0.215578	0.237223	0.373721	0.297206	-0.127019	0.214735	0.335108	0.0848684	11.2666	0.00357672	0.11614
TREML1	0.53452	749.882	-356.941	3.9221	0.762372	1.01403	0.881892	1.03726	1.56299	1.05527	-0.698714	-0.763288	-1.01522	-1.10888	-0.60627	-0.323197	-0.508003	-0.515143	11.2698	0.00357108	0.11614
SMC2	0.0326775	929.92	-446.96	7.95311	0.29186	0.271289	0.180339	0.0906559	-0.0253535	-0.15085	-0.222685	-0.0751386	-0.105671	0.0475837	-0.331049	0.0177156	-0.0835678	0.135509	11.2563	0.00359527	0.11621
TFEC	0.0672449	949.028	-456.514	7.73529	-0.0439148	-0.326286	-0.157296	-0.193565	0.235119	-0.105368	-0.234679	0.284268	-0.0143287	-0.084679	0.268052	0.767468	0.355764	0.377243	11.2482	0.00360978	0.116466
AKAP6	1.38227	384.517	-174.258	-2.08298	3.29228	4.43614	3.68274	3.60563	4.59083	2.79646	-2.97779	-4.01076	-3.67631	-3.61097	-2.6331	-3.18467	-2.44378	-2.37107	11.2395	0.00362547	0.116548
LOC780963	0.0626468	562.961	-263.481	4.7797	0.0385408	-0.0602311	-0.283801	-0.122083	-0.549783	-0.107762	0.0689449	0.30547	0.508961	0.218917	-0.227394	0.0958263	0.25131	-0.105861	11.2401	0.00362441	0.116548
PDIA6	0.0257549	1071.36	-517.682	9.12619	0.120354	0.0538916	0.0105612	-0.0114201	-0.117253	-0.227085	-0.0648904	0.0737225	0.145751	0.153149	-0.313618	0.121193	0.179806	0.0955092	11.2287	0.00364509	0.116755
RHNO1	0.0463058	754.95	-359.475	6.35561	0.161544	0.181212	0.0425972	-0.0322511	-0.103519	-0.200959	-0.119749	-0.0744382	-0.0385479	0.050913	-0.33551	-0.150643	0.00714732	-0.00413566	11.2322	0.00363889	0.116755
NFASC	0.314056	453.041	-208.52	2.29944	0.271984	0.0376678	0.109895	-0.112175	0.414409	0.741276	-0.184354	0.198856	0.195789	0.440408	-0.145068	0.348493	0.199739	0.0627207	11.2086	0.00368199	0.117724
LOC112446012	0.0725698	460.362	-212.181	3.5015	0.00351388	-0.0515314	-0.344465	-0.259573	0.00963662	0.262277	0.14796	0.302852	0.191333	0.311318	-0.247528	0.244282	0.443409	-0.0905411	11.2036	0.00369119	0.117805
LRP3	0.359193	408.5	-186.25	2.81459	0.252612	0.0270158	-0.540147	-0.213384	-0.771087	-1.25099	0.535459	0.757269	0.879681	0.733918	0.330546	0.519966	0.646212	0.594315	11.1961	0.00370515	0.118038
MN1	0.530527	692.058	-328.029	5.60864	-1.06184	-1.19788	-1.03337	-1.06464	0.724449	-0.781832	-0.687379	-0.0748432	-0.403673	-0.126777	0.553787	0.881005	0.485406	0.475145	11.1879	0.00372022	0.118306
CENPN	0.076722	647.772	-305.886	5.211	0.286679	0.350062	0.0304253	0.0302266	-0.139948	-0.140493	0.0194089	0.0455419	0.119493	0.17972	-0.473677	-0.221585	-0.0692824	-0.0164142	11.1589	0.00377471	0.119823
C6H4orf48	13.0355	360.324	-162.162	-2.08288	-0.00735781	-0.0191254	0.0404188	7.63482	7.02847	6.79026	-7.02787	-7.02834	-0.183703	-7.64707	-6.80016	0.846527	0.526034	-6.61958	11.1444	0.0038022	0.12048
PIGM	0.0194807	747.73	-355.865	6.80794	-0.0191886	-0.0947347	-0.0868374	-0.0696842	-0.280991	-0.173941	0.0334961	0.208167	0.103108	0.202196	-0.0212878	0.425557	0.227748	0.180406	11.1387	0.00381294	0.120605
LOC112443855	0.0756576	658.588	-311.294	5.19628	0.110338	-0.0115809	-0.269041	-0.0101368	0.226929	0.026924	-0.0348984	0.128945	0.137035	0.134036	0.0487983	0.499602	0.313853	0.202229	11.1088	0.00387045	0.122205
PPP1R13B	0.0214162	864.086	-414.043	7.72136	0.0341923	0.032811	0.0744054	0.0571338	-0.284185	-0.194426	-0.0241355	0.113315	0.0637101	0.155363	-0.142544	0.23235	0.0652615	0.0867117	11.087	0.00391276	0.123321
EIF4G1	0.0822785	1145.07	-554.537	9.3625	0.20372	0.199652	0.136278	-0.0305595	-0.160567	-0.249683	-0.470075	-0.352704	0.107592	-0.0185484	-0.169313	0.197001	0.319917	0.427619	11.0489	0.00398807	0.125472
rna-NR_030888.1	0.0683715	953.816	-458.908	7.85476	0.128413	0.261073	0.107394	0.127239	0.0496676	-0.241982	-0.174416	-0.200227	-0.00893476	-0.168828	-0.0686207	0.0620301	-0.216952	0.100363	11.0323	0.00402135	0.126295
ZBTB5	0.0193319	717.439	-340.72	6.48861	-0.0244301	0.0711251	0.0269721	0.0547789	-0.216531	-0.204811	0.00134041	0.064318	0.17031	0.153494	-0.143032	0.175525	0.225628	0.0622166	11.0255	0.00403503	0.1265
FOXM1	0.0744567	741.497	-352.749	5.99714	0.237578	0.374122	0.151338	0.0708038	-0.140141	-0.216984	0.0725723	0.0232739	0.0200164	0.042208	-0.194648	-0.190257	0.0185876	-0.0101674	11.006	0.00407448	0.127286
PPP1R21	0.019602	882.459	-423.23	7.95085	0.0439618	0.0125142	0.00137039	-0.0375649	-0.250705	-0.181861	-0.0371269	0.183463	0.0875782	0.253612	-0.0493743	0.301607	0.210196	0.169522	11.0079	0.00407064	0.127286
CD164L2	0.223083	456.14	-210.07	2.67665	-0.0489081	0.026745	-0.22615	0.44892	0.224077	0.439156	0.41164	0.141049	0.305216	-0.431576	0.354856	-0.136625	0.704994	-0.245135	10.9909	0.00410544	0.128028
ART3	0.377933	434.306	-199.153	3.02322	0.0817225	0.126106	0.097647	-0.224874	-1.24554	-0.528978	0.158067	0.786204	0.120859	0.611837	-0.0914675	0.49853	-0.0560525	0.277956	10.9559	0.00417795	0.128703
CCDC188	0.755405	462.065	-213.033	2.19219	-0.481281	-0.375456	0.0708257	-0.261117	-0.130639	0.852832	1.12023	0.726936	0.262452	0.796807	0.798115	1.08233	-0.0588087	0.474736	10.962	0.00416518	0.128703
IDO1	0.147629	1190.1	-577.052	9.36665	0.0509643	-0.475291	-0.00714787	-0.0264765	0.523728	0.0305577	-0.352132	0.300812	-0.198979	0.0979088	-0.362994	0.692001	0.162018	0.00776433	10.973	0.00414237	0.128703
LOC112443000	0.53276	335.95	-149.975	1.18654	0.347996	-0.485155	-0.223716	-0.333107	0.66745	0.189175	-0.502223	0.561392	0.77158	0.51944	-0.068249	0.599432	0.530553	0.66788	10.9589	0.00417164	0.128703
RRS1	0.0337102	811.177	-387.589	7.08378	0.0435481	-0.0980695	-0.159196	-0.141343	-0.0434112	-0.148669	-0.0419389	0.165961	0.251262	0.254725	-0.389	0.181964	0.215488	-0.0911758	10.958	0.00417348	0.128703
RTKN	0.0835471	459.393	-211.696	3.36304	-0.0448701	0.0889723	-0.216243	0.0323288	-0.077417	0.461407	0.193137	-0.047905	0.11407	-0.0252944	-0.314207	-0.214859	0.142531	-0.285169	10.9697	0.00414922	0.128703
SVIL	0.0297675	997.321	-480.66	8.48855	-0.13863	-0.102651	-0.0798332	-0.0896839	0.22293	0.035486	0.0636592	0.0365565	0.032206	0.0842826	0.0862942	0.420983	0.264456	0.218654	10.975	0.00413808	0.128703
RRM1	0.0211917	940.606	-452.303	8.20577	0.173675	0.219185	0.171447	0.108066	-0.118806	-0.0836618	-0.101258	-0.0246641	-0.0192196	0.0634416	-0.325058	-0.067183	-0.0591395	-0.00737102	10.9504	0.00418941	0.128832
UFSP1	0.0633072	674.14	-319.07	5.60739	0.0804856	-0.0240194	-0.164739	0.172905	-0.110437	-0.119609	-0.0771017	0.296939	0.243328	-0.0792488	-0.482176	-0.000730823	0.139264	-0.348969	10.9398	0.00421169	0.129292
GPR135	0.0800077	384.376	-174.188	2.72069	-0.0457454	0.0298427	-0.136725	-0.0755753	-0.121321	0.0870734	0.147395	0.197439	0.127869	0.269606	0.347461	0.526988	0.22136	0.175858	10.9168	0.00426032	0.130559
ANKMY1	0.479245	420.014	-192.007	2.19121	0.529091	0.662922	0.467093	0.343164	-0.357493	-0.0316881	0.561547	0.475261	0.498312	0.523305	-1.55903	-0.613313	-0.786873	-0.448916	10.9039	0.00428794	0.131178
CCNA2	0.0402349	800.981	-382.491	6.75269	0.284858	0.207383	0.155875	0.106313	-0.0448122	-0.138602	-0.0969142	0.083163	-0.0611717	0.0824899	-0.352143	-0.0340148	-0.0166054	0.0562096	10.8968	0.00430326	0.13142
TICRR	0.0638737	726.438	-345.219	5.94844	0.242197	0.384356	0.118714	0.0109098	-0.0788203	-0.212423	0.017233	0.03828	0.118373	0.124213	-0.204936	-0.131244	0.0465821	0.124632	10.8889	0.00432027	0.131712
ANKLE1	0.429928	726.022	-345.011	5.59029	0.392543	-0.300555	0.178901	-0.386758	-0.576235	-0.555891	-1.03827	0.552611	0.0948522	0.226226	-1.00087	0.400447	-0.381678	0.0994832	10.8823	0.00433444	0.131917
CPT2	0.0312608	791.275	-377.638	6.9921	-0.0656238	-0.0818785	-0.109264	-0.0459009	-0.157031	-0.115108	-0.207067	-0.00247834	0.0331592	-0.00830134	-0.330695	0.111526	0.109984	-0.0228231	10.8723	0.00435619	0.132352
MTFR2	0.0629466	661.304	-312.652	5.34633	0.366745	0.303265	0.161709	0.0532833	-0.0475425	-0.104149	-0.173654	-0.0315608	-0.00386416	0.0347496	-0.55852	-0.156575	-0.0930563	-0.0457159	10.8652	0.00437169	0.132595
TJP2	0.157495	643.935	-303.967	4.27708	0.375959	0.134898	0.307263	0.373515	0.980678	0.58477	-0.660514	-0.392032	-0.555191	-0.335289	-0.368854	0.159197	-0.117631	-0.235129	10.8507	0.00440363	0.133108
ZMYM4	0.0197043	806.332	-385.166	7.25888	0.0217619	0.0295026	0.0554245	0.021664	-0.194075	-0.186506	-0.114137	0.0785451	0.0387416	0.19378	-0.064505	0.296783	0.16602	0.249107	10.8516	0.00440152	0.133108
FUT11	1.69286	744.109	-354.055	3.56608	-0.240953	0.883585	0.528987	2.07874	2.74886	2.33274	-0.77154	-4.22753	-1.64455	-3.2522	-0.0614143	-0.47595	-0.860172	-3.16721	10.8248	0.00446093	0.134382
ZNF25	0.0774401	537.966	-250.983	4.16589	0.0475301	0.00447673	-0.166265	-0.118571	0.169858	-0.105817	0.0502457	0.139796	0.160927	0.294436	0.42573	0.554887	0.334597	0.468997	10.8258	0.00445874	0.134382
BHLHA15	0.143913	887.468	-425.734	7.08529	0.233332	0.114582	-0.195823	-0.181436	-0.154846	-0.691722	0.027053	0.059868	0.404122	0.207971	-0.160877	0.280158	0.488973	0.468611	10.7965	0.00452441	0.134885
HRH2	0.105384	911.112	-437.556	7.39741	-0.536215	-0.470019	-0.228657	-0.412942	0.221674	-0.180628	0.404197	0.122838	0.174955	0.167318	0.569928	0.517654	0.167775	0.528848	10.7963	0.00452489	0.134885
LOC101901945	0.245648	343.373	-153.687	1.70386	0.180895	-0.393114	-0.0540452	0.0951493	0.558403	0.0799885	-0.377445	0.529494	-0.390443	0.0112791	-0.478541	0.0345808	-0.269894	-0.076123	10.8085	0.00449746	0.134885
LOC101903891	0.731646	418.921	-191.461	1.52133	0.0932335	0.189878	-0.303543	0.431657	0.73361	0.710394	-0.563344	0.217284	0.483506	-0.477873	0.692963	0.597407	0.696818	0.232447	10.8107	0.00449253	0.134885
LOC107132707	0.252289	768.981	-366.49	5.49899	-0.278645	-0.212485	0.418204	-0.24466	0.860652	-0.187535	-0.146217	-0.332195	-0.753559	-0.37104	0.694482	1.19205	-0.268025	0.552347	10.7988	0.00451928	0.134885
LOC784088	0.024485	664.408	-314.204	5.91139	0.206546	0.0500506	0.129194	0.117666	-0.0714148	0.00901423	-0.320148	-0.0338395	-0.130674	-0.038194	-0.320209	0.00627408	0.0812386	-0.0824423	10.8055	0.00450407	0.134885
NECTIN4	0.0530857	402.477	-183.238	2.84457	0.054376	0.323336	0.199789	0.217145	0.31945	-0.233637	-0.059382	-0.263138	-0.192733	0.0758092	0.0516094	0.0933882	0.331811	0.243496	10.7903	0.00453856	0.134885
PINX1	0.0364018	713.289	-338.645	6.20283	0.164498	-0.0965941	0.034971	0.0546792	-0.187529	-0.184182	-0.183241	0.169543	0.0839719	0.0895687	-0.559555	0.160136	0.033067	-0.113857	10.7927	0.00453314	0.134885
LOC107133088	0.200302	474.29	-219.145	3.62063	-0.44041	-0.588207	-0.766885	-0.68342	0.278695	-0.132156	0.218935	0.32563	0.449166	-0.0981752	0.246492	0.278161	0.348116	-0.0138682	10.7837	0.0045536	0.135105
LOC522174	0.286151	690.738	-327.369	5.28219	0.120727	0.0860694	0.117663	0.0183067	-0.109414	-0.967747	-0.224904	-0.153334	-0.17869	-0.030968	0.0105456	0.459803	0.0325861	0.200626	10.7787	0.00456499	0.135217
RPS27L	0.0299062	775.731	-369.866	6.85434	-0.102659	-0.10821	-0.125868	-0.0522522	-0.21251	-0.204626	-0.0304778	0.0799425	0.0611016	0.0212999	-0.24166	0.174895	0.196487	-0.0374302	10.7748	0.0045738	0.135251
BST1	0.151398	865.963	-414.982	6.49	0.144166	-0.008343	0.548858	0.105086	0.560775	-0.193861	-0.381048	-0.0527746	-0.416776	-0.272238	0.185292	0.87491	-0.466176	0.235933	10.7395	0.00465532	0.135487
BUB1B	0.0836972	788.937	-376.468	6.26733	0.406052	0.572563	0.323875	0.173864	-0.0563335	-0.0966505	-0.171778	-0.224178	-0.139201	0.00673212	-0.48684	-0.377574	-0.18927	-0.029236	10.7468	0.00463845	0.135487
CHD7	0.0180926	981.45	-472.725	8.82636	-0.0572254	0.0373159	-0.0116689	-0.0556891	-0.228002	-0.155017	0.0419599	0.0206498	0.0889773	0.261263	-0.099097	0.203036	0.193162	0.161287	10.7318	0.00467314	0.135487
FANCD2	0.0557372	709.018	-336.509	5.79514	0.278811	0.410435	0.24925	0.0294686	-9.54887e-05	-0.077721	-0.087831	-0.0764156	-0.122227	0.0393805	-0.363816	-0.18861	-0.271601	-0.000603343	10.7579	0.00461265	0.135487
HNF4A	0.238073	567.778	-265.889	3.99547	-0.0637498	-0.0267299	-0.130674	-0.0175674	0.282412	-0.122309	0.377183	0.051503	-0.144553	0.341525	0.0627343	-0.32149	-0.0442299	-0.165139	10.7397	0.00465478	0.135487
LBH	0.0509231	1194.81	-579.405	10.1854	-0.0534129	0.0521428	0.110938	0.055942	-0.423437	-0.184729	0.0238338	0.147465	0.162786	0.258677	-0.267255	0.047004	0.0982402	0.0312645	10.7317	0.00467356	0.135487
LOC107131756	0.328506	324.751	-144.376	1.61403	-0.419658	-0.0766355	0.166724	0.302953	-1.12992	0.20793	1.24462	0.900167	0.48502	0.76051	0.683006	0.677953	-0.363131	-0.28728	10.7604	0.00460695	0.135487
LOC112447530	0.116856	510.521	-237.26	4.10602	0.0965873	-0.111678	-0.0850372	0.110224	-0.656323	-0.355526	-0.117448	0.298687	0.326117	0.140179	-0.34381	0.505627	0.180099	-0.18316	10.7362	0.00466299	0.135487
LOC515169	0.0269954	737.305	-350.652	6.57178	0.0750541	-0.079919	-0.056257	-0.0535498	-0.18678	-0.128827	-0.213687	0.0959684	0.034647	0.0794333	-0.443875	0.162586	0.165684	-0.0992525	10.7642	0.00459809	0.135487
LOC789192	0.0209472	807.513	-385.757	7.24506	0.0293959	-0.00458973	0.023065	0.0251615	-0.229264	-0.0950046	-0.0597727	0.0230784	0.0475585	0.0559877	-0.295195	0.0642893	0.0413739	0.0413918	10.7662	0.00459358	0.135487
SPDEF	0.211312	834.678	-399.339	6.52986	-0.136511	0.417353	0.0504889	0.0756806	-0.909285	-0.495967	0.393357	0.362598	0.78166	0.594808	0.0559187	0.128097	0.527941	0.206486	10.7351	0.0046656	0.135487
TCF4	0.0790524	1036.05	-500.023	8.67365	0.0530939	0.148097	0.135631	0.0863721	-0.54843	-0.34319	0.000141339	0.191785	0.256256	0.293137	-0.0471018	0.24718	0.207218	0.307319	10.7319	0.00467311	0.135487
LOC101908561	0.206986	480.515	-222.258	2.92692	-0.17844	-0.190626	-0.16935	0.0933062	0.438391	0.657899	0.223471	0.237202	-0.0172252	0.0516287	0.0255224	0.210517	-0.109517	-0.100045	10.7221	0.00469597	0.135914
CEP152	0.0209415	698.037	-331.018	6.24281	0.163936	0.103931	0.142441	0.028461	-0.119285	-0.178898	-0.146268	0.0482646	-0.067584	0.143586	-0.191194	0.170346	-0.0417249	0.16002	10.6963	0.00475698	0.136565
CLCA3	0.135436	314.451	-139.226	2.01292	-0.482989	-0.925252	-0.366294	-0.619091	-0.654661	-0.151222	0.620665	1.04774	0.824801	0.766788	0.678099	1.27369	0.532654	0.808552	10.7031	0.00474078	0.136565
LOC107133026	0.136555	421.309	-192.654	2.93618	0.107364	-0.287767	-0.595157	-0.198153	0.0926683	-0.046604	0.149113	0.478967	0.599353	0.307398	-0.253685	0.548841	0.423523	-0.119662	10.6992	0.00475006	0.136565
RANGRF	0.0488524	719.673	-341.837	6.23925	-0.0430595	-0.11754	-0.053665	0.0618289	-0.48199	-0.200806	0.237962	0.363637	0.286482	0.251074	-0.217786	0.238711	0.229616	-0.134869	10.7012	0.00474519	0.136565
SPEF1	0.124084	376.538	-170.269	2.34639	0.0988769	0.41771	0.382915	0.803275	-0.055021	0.229293	-0.231552	-0.356507	-0.39854	-0.827489	0.028119	-0.319321	-0.304494	-0.685101	10.6966	0.00475631	0.136565
GPR82	0.0931967	731.654	-347.827	6.25973	-0.0828548	-0.458142	-0.370624	-0.371114	-0.556421	-0.163049	0.408037	0.393135	0.233563	0.392359	-0.0200318	0.451345	0.159367	0.38132	10.6796	0.00479687	0.137487
GALE	0.511681	565.349	-264.675	3.25961	0.896335	0.919673	0.137343	-0.443571	0.424575	0.0982624	-0.364532	-0.147108	0.289694	0.726651	-1.31691	-0.835893	0.271213	0.359644	10.6739	0.00481041	0.13762
TMEM126B	0.0367458	650.321	-307.16	5.75609	-0.0196701	-0.0722923	0.0404883	0.0363023	-0.361988	-0.202089	0.0343602	0.243992	0.071631	0.14576	-0.174504	0.231101	0.0601505	-0.020733	10.6712	0.00481704	0.13762
KIF24	0.0182664	625.84	-294.92	5.57184	0.103614	0.140303	0.250062	0.0664594	0.0498377	-0.141694	-0.174786	-0.0585081	-0.207296	-0.0425803	-0.202298	0.0886812	-0.0815309	0.125011	10.6492	0.00487025	0.138729
LOC100852090	2.57905	487.744	-225.872	1.87336	-0.564618	-1.26615	-4.03662	0.209144	0.0590248	1.59812	1.68403	1.83544	4.46764	0.437595	0.644713	1.51805	4.42049	0.27367	10.6487	0.00487158	0.138729
PFN2	0.0511322	618.672	-291.336	5.30158	-0.00485657	0.0368122	0.0923835	0.15575	-0.113204	-0.430406	-0.114905	0.127237	-0.0803288	-0.0423305	0.234617	0.50291	-0.0585083	0.134744	10.6455	0.00487937	0.138729
SLC6A17	0.130006	641.951	-302.975	4.77618	-0.300657	0.0633471	0.0242208	0.00483663	0.107446	0.559443	0.0884543	-0.0793543	-0.21395	-0.0430866	0.0754902	-0.0542719	-0.189603	-0.0812364	10.6358	0.00490313	0.139181
DGKE	0.0223897	799.714	-381.857	7.06628	0.0945301	0.231428	0.0986161	0.108837	-0.1497	-0.0168679	-0.0820048	-0.0430218	-0.00574025	0.168313	-0.13459	0.117754	0.0136839	0.0539787	10.6113	0.00496358	0.140528
LOC112441809	0.116848	367.063	-165.531	1.97679	0.411922	0.276182	-0.110029	0.555265	0.312948	0.49895	-0.165448	-0.235709	0.175608	-0.503887	-0.252838	0.186208	0.27439	-0.354333	10.6101	0.00496643	0.140528
C14H8orf37	0.0569451	713.704	-338.852	6.1959	-0.0222068	0.098755	-0.248308	-0.151574	-0.340414	-0.0199821	0.0962292	0.0546604	0.1084	0.246378	-0.23537	0.0527326	0.254925	-0.178687	10.5982	0.00499614	0.141143
SLX4IP	0.0183487	747.618	-355.809	6.78446	0.034516	-0.00406314	0.0314067	0.0162755	-0.186036	-0.216563	-0.059351	0.111725	0.0855502	0.125681	-0.124561	0.161548	0.0820652	0.0870375	10.589	0.00501919	0.141568
COX8A	0.948627	748.74	-356.37	6.06257	-0.225771	-0.85183	-1.46842	-1.15621	-0.136016	-1.9298	-0.136491	0.678586	0.444967	0.0129942	0.207803	1.6977	1.96871	1.51617	10.5782	0.00504621	0.141879
LOC112442974	0.181422	629.948	-296.974	4.79396	0.0771999	0.202532	0.143457	0.097262	-0.632679	-0.287648	-0.290773	0.171404	0.157137	0.221764	-0.05864	0.306878	0.293449	0.436829	10.5805	0.00504052	0.141879
MTHFD1	0.0383126	940.642	-452.321	8.11889	0.119783	0.104806	0.0306371	0.0539579	-0.37597	-0.134704	-0.00319705	0.171738	0.182342	0.174398	-0.376512	0.0409802	0.0774311	-0.115997	10.5706	0.00506553	0.142196
ZNF814	0.0361394	839.7	-401.85	7.24003	0.0769019	-0.00958045	0.0472934	0.0506681	-0.20155	-0.0404939	-0.0723574	0.116646	0.0183149	0.138442	-0.119487	0.334771	0.0870113	0.0869146	10.567	0.0050747	0.142228
CCNG1	0.0224884	1039.03	-501.516	9.12872	0.0495141	0.123535	0.12204	0.0915907	-0.209587	-0.104954	-0.082883	-0.0512406	0.0139751	0.0786296	-0.246361	0.0538619	0.0596771	0.117063	10.5582	0.00509696	0.142469
MISP3	0.111032	635.443	-299.721	4.99771	0.0687242	0.320541	0.29196	0.259858	-0.39306	-0.0852994	-0.0138873	0.0258254	-0.0957183	0.00565136	-0.444196	-0.433788	-0.154007	-0.268889	10.5573	0.00509937	0.142469
LOC101901960	0.167924	558.517	-261.258	4.27613	0.0825122	0.0228182	-0.355292	-0.483471	-0.567709	0.0373795	0.195351	0.137461	0.279703	0.933451	-0.143366	0.325217	0.445866	0.451333	10.5541	0.00510743	0.142469
CCDC59	0.0159913	748.654	-356.327	6.73056	0.00493227	-0.0318415	-0.0351004	-0.0394926	-0.21367	-0.100676	-0.0092714	0.0873925	0.0888039	0.189914	-0.271488	0.148586	0.120932	0.0364666	10.5459	0.00512834	0.142603
DNAJB11	0.0338224	897.456	-430.728	7.62948	0.194645	0.0330075	0.0249563	0.0196637	-0.0183112	-0.246445	-0.152361	0.0475372	0.100838	0.0818692	-0.381042	0.135983	0.113342	0.0592217	10.5475	0.00512435	0.142603
C3H1orf54	0.156293	554.197	-259.098	4.28215	0.323619	0.05029	0.0568325	-0.043187	-0.300063	-0.108746	-0.689517	-0.0484854	0.0509744	0.0274298	-0.669084	-0.258799	-0.251337	-0.118405	10.5285	0.0051732	0.143625
LOC112444961	0.327214	714.541	-339.27	4.86548	0.438792	0.341978	0.083089	-0.116729	0.190893	-0.173084	0.375898	0.516131	0.405761	0.521603	-0.20778	0.331112	-0.110196	0.49413	10.5004	0.00524658	0.145435
MAPT	0.0605304	681.411	-322.706	5.49963	0.0311307	0.0685835	-0.143813	0.128594	0.100691	0.234761	0.0131969	-0.115367	-0.0600947	-0.176429	-0.115944	0.1115	0.269691	-0.104516	10.4884	0.00527809	0.146079
KCNT1	0.14507	952.307	-458.154	7.37533	-0.14934	-0.0636935	-0.33092	-0.198826	0.459369	0.0775429	0.054812	0.207343	-0.00258685	-0.0585324	0.430795	0.518337	0.391026	0.264679	10.4789	0.00530324	0.146175
KRT24	0.279076	463.395	-213.698	2.20627	0.678349	0.713241	0.607523	0.668562	0.614234	0.996745	-0.774885	-0.483445	-0.788666	-0.550287	-0.5326	-0.0129074	-0.447248	-0.334525	10.4777	0.00530629	0.146175
MIF4GD	0.12498	824.781	-394.391	6.79128	-0.112671	-0.0136241	-0.183961	-0.238012	-0.552297	0.0114896	0.0799994	0.106023	0.239348	0.559121	-0.693406	0.0512214	0.254228	-0.0156389	10.4834	0.00529116	0.146175
ANKRD35	0.198119	421.527	-192.763	2.49933	0.321719	-0.0169526	0.194676	-0.218503	0.728901	0.129521	-0.465047	-0.15737	-0.595161	-0.246355	-0.37008	0.0655598	-0.438977	-0.129773	10.4633	0.00534476	0.14693
BRCA1	0.0370322	814.632	-389.316	6.95576	0.197349	0.280173	0.122158	0.0471095	-0.185784	-0.216795	-0.0160305	-0.0217396	0.0713515	0.155195	-0.167875	0.041529	0.0453003	0.163962	10.4612	0.0053503	0.14693
UBE2C	0.0945799	817.774	-390.887	6.4808	0.327954	0.456033	0.242013	0.125036	-0.161046	-0.117432	-0.00166932	-0.0842593	0.0273047	0.0444417	-0.518138	-0.417283	-0.0115197	-0.119769	10.449	0.00538317	0.147604
CHAF1A	0.0619937	847.172	-405.586	6.93037	0.242629	0.364821	0.137098	0.0670013	-0.081359	-0.0929213	0.0421548	-0.0757924	0.0269132	0.0852544	-0.399906	-0.218268	-0.0654717	-0.11386	10.4404	0.00540635	0.147782
PPP1R16A	0.193411	655.554	-309.777	4.94844	-0.333462	-0.171081	-0.159216	-0.15685	0.443078	-0.000236007	0.170083	0.0685576	-0.205215	0.10771	0.0342595	-0.189556	-0.264667	-0.168747	10.441	0.00540453	0.147782
LOC112447557	0.313721	395.673	-179.836	1.82431	-0.435409	0.22814	0.170148	0.475911	1.0211	0.580454	0.250303	-0.688562	-0.492332	-0.624194	-0.286138	0.19265	-0.132557	-0.714374	10.4331	0.00542615	0.148095
RUSC2	0.151317	535.722	-249.861	3.38685	0.391728	0.446494	0.20444	0.163344	0.691759	0.491674	-0.291244	-0.229189	-0.31203	-0.0694746	-0.306796	0.130353	-0.0360847	-0.0875487	10.4201	0.00546133	0.148825
MMRN2	0.375469	575.901	-269.95	3.8254	-0.366989	-0.162937	-0.313858	-0.0713514	0.399906	-0.289559	0.644972	0.253117	0.306115	0.491326	0.378232	0.121971	0.335825	0.0791427	10.4086	0.00549289	0.149456
PPP1CC	0.0113976	1024.37	-494.183	9.17964	0.0440885	0.0639022	0.0967234	0.0478243	-0.136154	-0.105822	-0.103556	-0.00762072	-0.0148343	0.097331	-0.238681	0.0746896	0.017953	0.0675296	10.4054	0.00550158	0.149462
LOC101903757	0.187502	690.022	-327.011	5.211	0.226759	0.408431	0.131145	-0.0709487	-0.429854	-0.555408	0.469636	0.27176	0.50229	0.515471	-0.308586	-0.142436	0.25756	0.514277	10.3963	0.0055268	0.149918
LOC112442001	0.381333	385.906	-174.953	2.51037	-0.0632241	0.247166	0.148802	0.158135	-1.02178	-0.73966	0.137737	0.141099	-0.380992	0.614656	0.453625	0.535159	-0.161205	0.560841	10.391	0.00554154	0.150088
RHOD	0.27285	527.924	-245.962	3.32144	-0.0600624	-0.0925816	-0.246506	-0.055773	0.578728	0.191575	0.0349365	0.020638	0.35186	0.479912	-0.148622	0.0629855	0.468938	0.0448476	10.3866	0.00555372	0.150188
C21H14orf28	0.0168744	645.528	-304.764	5.94477	0.0844805	0.0654951	-0.0255483	0.0674411	-0.165498	-0.136949	-0.0966779	-0.00288251	0.0429331	0.0553367	-0.0418546	0.226963	0.163786	0.153265	10.3736	0.00558984	0.150476
EXOC4	0.0174252	886.538	-425.269	7.89226	0.0489716	0.0565278	0.0784492	0.036917	-0.202658	-0.0960322	-0.096101	0.0351403	0.0185794	0.135584	-0.295289	0.0993045	0.163017	0.0913032	10.3749	0.00558621	0.150476
SEMA4D	0.0477828	1144.84	-554.418	9.47728	0.104987	-0.277912	0.0157785	-0.0829317	0.42392	-0.137315	-0.38534	-0.0890376	-0.19417	-0.257866	-0.125716	0.611455	0.200501	0.216354	10.3736	0.00558987	0.150476
PKNOX2	0.256607	613.349	-288.674	4.67204	0.00681935	0.335423	0.0671074	-0.0688501	-1.0115	-0.597641	0.202835	0.234441	0.575077	0.725831	0.0569127	-0.101945	0.341775	0.453529	10.368	0.00560567	0.150673
BCAS3	0.0189767	819.566	-391.783	7.39487	-0.104399	-0.0908129	-0.0889381	-0.0347954	-0.21726	-0.109915	0.0334937	0.0679784	0.0973277	0.0839109	-0.172771	0.174942	0.321554	0.0325829	10.3604	0.00562699	0.151017
SPDL1	0.0671554	666.409	-315.205	5.3589	0.448189	0.322528	0.235702	0.0515508	-0.0822517	-0.154496	-0.107882	0.0563269	-0.0184621	0.164813	-0.517809	-0.0604329	-0.0456332	0.0468886	10.3501	0.00565582	0.151561
LOC112445988	0.156814	310.86	-137.43	1.78695	-0.18676	-0.103383	-0.738507	-0.39275	-0.746346	0.577678	0.965794	0.747166	1.28026	1.00349	-0.255742	0.0238353	0.183639	-0.134203	10.3439	0.00567353	0.151577
MYOZ1	0.194041	377.289	-170.644	1.86794	0.39114	0.188229	0.306574	-0.0754863	0.145071	0.814303	0.418998	0.448412	0.1241	0.83883	-0.957849	-0.0997167	-0.424045	-0.461776	10.3449	0.00567058	0.151577
BSDC1	0.482377	810.643	-387.322	6.1164	0.43086	-0.46037	0.591723	-0.0357171	-0.199074	-0.369604	-1.28186	-0.16801	-0.493885	-0.0471246	-0.221109	0.0620642	-0.590545	-0.773698	10.3089	0.00577372	0.153319
C1QBP	0.0380077	909.018	-436.509	7.91815	-0.022567	-0.107617	-0.0626099	-0.0291623	-0.353351	-0.167499	0.0240895	0.225351	0.242827	0.163193	-0.390495	0.138455	0.156499	-0.144649	10.3172	0.00574968	0.153319
LOC104975979	0.205395	937.279	-450.64	7.46016	-0.457992	-0.1986	-0.387307	-0.58532	-0.500939	-0.0670997	0.197121	0.690845	0.565485	0.56481	0.277301	0.632652	0.494149	0.63248	10.303	0.00579068	0.153319
MED20	0.0224829	735.185	-349.592	6.48662	0.0778114	0.0537914	0.136469	0.13228	-0.213829	-0.169851	-0.0480335	0.0925985	0.0753344	0.0645574	-0.217175	0.171004	0.108318	0.0346143	10.3108	0.00576826	0.153319
PYCR1	0.0975334	695.115	-329.557	5.48722	0.334911	0.188817	-0.137452	-0.1154	0.148203	-0.283658	-0.124496	-0.0377798	0.195887	0.0661693	-0.281459	0.118759	0.429031	0.0538463	10.3052	0.00578439	0.153319
TXNDC16	0.115786	667.609	-315.805	4.94184	0.35473	-0.0898057	-0.090273	-0.1906	0.272764	-0.0319412	-0.184468	0.370654	0.188957	0.226355	-0.197303	0.864793	0.549668	0.391995	10.3053	0.00578419	0.153319
CACNA1S	0.0830302	761.371	-362.685	6.29896	0.0491529	0.0710683	-0.118654	0.146289	-0.344252	-0.0700439	-0.090506	-0.0494344	-0.0233284	-0.139804	-0.135582	0.219468	0.171533	-0.131389	10.299	0.00580232	0.153398
C1GALT1	0.0193312	886.403	-425.201	7.80848	0.0348887	0.0270718	0.0530985	-0.0148077	-0.126186	-0.0866797	-0.159641	0.0675077	0.0115196	0.166263	-0.0979364	0.302622	0.110688	0.270072	10.295	0.00581404	0.153479
PCGF2	0.0358578	688.418	-326.209	5.77588	-0.0596702	-0.231003	-0.092487	-0.0830615	0.204175	0.0928984	-0.0414455	0.176702	0.025905	0.0271285	-0.0411095	0.237874	0.260243	0.0273007	10.2847	0.00584402	0.153846
SOHLH1	1.89721	341.203	-152.601	-0.00424468	-0.17069	-0.753605	-0.90139	-0.308929	2.11108	1.2736	0.126354	1.41962	0.243371	0.0138521	0.431248	1.12707	0.669396	0.474805	10.2842	0.00584532	0.153846
LOC100297097	0.034237	779.461	-371.731	6.6438	0.165787	0.148578	-0.0434464	0.0153424	0.0527389	0.134662	-0.00446648	0.172225	0.0771881	0.170467	-0.0724117	0.239341	0.118349	0.0274432	10.2748	0.00587295	0.153946
MDH2	0.0300453	1010.79	-487.396	8.75529	0.0753893	-0.0126325	-0.0253636	-0.00340622	-0.284047	-0.172516	-0.078312	0.166641	0.173748	0.145115	-0.385152	0.1072	0.167364	-0.110052	10.273	0.00587818	0.153946
PLK4	0.04623	726.323	-345.161	6.0868	0.354125	0.45343	0.210158	0.0791537	-0.109538	-0.0929256	-0.132133	-0.0730772	-0.0489092	0.121567	-0.327418	-0.230096	-0.133174	0.00425438	10.2729	0.00587839	0.153946
SMIM10L1	0.0142908	881.703	-422.851	7.87333	0.111997	0.0730632	-0.000431096	0.0828993	0.165296	-0.0220064	-0.219433	-0.0920769	-0.0917537	0.0156528	-0.319041	0.213944	0.132334	-0.0515302	10.2711	0.00588389	0.153946
GAA	0.0262335	811.172	-387.586	6.95057	-0.0480764	-0.0811622	-0.152563	-0.097508	0.122533	0.0694361	-0.0540236	0.222761	0.0232178	0.00451768	0.02208	0.317273	0.232777	0.0254184	10.2598	0.00591713	0.154033
LOC112447610	0.164623	365.552	-164.776	2.34584	0.153179	0.319923	-0.274324	0.0486952	-0.518082	0.000396117	-0.25062	-0.313173	0.284119	0.0136883	-0.255064	-0.311841	0.407346	-0.103083	10.2619	0.0059109	0.154033
SHISA8	0.173632	764.517	-364.258	6.17873	-0.182215	-0.141292	-0.285739	-0.108147	-0.705974	-0.0678573	0.242149	0.0153221	0.188727	0.226433	0.0637069	0.297068	0.22188	0.0473541	10.2597	0.00591742	0.154033
TSSK2	0.0599792	540.37	-252.185	4.2571	0.0799099	-0.019745	-0.112707	0.0368706	0.265235	-0.0395303	-0.230564	-0.0185278	0.0945523	0.1396	-0.0756079	0.315275	0.350586	0.0144441	10.2582	0.00592202	0.154033
FBXO2	0.0991687	480.983	-222.491	3.40996	0.330894	0.212189	0.0412307	0.20573	-0.0120778	0.126365	-0.284528	0.0559142	-0.0321596	-0.0722227	0.00243473	0.457723	0.146212	0.223278	10.2409	0.00597344	0.154689
NAPB	0.0324112	830.443	-397.221	7.08277	-0.0633331	0.0390302	-0.0114843	0.0513957	0.213846	0.00493054	-0.000698065	-0.0273561	-0.140198	-0.10244	0.191988	0.353903	0.0261414	0.243963	10.2451	0.00596066	0.154689
UNC13A	0.0558767	400.747	-182.374	3.03964	0.31851	0.363009	0.271955	0.0241916	-0.121835	0.148878	-0.326399	-0.284032	-0.441117	0.0331655	-0.637978	-0.256138	-0.348877	-0.000978785	10.2426	0.00596822	0.154689
ASZ1	1.03874	485.799	-224.9	0.938189	0.798838	0.400225	0.241507	0.553735	2.04755	2.12882	-0.444153	-0.00780782	-0.237175	-0.143526	-1.46509	-0.142288	-0.155322	-0.643078	10.2309	0.00600328	0.15485
LOC112444351	1.07513	836.337	-400.168	5.3859	-0.0566691	0.205866	0.28585	0.0363163	-0.13088	-0.189734	0.239018	0.147557	-0.210894	0.0761607	2.31992	0.502799	2.41124	0.114336	10.2338	0.00599452	0.15485
MCM4	0.0479773	948.632	-456.316	7.92448	0.237887	0.265237	0.108158	0.0518799	-0.146631	-0.11148	-0.0039743	0.010241	0.0511389	0.1146	-0.425059	-0.100618	-0.0335231	-0.0775652	10.2271	0.00601461	0.15485
SNX24	0.106101	733.951	-348.976	5.59921	-0.102394	-0.246577	-0.037054	0.077465	0.518519	0.0351971	-0.128094	0.38552	-0.179097	-0.242063	0.129888	0.601493	0.138801	0.0551615	10.2295	0.00600758	0.15485
RMI2	0.0672895	693.843	-328.921	5.59531	0.239388	0.262182	0.139966	0.0569019	0.111645	-0.165835	-0.158335	-0.220933	-0.259802	-0.0676562	-0.419149	-0.0901917	0.052514	-0.0377683	10.2154	0.00605013	0.155334
ZNF19	0.29314	646.269	-305.135	4.62262	0.155413	0.204022	-0.223699	0.00319347	-0.688094	0.391748	0.241942	0.0743937	0.151142	0.328809	-0.206369	0.0918474	0.270025	-0.195661	10.2151	0.00605095	0.155334
HTR7	0.114576	520.999	-242.5	4.11992	-0.449939	-0.556544	-0.266473	-0.213492	0.255787	-0.138066	-0.131409	0.423743	-0.210294	-0.0506958	-0.0518547	0.455205	0.00571523	-0.188432	10.1988	0.00610055	0.156186
NME4	0.608061	694.888	-329.444	4.44991	0.0840083	0.209813	0.34362	0.288088	-0.321249	0.0347434	0.0815287	0.173916	0.183098	0.147394	1.31469	0.0257432	1.49136	-0.18839	10.1983	0.00610179	0.156186
TAF5L	0.0110489	854.24	-409.12	7.89474	0.0274222	0.0139364	-0.040654	-0.0634058	-0.141622	-0.102694	-0.0921988	0.0899829	0.0202739	0.115614	-0.226815	0.163279	0.11819	0.0657474	10.195	0.00611213	0.156225
RAB20	0.282848	806.884	-385.442	6.32909	0.0283428	-0.990482	-0.236637	-0.465921	0.529291	-0.737836	-1.00036	0.110242	-0.236463	-0.297375	0.0386592	1.43667	0.34608	0.392965	10.1886	0.00613162	0.156498
SARDH	0.605556	414.157	-189.078	1.95256	-0.213286	0.442949	-0.194386	0.331078	0.234118	0.480234	-0.0282666	-0.35209	-1.02167	-0.152062	0.556285	0.151917	0.775515	-0.29594	10.1852	0.00614196	0.156536
DNM3	0.161812	585.577	-274.788	3.5719	0.668791	0.646615	0.629223	0.785526	0.735456	0.444228	-0.241105	-0.260793	-0.45108	-0.440967	-0.371489	0.124334	-0.673074	-0.176326	10.179	0.00616104	0.156637
NARS2	0.0174389	703.658	-333.829	6.47058	0.0618313	0.0470759	0.0632682	0.0492848	-0.164903	-0.189848	-0.0472575	0.13926	0.0682716	0.119438	-0.112597	0.263963	0.0312305	0.0411222	10.1782	0.0061636	0.156637
FAM204A	0.0204652	837.708	-400.854	7.5328	0.0550389	0.00605106	-0.00180216	0.078928	-0.217607	-0.243449	-0.0668765	0.0435506	0.0473068	0.0767569	-0.143677	0.264946	0.141258	0.102891	10.1665	0.00619979	0.157331
ADCY3	0.145027	616.347	-290.173	4.67734	-0.342324	-0.394784	-0.313186	-0.25824	0.565448	0.431494	-0.229557	-0.0194376	-0.0149356	-0.112075	-0.398919	0.00184971	-0.176625	-0.335001	10.1297	0.00631475	0.158909
ANK2	0.173972	573.468	-268.734	4.15985	0.299721	0.149971	0.0816658	0.0858305	-0.0910257	-0.0413583	-0.407032	0.0287746	-0.248966	-0.10126	0.628424	0.586107	-0.0443392	0.0141782	10.126	0.00632648	0.158909
AURKA	0.0532134	704.16	-334.08	5.76159	0.284348	0.258515	0.171776	0.147053	-0.0816708	-0.066971	-0.069716	-0.00919017	-0.010283	0.0494438	-0.492118	-0.201935	-0.054173	-0.141591	10.1209	0.0063428	0.158909
EFEMP1	1.32983	593.815	-278.907	3.3215	0.12836	0.975747	0.232529	0.323999	-0.583879	-0.078508	1.09764	-0.90286	-0.141358	-0.313444	2.57727	0.42553	0.154363	-0.111024	10.1347	0.00629917	0.158909
KMT2B	0.0909849	866.737	-415.369	7.01283	-0.135681	-0.167161	-0.291922	-0.0423993	0.519213	-0.0268318	-0.11757	-0.0807096	-0.421367	-0.482427	0.289213	0.585507	0.402335	0.108838	10.1276	0.00632162	0.158909
LOC112444319	0.275593	592.442	-278.221	4.41665	-0.0370758	0.082966	0.266583	0.218002	-0.647461	-0.525755	-0.152284	-0.0957852	-0.128293	-0.150499	0.28287	0.371342	0.0209519	0.266695	10.1186	0.00635011	0.158909
NDC80	0.0711956	741.989	-352.994	5.95523	0.313763	0.454596	0.278412	0.124603	-0.049945	-0.141993	-0.100913	-0.1433	-0.106409	0.0122147	-0.322529	-0.269566	-0.152623	0.0527263	10.1181	0.00635169	0.158909
POU2AF1	0.0805944	1094.06	-529.031	9.20828	0.131053	0.104429	0.094193	0.030559	-0.584507	-0.352259	0.0216856	0.231904	0.295949	0.328754	-0.310627	0.110714	0.170998	0.0835147	10.1182	0.00635133	0.158909
PPP1R7	0.0133079	801.855	-382.927	7.17656	0.150051	0.00627175	0.111629	0.190115	-0.0959928	-0.0833278	-0.14532	0.112911	-0.0035011	0.0186804	-0.328195	0.113427	0.0605192	-0.156463	10.1398	0.00628318	0.158909
TIFAB	0.201171	366.477	-165.238	1.74722	0.808402	-0.312465	0.304513	0.559161	0.391583	0.224843	-0.429889	0.842566	0.288351	-0.125356	-0.715045	0.267711	0.118666	-0.579316	10.1323	0.00630677	0.158909
ZNHIT6	0.046069	739.228	-351.614	6.46915	0.0629689	-0.136759	-0.0444232	0.0160561	-0.396549	-0.0905343	-0.111402	0.268345	0.206281	0.17573	-0.349066	0.173542	0.0518537	-0.10338	10.1147	0.00636226	0.158949
GTSE1	0.049577	777.292	-370.646	6.4415	0.253214	0.324163	0.159358	0.0537176	0.0793587	-0.136041	-0.0710188	0.100298	-0.0798869	0.0467824	-0.105476	-0.0279863	-0.0765113	0.16178	10.1003	0.00640837	0.159412
IL34	0.598222	385.084	-174.542	1.17189	-0.0646693	0.854021	0.251601	0.32996	0.885457	0.480765	-0.433698	-0.825089	0.225727	0.113344	0.916365	0.0716959	0.680553	0.245563	10.1024	0.00640149	0.159412
LOC785955	0.0382612	421.706	-192.853	3.53815	-0.124435	-0.0629186	-0.028311	-0.0133658	-0.149672	-0.242394	-0.194073	-0.0251963	0.0416784	-0.506478	-0.0456415	0.226042	0.153245	-0.0207738	10.0977	0.0064168	0.159412
RACGAP1	0.068809	828.276	-396.138	6.76827	0.268603	0.289023	0.236292	0.0930496	0.0219549	-0.202263	-0.169165	-0.065497	-0.0874933	0.11276	-0.350704	-0.143788	-0.111813	0.0491936	10.0996	0.00641066	0.159412
HSPBP1	0.126703	433.735	-198.867	3.26709	-0.0593524	-0.344448	0.266093	-0.0881424	-0.0586931	-0.280558	-0.256088	0.216376	-0.228551	-0.440636	-0.231563	0.0655945	-0.285611	-0.292188	10.0927	0.00643282	0.159586
FABP2	0.73137	434.946	-199.473	1.93244	0.245889	-0.063695	-0.484211	0.00666202	-0.00932698	1.15161	0.373745	0.0840446	-0.18603	0.208702	-0.533353	0.578543	0.561416	-0.101698	10.0831	0.00646385	0.160119
LOC107131573	0.112965	595.473	-279.737	4.35246	0.0934274	0.287817	0.290487	0.349119	0.167409	0.0598822	-0.127806	-0.19714	-0.325462	-0.371439	0.415571	0.378044	0.00719232	0.319769	10.0776	0.00648142	0.160119
SMARCB1	0.0251245	890.866	-427.433	7.72635	0.032909	0.0881287	-0.00623953	0.00411586	-0.212529	-0.124491	-0.0219253	0.0523429	0.113457	0.16229	-0.333319	-0.0246329	0.133223	-0.0890617	10.0804	0.00647241	0.160119
AMT	2.8766	534.145	-249.072	2.69541	2.10919	1.93584	1.78158	1.49079	-0.354267	1.26465	-1.40512	-4.47215	-0.194913	-1.61851	-2.71656	-1.99103	-1.76184	-3.52738	10.0669	0.00651645	0.16076
rna-NR_031331.1	0.0811698	948.393	-456.196	7.92445	0.0368914	0.0731246	0.106549	0.0699173	-0.357453	-0.344568	-0.0842338	-0.00880358	-0.0422222	0.039105	0.171833	0.418746	0.0657067	0.30044	10.064	0.00652582	0.160767
LOC112441456	0.0232548	829.63	-396.815	7.23186	0.179102	0.047874	0.0860056	0.112257	-0.0926222	-0.130048	-0.198722	0.0769121	-0.00313081	-0.0483235	-0.429519	0.065894	0.0458109	-0.133441	10.06	0.00653882	0.160864
DAB2	0.287682	621.738	-292.869	4.68894	-0.900278	-0.208878	-0.466515	-0.495068	-0.355908	-0.102085	0.728045	0.0576154	0.0967232	0.345241	1.30784	-0.00399528	0.683683	0.611723	10.0455	0.00658636	0.161625
OSCAR	0.857343	476.103	-220.052	3.477	-1.53732	-0.226326	-0.130925	-0.430841	0.320907	-1.21259	0.893701	-0.675704	-1.12371	-0.990924	1.07844	0.947019	-0.214891	-0.0363825	10.0415	0.00659962	0.161625
ZNF514	0.168377	377.417	-170.709	1.79626	0.354348	0.230075	0.409484	0.624379	0.556201	0.303657	-0.233458	0.311007	0.109941	-0.344951	0.244567	0.37078	0.0596039	-0.496287	10.0395	0.00660626	0.161625
ZNF566	0.0207349	692.285	-328.142	6.31975	0.00344124	-0.0509312	-0.00394016	0.00560992	-0.213764	-0.0963095	-0.034567	0.113279	0.0296596	0.0707629	-0.215186	0.254895	0.116323	0.0252237	10.0428	0.00659524	0.161625
PI16	0.333003	748.076	-356.038	5.27247	-0.260206	0.0880131	-0.166053	-0.0240847	0.082909	0.141805	0.681873	-0.0284758	0.0735983	0.0241994	1.53728	0.275849	0.420554	0.103331	10.0345	0.00662286	0.161808
WDHD1	0.0294742	751.621	-357.81	6.49705	0.260102	0.2757	0.206492	0.175156	-0.103031	-0.0968043	-0.0885875	-0.0111108	-0.00603086	0.0987978	-0.314629	-0.0395163	-0.0598649	-0.0226364	10.0289	0.00664127	0.162034
LOC104969513	0.225914	508.327	-236.163	3.78736	-0.116628	-0.135528	-0.25662	-0.272722	-0.547531	0.0695606	0.146103	-0.150924	-0.0393076	0.440936	0.124849	0.327847	0.119911	0.0565728	10.0241	0.00665713	0.162198
ABL1	0.0187247	847.78	-405.89	7.5916	-0.0111423	-0.0539178	-0.132391	-0.155247	-0.19974	-0.0044447	0.037216	0.17328	0.13359	0.267843	-0.154185	0.198969	0.243574	0.0410985	10.0199	0.00667115	0.162316
TOPBP1	0.015804	913.341	-438.67	8.11862	0.138661	0.163876	0.103343	0.0606393	-0.137012	-0.129555	-0.116695	0.0105461	0.01017	0.145645	-0.252704	0.0934915	0.02751	0.097121	10.0111	0.00670063	0.162587
XPNPEP3	0.0141846	729.42	-346.71	6.68084	0.0459219	-0.0105896	0.145625	0.0771691	-0.10017	-0.0619564	-0.169386	0.0663939	-0.110315	0.059612	-0.145807	0.186306	-0.0959818	0.0737571	10.0116	0.00669894	0.162587
C9H6orf203	0.0260208	719.025	-341.512	6.383	-0.0124626	-0.0254617	-0.010994	-0.0325382	-0.308969	-0.108563	-0.0342149	0.111333	0.18887	0.238166	-0.301501	0.108973	0.141766	0.0468916	10.0044	0.00672314	0.16291
AKAIN1	0.0346778	610.444	-287.222	5.34194	-0.148649	-0.0857792	-0.198006	-0.0472505	-0.123443	0.09199	0.104945	0.133253	0.0390976	0.080446	-0.115216	0.206504	0.27432	-0.131612	9.98928	0.00677416	0.163922
PRC1	0.0609553	776.368	-370.184	6.361	0.346214	0.457587	0.333962	0.211476	-0.0729452	-0.201888	-0.151599	-0.0696093	-0.149605	0.0495676	-0.200955	-0.0107598	-0.17966	0.11265	9.9857	0.0067863	0.163992
CDH20	0.365475	720.369	-342.184	4.53238	0.425945	0.0168779	-0.135318	0.088036	1.1524	0.433551	-0.733824	-0.00619649	-0.03343	-0.125818	-0.402567	0.452143	0.218501	0.0382162	9.98266	0.00679663	0.164017
HYAL1	0.12916	706.911	-335.456	5.43031	-0.344994	-0.0851085	-0.347739	-0.336667	0.375433	0.231862	0.181008	-0.221816	-0.0966401	-0.0893164	-0.0625174	0.120036	0.358562	0.0130422	9.97725	0.00681503	0.164238
KNTC1	0.0885006	761.014	-362.507	6.08365	0.412663	0.486741	0.210676	0.0351334	-0.13962	-0.309543	-0.124036	-0.103636	0.00367657	0.214901	-0.218979	-0.0128121	0.0135446	0.215682	9.96246	0.00686562	0.165232
CAVIN2	0.341901	432.354	-198.177	2.1388	0.151727	0.514204	0.441614	0.669822	0.204839	0.269908	-0.361063	-0.484487	-0.00622746	-0.667767	0.835906	0.0195418	0.333508	-0.00759744	9.95395	0.00689488	0.165711
NCAPG	0.0750046	864.03	-414.015	6.98215	0.335656	0.407651	0.298391	0.174075	-0.0974553	-0.172903	-0.0655372	-0.0697731	-0.0439278	0.015956	-0.446748	-0.204704	-0.114225	-0.0322847	9.94879	0.00691268	0.165914
CDC42EP1	0.566896	466.395	-215.198	2.36149	-0.191953	-0.0364205	-0.0997728	0.0222613	1.21123	0.0637511	-0.24911	-0.242744	-0.340314	-0.00603344	0.64241	-0.123604	0.203768	-0.183989	9.94058	0.00694112	0.166371
PPP2R2B	1.68481	343.716	-153.858	-0.51819	1.21657	0.788077	1.88169	1.45565	0.814618	2.22124	-0.407089	0.94039	-0.0360993	0.546173	-0.150631	-0.382121	-1.7914	-1.40622	9.93709	0.00695324	0.166436
VAMP7-2	3.34191	503.431	-233.716	2.13168	-0.278226	0.592605	0.690194	-1.00614	1.68909	0.651009	-1.65443	-2.42233	-0.690315	0.45171	0.882748	2.09311	1.43346	1.56917	9.92922	0.00698069	0.166868
CCL4	0.140583	695.423	-329.711	4.86656	0.126599	0.0603965	0.281167	0.296581	0.616762	0.653248	-0.277744	0.0617748	-0.21012	-0.14841	-0.622235	-0.254526	-0.192233	-0.468531	9.91555	0.00702856	0.167785
YEATS4	0.0217908	702.324	-333.162	6.29025	0.141008	-0.0329349	-0.0122941	0.0276147	-0.104027	-0.16092	-0.100087	0.0768733	0.00282479	0.122332	-0.34073	0.162688	0.0976042	-0.100747	9.90148	0.00707818	0.168743
ACVR2B	0.082441	769.289	-366.644	6.17258	-0.203881	-0.227054	-0.260349	-0.18726	0.166707	0.00912647	-0.0496554	0.224177	-0.0258603	0.0587137	0.349713	0.470017	0.261585	0.291816	9.87436	0.00717479	0.169291
CDCA2	0.0669254	761.943	-362.971	6.16374	0.346126	0.372659	0.211103	0.116248	-0.168968	-0.105691	0.00709911	0.00485483	0.0536912	0.131628	-0.48321	-0.240659	-0.0634651	-0.0381991	9.88334	0.00714265	0.169291
CLUAP1	0.0362673	805.772	-384.886	7.04256	-0.00217497	-0.0350581	-0.0405931	0.0663473	-0.345279	-0.289305	0.00803751	0.168482	0.158796	0.270524	-0.146806	0.295036	0.207479	-0.03917	9.87479	0.00717326	0.169291
FCER1G	0.802734	1079.33	-521.663	7.1467	-0.268726	0.102524	0.950406	0.256834	1.35097	0.406141	-0.381519	0.0279998	-0.764694	-1.16918	0.644462	0.59697	-0.310275	0.150797	9.88478	0.00713751	0.169291
LOC101906358	0.0530803	421.722	-192.861	3.22386	0.0253446	0.112455	0.0778784	-0.212571	0.0248244	-0.0660693	-0.127303	0.0329481	-0.20936	0.183315	0.179551	0.546029	0.293853	0.541129	9.87357	0.00717764	0.169291
NUBPL	0.03634	655.193	-309.596	5.82977	0.0244207	-0.0118693	-0.0645397	-0.0196845	-0.303577	-0.141305	-0.0156053	0.0519072	0.180432	0.241776	-0.206537	0.253041	0.194503	0.00767851	9.87813	0.0071613	0.169291
SHCBP1L	0.189671	549.353	-256.676	4.07642	0.132116	0.200884	0.37801	0.379612	-0.580195	-0.389015	0.0208909	0.140535	-0.300011	0.102075	0.0470167	0.4632	-0.12945	0.114067	9.88137	0.00714969	0.169291
TDRD6	0.121419	509.964	-236.982	3.71711	-0.409233	-0.146485	-0.200834	-0.347771	0.322856	0.0557106	0.0901869	-0.204103	-0.120339	-0.0312002	0.441956	0.509435	0.481433	0.590163	9.88485	0.00713726	0.169291
LOC101904121	0.0307822	425.208	-194.604	3.58033	0.162702	-0.0537049	-0.0407638	0.140135	-0.220921	-0.294291	-0.0497507	0.213684	0.04901	0.0975206	-0.357602	0.218041	0.262342	0.0428888	9.86701	0.00720121	0.169621
LOC112443427	0.203069	380.961	-172.48	2.01077	-0.286269	0.572385	0.526652	0.250735	-0.365236	0.149319	0.855353	-0.0717406	0.0254552	0.175642	0.726964	0.0663851	0.035174	0.286406	9.86413	0.00721159	0.16964
MBOAT7	0.0954961	993.223	-478.611	7.8418	-0.0128341	-0.270362	0.153396	-0.161653	0.194208	0.350826	-0.165258	0.220685	-0.148051	0.114416	-0.249677	0.0382919	-0.0545936	0.0731681	9.85332	0.00725069	0.170235
SOCS1	0.289927	797.819	-380.91	6.28981	-0.1176	-1.02739	-0.635261	-0.743904	0.728658	-0.28071	-1.11053	-0.0952402	-0.29735	0.155582	-0.30041	0.959209	0.494309	0.315908	9.85183	0.0072561	0.170235
FADS2	0.758667	650.232	-307.116	4.68421	0.211257	0.594218	0.396567	0.134186	-1.3065	-1.01808	-0.10423	0.00800489	0.382001	0.465737	0.0419842	-0.0512715	0.193662	-0.360219	9.8398	0.00729987	0.170978
NCAPG2	0.0621353	798.401	-381.2	6.52079	0.34343	0.41752	0.197136	0.110995	-0.13591	-0.107174	-0.0220704	-0.0428187	0.0248131	0.146801	-0.432789	-0.181763	-0.12614	-0.014965	9.83519	0.00731672	0.170978
ZC3H14	0.012574	936.166	-450.083	8.52627	-0.0201872	-0.0307955	-0.0467438	-0.0540081	-0.202019	-0.111721	-0.0480479	0.0411833	0.0866937	0.127715	-0.236179	0.115805	0.146019	0.08305	9.83642	0.0073122	0.170978
TEFM	0.0251477	647.304	-305.652	5.77599	-0.00753485	0.0398995	-0.0369418	0.00214881	-0.217783	-0.0979009	-0.0382868	0.0260242	0.097136	0.116916	-0.350475	0.018297	0.158344	-0.039119	9.83227	0.00732738	0.171001
BSX	0.263382	392.181	-178.09	2.93195	0.195459	-0.446409	-0.540102	-0.36162	-0.827554	-0.709319	-0.212271	0.562911	-0.316626	0.33877	0.045824	0.886611	0.505374	0.422398	9.82509	0.00735374	0.171112
LOC615112	0.0230949	749.821	-356.911	6.76336	0.0894706	-0.0129443	-0.0760939	-0.0192887	-0.202202	-0.0347151	-0.0384777	0.122873	0.0962152	0.299986	-0.176036	0.334378	0.1883	0.057877	9.82486	0.00735461	0.171112
RAMP3	0.396047	610.688	-287.344	3.06214	1.07028	0.835818	0.597145	1.0581	0.956853	1.39662	-1.15282	-0.590339	-0.900179	-1.15236	-1.25915	-0.225646	-0.369419	-0.931754	9.82118	0.00736814	0.171112
XRCC6	0.0140746	857.774	-410.887	7.84555	0.0155499	0.0132897	-0.0679683	0.0519721	-0.198014	-0.0922879	0.0383097	0.12316	0.113519	0.102958	-0.126334	0.200861	0.163342	0.00519656	9.82046	0.00737078	0.171112
SCT	2.32121	338.901	-151.451	1.65424	-1.30599	-3.75629	-3.69696	-0.528364	1.04938	0.41512	0.699752	3.31591	3.44734	-0.0914665	0.0718643	3.47525	3.24322	-0.580961	9.81125	0.00740482	0.171678
DDR1	0.466905	644.68	-304.34	4.34553	-0.297507	-0.00171295	-0.0645467	-0.347071	-0.783687	0.571667	0.528467	0.561956	0.796431	0.984981	0.0620797	0.114131	0.313042	0.414776	9.78103	0.00751755	0.173355
GSTO2	0.231742	318.946	-141.473	1.44326	0.0833843	0.444807	0.42883	-0.411923	0.0413115	0.65535	0.12914	-0.688872	-0.710028	0.238371	-0.221841	-0.0783231	-0.488034	-0.22926	9.78711	0.00749474	0.173355
IFNB1	0.386206	308.97	-136.485	2.06951	0.0230232	-0.364299	-0.231328	-0.622104	-0.505441	-1.68433	-0.905124	0.466233	0.436517	0.599803	-0.20986	1.39471	1.10996	1.24005	9.78355	0.00750807	0.173355
KCNK13	0.0891756	640.662	-302.331	5.36749	-0.502951	-0.48865	-0.444364	-0.406578	0.161874	-0.289968	0.0108349	0.220681	0.0877539	0.0830749	0.309636	0.283269	0.422066	0.208227	9.78325	0.0075092	0.173355
LGALS9	0.0772121	1122.72	-543.361	8.96178	0.167672	-0.238454	-0.126832	0.0789207	0.457939	0.028781	-0.502018	0.0873546	-0.127595	-0.438911	-0.288367	0.433458	0.551067	-0.015689	9.77875	0.00752611	0.173355
NUCKS1	0.0170187	1056.67	-510.336	9.36439	0.10925	0.112069	0.0265411	0.00450131	-0.173689	-0.091351	-0.0666248	-0.00941964	0.0623931	0.238422	-0.304453	0.0588381	0.117173	0.0227269	9.77154	0.0075533	0.173755
LOC100139360	0.017304	724.182	-344.091	6.60825	0.128346	0.0301579	0.087356	0.103562	-0.115082	0.0122003	-0.113725	0.0458637	0.0179602	0.12009	-0.232258	0.229451	0.0163155	0.0729949	9.7685	0.00756481	0.173794
AGPAT4	0.135684	724.934	-344.467	5.74961	-0.0370396	0.0981348	0.221225	0.221493	-0.596358	-0.0911544	-0.0640897	0.147071	0.101605	0.0921909	0.0270065	0.205033	-0.0932627	0.0367542	9.7459	0.00765075	0.173943
ALYREF	0.0281727	890.34	-427.17	7.69796	0.104452	0.0589266	-0.0706304	0.010493	-0.0961089	-0.0732465	-0.0934325	-0.00600053	0.131598	0.0805879	-0.484197	-0.0557832	0.17957	-0.203908	9.7506	0.00763282	0.173943
E2F2	0.0505422	1024.22	-494.108	8.64067	0.0889115	-0.00795918	0.190991	-0.0504338	-0.162298	-0.37133	-0.126558	0.0961443	-0.0906674	0.00851831	-0.0642463	0.424613	0.0556765	0.243937	9.75887	0.00760132	0.173943
HMCN1	1.35132	396.682	-180.341	1.18138	0.542235	0.362768	0.251358	0.265007	0.477744	0.599314	-0.599305	-0.291516	-0.176177	-0.602366	2.04624	0.381427	0.0916929	0.0427718	9.74814	0.00764219	0.173943
LOC101907247	0.813055	373.186	-168.593	2.13433	-0.247018	0.264418	-0.274489	-0.737512	-1.3824	-0.63621	1.27565	0.909473	0.0258434	1.16996	1.00058	1.1752	1.1439	1.44429	9.74941	0.00763733	0.173943
LOC784357	0.035015	477.181	-220.591	4.04219	0.235338	-0.0412415	0.0260001	0.109445	-0.183806	-0.213696	-0.353214	0.222851	0.0862254	0.209555	-0.553114	0.296354	0.0854456	-0.163512	9.75209	0.00762712	0.173943
NAA80	0.221031	901.851	-432.926	7.26374	0.137516	-0.235742	-0.138137	-0.0887763	-0.767471	-0.843718	-0.0993675	0.965951	0.45288	0.676019	0.214658	1.00256	0.140118	0.10156	9.75189	0.00762786	0.173943
PET117	0.0151426	852.049	-408.024	7.74113	-0.0163746	-0.0367231	-0.0075657	-0.00749331	-0.126669	-0.129492	-0.0987423	0.0205098	0.0100107	0.0970627	-0.254478	0.0934287	0.100442	0.00914076	9.76409	0.0075815	0.173943
RGS1	0.643441	792.995	-378.498	6.04237	-0.467629	-1.13857	-0.774236	-0.755994	1.25602	-0.373354	-1.46747	-0.830127	-0.958035	0.0445966	-0.0255977	0.68106	0.428508	0.192017	9.74358	0.00765964	0.173943
GOLGA7B	0.156453	614.974	-289.487	4.02927	0.775318	0.308086	0.421242	0.598496	0.919598	0.267889	-0.917626	-0.327686	-0.723124	-0.499845	-1.01127	0.164207	-0.175442	-0.450976	9.71922	0.00775349	0.17519
LOC112442696	0.0923297	468.846	-216.423	3.41659	-0.235874	-0.133239	0.0561247	-0.0595181	0.434293	-0.0590093	0.178339	-0.064437	-0.454622	-0.10414	0.294268	0.462665	-0.297679	0.335856	9.72442	0.00773339	0.17519
RASGEF1B	0.0442019	830.624	-397.312	6.77038	0.304531	0.0164538	0.235681	0.174982	0.46329	-0.0196626	-0.369843	-0.130769	-0.28707	-0.204502	-0.279247	0.417637	0.0364049	0.0486026	9.71988	0.00775096	0.17519
RPL12	0.0836262	1183.75	-573.874	9.91604	-0.0141725	0.0121441	-0.0267757	0.0971022	-0.414263	-0.087969	-0.0116201	-0.0189563	0.0584105	-0.00978694	-0.396841	0.0469017	0.140123	-0.157542	9.71906	0.00775413	0.17519
LOC100847319	0.202932	1045.56	-504.782	8.27773	0.341809	0.269484	-0.158004	-0.145717	-0.341515	-0.346345	-0.547517	-0.0423367	0.0390244	0.0164823	-0.00297207	0.0997402	0.403788	0.529449	9.70027	0.00782733	0.176394
PAK6	0.157586	538.762	-251.381	3.56395	0.371819	0.231154	0.182471	0.0138629	0.670939	0.321753	-0.25943	-0.148638	-0.240137	0.054889	-0.712012	-0.267681	0.0596247	-0.073966	9.70033	0.00782709	0.176394
KPNA2	0.0314952	893.342	-428.671	7.62856	0.177444	0.216852	0.175004	0.0667922	-0.137617	-0.137761	-0.0880238	0.0272152	0.0373239	0.130004	-0.374001	-0.0622354	0.00919426	0.00358624	9.6894	0.00786996	0.176857
LOC101905845	0.101178	427.003	-195.501	2.87297	-0.268702	0.281264	-0.0149803	0.255039	0.300572	0.376502	0.487831	-0.154115	-0.0332977	0.141729	0.0905053	-0.369219	-0.328244	-0.583202	9.68971	0.00786876	0.176857
MEI1	0.180201	518.571	-241.286	4.37906	-0.451223	-0.645993	-0.661984	-0.470777	-0.721	-0.139201	0.348922	0.302621	0.272012	0.143497	-0.204998	0.320444	0.127066	-0.10262	9.6874	0.00787786	0.176857
PLEKHD1	0.149061	936.843	-450.421	7.58116	0.0140017	0.173899	-0.0135673	0.0849322	-0.799835	-0.323755	0.179256	0.330224	0.469066	0.378552	0.0820595	0.358508	0.261159	0.229544	9.67708	0.00791862	0.177547
HDAC4	0.0335329	855.374	-409.687	7.14754	0.0262786	0.0471747	0.235151	0.016884	0.338578	-0.00476527	-0.364248	-0.0949626	-0.239982	-0.0141864	-0.0826045	0.439685	0.0287971	0.138924	9.6696	0.00794826	0.177987
MDH1	0.0182355	882.595	-423.298	7.78308	0.0974406	0.0619718	0.0460274	0.0337855	-0.158325	-0.0966892	-0.044955	0.0899486	0.105126	0.0597249	-0.376473	0.0256593	0.109022	-0.0789187	9.66372	0.00797168	0.178061
SMIM7	0.0119561	1035.1	-499.549	9.26163	-0.0391952	-0.00366065	-0.0432268	-0.039026	-0.185543	-0.156892	-0.039036	0.114084	0.0493364	0.158111	-0.00728115	0.272243	0.126469	0.121843	9.66574	0.00796365	0.178061
CDK1	0.0652121	803.572	-383.786	6.59818	0.234113	0.406322	0.143098	0.0340836	-0.167811	-0.108433	0.0563477	-0.00691441	0.0537418	0.201684	-0.338062	-0.298834	-0.0931778	-0.0203223	9.65501	0.00800647	0.178472
IDUA	0.0178537	821.706	-392.853	7.24744	0.000475369	0.0140059	-0.142562	0.0434195	-0.00475917	0.0440597	0.0944749	0.19951	0.136883	0.138006	-0.0698551	0.292816	0.240308	-0.0727913	9.65407	0.00801024	0.178472
DCPS	0.0986594	798.057	-381.029	6.56743	-0.147122	0.2354	0.0890461	-0.0958187	-0.170475	-0.642084	-0.0111632	-0.280563	-0.231043	0.276192	0.307438	0.287103	0.633437	0.445801	9.64848	0.00803264	0.178591
LOC100848721	0.0254896	620.362	-292.181	5.64247	0.0469703	-0.112209	0.00263087	0.00651813	-0.268177	-0.173501	-0.0851698	0.298876	0.0783741	0.179362	-0.0470486	0.515793	0.0737072	0.00258251	9.64771	0.00803573	0.178591
ASF1A	0.0163253	735.168	-349.584	6.59025	0.0664175	0.0386854	0.0268632	0.0523348	-0.152955	-0.0338298	-0.0546152	0.0149538	0.0386022	0.0707233	-0.360604	0.0169205	0.0632127	-0.0810802	9.62502	0.00812745	0.178966
BANK1	0.103495	1140.11	-552.057	9.3905	0.0108557	0.155676	0.268647	0.210204	-0.6065	-0.282127	0.093885	0.273913	0.259904	0.376525	-0.0442784	0.185282	-0.00156822	0.236242	9.61848	0.00815405	0.178966
CCDC90B	0.373346	742.803	-353.402	5.26745	-0.647039	0.247405	-0.347238	0.188932	0.330626	-0.00428714	0.780975	-0.390386	0.465642	0.0967319	0.377304	-0.862134	0.266133	-0.0319323	9.61116	0.00818395	0.178966
DCLK1	0.763186	550.388	-257.194	2.36686	-0.388038	1.27093	0.891384	1.00277	0.784408	0.378553	0.430611	-1.06482	-0.47847	-0.471209	2.44871	0.251262	0.310634	-0.142987	9.62313	0.00813514	0.178966
FCF1	0.0249322	728.167	-346.083	6.60501	-0.0139663	-0.13098	-0.129721	-0.0719187	-0.230729	-0.148074	-0.0545834	0.135763	0.0886403	0.110624	-0.361515	0.183781	0.237573	-0.0527737	9.63876	0.00807178	0.178966
GPR146	0.0563497	780.364	-372.182	6.03156	0.342375	0.287278	0.470434	0.270003	0.287986	0.21261	-0.256065	0.19274	-0.305606	-0.0852509	-0.128764	0.297956	-0.0559937	-0.135079	9.61141	0.00818293	0.178966
GPR83	0.0525286	474.835	-219.418	3.54958	0.0608455	0.086206	0.338762	0.079965	0.174573	0.247863	-0.198309	0.0173689	-0.294206	-0.149727	-0.0657291	0.059569	-0.204667	0.233235	9.62769	0.00811658	0.178966
LOC104970137	0.37305	355.791	-159.895	1.52409	-0.370275	-0.622288	-0.465288	-0.0173199	0.858615	1.01545	-0.108707	0.51455	0.229951	0.0194058	-0.22338	0.289934	-0.0354849	-1.16325	9.62345	0.00813382	0.178966
LOC112441543	0.0848061	312.517	-138.259	2.09263	-0.313821	-0.464651	-0.192545	-0.0472387	0.324949	-0.321768	-0.0886331	0.481456	-0.305429	-0.044695	-0.0362193	0.61375	-0.00491809	0.0599306	9.61299	0.00817646	0.178966
MGC152281	2.02903	348.509	-156.254	0.895976	-3.01569	0.00399558	-2.96431	-0.0983921	1.2041	1.42515	2.6966	-0.353407	2.56489	-0.0750823	2.70154	-0.339355	2.94337	-0.059732	9.62343	0.00813391	0.178966
RNASEH2C	0.0355458	775.168	-369.584	6.57276	0.142745	0.0685376	0.0340918	0.108351	-0.0609502	-0.115158	-0.14998	0.0455095	0.0464927	0.0517546	-0.501002	0.0403414	0.126304	-0.168767	9.62786	0.0081159	0.178966
RNF43	0.0447132	529.289	-246.644	4.31065	0.183711	0.0520065	0.0114533	0.0209721	0.0457364	0.0801522	0.0619161	0.254955	0.152636	0.232856	-0.355863	0.0134519	-0.0145226	-0.204511	9.61384	0.00817301	0.178966
THEG	6.30882	410.113	-187.056	-0.514017	1.66597	-1.95868	-1.89816	-1.9315	4.07257	0.185724	-1.63968	1.96591	1.90375	1.96675	-1.43373	2.25467	2.09481	2.42141	9.62086	0.00814435	0.178966
CACNB1	0.0521689	652.24	-308.12	5.51939	-0.0847166	0.198748	0.0422001	0.0823867	-0.426427	-0.116711	0.299018	0.197438	0.362788	0.393672	0.25599	0.231319	0.155599	0.164498	9.60483	0.00820988	0.179312
RASAL1	0.117694	695.443	-329.721	5.70907	-0.386308	0.0619593	-0.245151	-0.155404	-0.365779	-0.471437	0.326549	-0.368418	0.0748381	0.131102	0.548332	0.451978	0.40907	0.380833	9.59209	0.00826234	0.180235
C1H3orf38	0.365905	1016.23	-490.116	8.06204	-0.361047	-0.286459	-0.281989	0.00282256	-0.964937	-0.363746	0.292655	0.991289	0.466057	0.234945	0.443697	-0.00211845	0.0534383	0.690949	9.58852	0.00827711	0.180335
LOC104971520	0.0429742	348.123	-156.061	2.36984	0.182899	0.36483	0.405422	0.142311	0.208322	-0.0280198	0.0766883	-0.0748618	-0.373961	-0.181212	-0.0392623	-0.303642	-0.532564	-0.177436	9.58544	0.00828986	0.180391
FZD5	0.0997411	1017.88	-490.941	8.52872	-0.093711	0.0178855	0.0646837	-0.0160578	-0.529828	-0.396155	-0.113176	0.057786	0.121418	0.357342	-0.0168539	0.291326	0.100654	0.266437	9.58123	0.00830734	0.180451
LOC783148	0.0359139	453.757	-208.879	3.86249	-0.0302506	-0.134499	-0.0244685	0.115991	-0.00898781	-0.19508	-0.14575	0.0317329	-0.0468036	-0.414655	-0.380376	0.157317	0.208911	-0.297327	9.57988	0.00831298	0.180451
EPB41L2	0.030676	823.31	-393.655	7.07769	0.221123	0.0964114	0.175974	0.119085	-0.308026	-0.155426	-0.0775132	0.206088	0.113594	0.203358	-0.191284	0.205681	0.0400795	0.0574214	9.56488	0.00837556	0.180922
HAAO	0.0982145	786.904	-375.452	6.52428	-0.0698627	0.0760757	-0.00681583	-0.0240227	-0.619849	-0.294563	0.0989707	0.168373	0.255637	0.404743	0.0815184	0.350085	0.394469	0.0761446	9.56884	0.00835898	0.180922
PTCH1	0.091304	772.681	-368.34	6.45154	-0.094077	0.0792244	0.107889	-0.00330817	-0.589629	-0.232141	0.0731793	0.146137	0.247757	0.364277	-0.110822	0.0434023	-0.103261	0.158907	9.57214	0.0083452	0.180922
RAN	0.0189703	969.645	-466.822	8.49669	0.183063	0.0955164	0.149116	0.15243	-0.10809	-0.137751	-0.164548	0.0869755	0.0297343	0.00557423	-0.387672	0.111632	0.0369417	-0.0474523	9.56664	0.00836816	0.180922
SLC35D2	0.327195	590.925	-277.462	4.89855	-0.708089	-0.793395	-0.416745	-0.554798	-1.12572	-0.95218	0.68637	1.22369	1.53131	0.662749	0.0937743	0.46799	0.981331	0.263748	9.55708	0.00840828	0.181408
GPATCH4	0.175921	770.671	-367.335	6.07842	0.0808014	-0.130616	-0.165012	-0.157713	-0.551608	-0.186261	-0.111881	0.225961	0.283918	0.218494	-0.427052	0.21008	0.2549	-0.00564911	9.5469	0.00845116	0.182111
MCC	3.53814	545.395	-254.698	0.444585	0.651466	4.01388	0.916794	4.28325	2.50978	3.43258	0.620129	-3.58356	0.143159	-4.60195	-0.929966	-2.38472	-0.0369627	-3.77633	9.53853	0.0084866	0.182653
GRO1	0.331781	486.663	-225.332	2.29	0.616706	0.390258	0.719771	0.524861	0.804565	0.538461	-0.018554	0.137645	-0.35836	0.150782	-0.588553	0.0726708	-0.201511	-0.310814	9.5269	0.00853612	0.183496
LOC107132615	0.692564	550.591	-257.295	3.84902	-0.136773	0.10611	0.496346	0.285382	-1.99953	-0.572053	0.502844	0.530909	0.170964	0.714702	0.245894	0.31328	-0.102218	0.218508	9.51869	0.00857124	0.183804
LOC112445653	0.437795	526.248	-245.124	2.78727	-0.187361	-0.175731	-0.158682	-0.314543	0.774526	0.673948	0.357998	0.462868	0.219811	0.527358	0.175527	0.517584	0.331678	0.459252	9.5193	0.00856862	0.183804
CCRL2	0.0836975	673.755	-318.877	5.15974	0.104196	-0.219841	0.0780117	-0.0302553	0.365279	-0.0437054	-0.0971625	0.278727	-0.279541	-0.280931	-0.0959713	0.79205	0.171976	0.0416059	9.51139	0.00860257	0.184078
LOC101902451	0.126172	349.723	-156.861	1.86791	0.355013	0.361978	0.1505	0.335078	-0.0851946	0.564869	0.205181	-0.376207	-0.108382	-0.219576	-0.364208	-0.191937	-0.514667	-0.280841	9.51088	0.00860477	0.184078
NANS	0.0338528	839.608	-401.804	7.03371	0.0623008	0.16505	0.107997	0.118737	-0.0659695	-0.110487	-0.0146714	-0.0452033	0.0171455	-0.0145971	-0.403942	-0.0977157	0.0846264	-0.0999472	9.50786	0.00861774	0.184133
LOC104970173	0.0382863	815.295	-389.647	7.08747	0.139431	0.0772573	0.0988702	0.0192771	-0.218099	-0.182717	-0.269078	-0.0171692	-0.0830731	0.0639733	-0.350604	0.0642324	0.0712709	0.0374952	9.49796	0.00866054	0.18461
LOC112441879	0.0892517	592.128	-278.064	4.65678	0.184978	0.376839	0.336031	0.09704	-0.208502	-0.268137	0.144565	0.0678282	-0.0229376	0.0777774	0.0016939	-0.177637	-0.320152	0.153041	9.49546	0.00867134	0.18461
SNX29	0.0338695	888.66	-426.33	7.76469	-0.0173127	0.00972268	9.2812494654472e-05	-0.0201469	-0.39239	-0.140512	0.0200293	0.130249	0.0658187	0.226577	-0.137729	0.205627	0.153286	0.0715652	9.49655	0.00866662	0.18461
GRAMD1B	0.0804494	791.462	-377.731	6.1555	0.015649	-0.137315	0.0652372	0.000944518	0.398155	0.175158	-0.0175498	0.14961	-0.196806	0.00724231	-0.0745992	0.223857	-0.00760351	0.0422838	9.48692	0.00870847	0.185178
LOC514011	0.0462707	839.136	-401.568	7.03622	0.0878465	-0.00805609	-0.161823	-0.0445177	0.185352	0.0400308	-0.020346	0.178163	0.170675	0.0943216	-0.112232	0.381077	0.331663	0.118148	9.47851	0.00874517	0.185735
LOC101907893	0.393973	418.692	-191.346	1.83483	0.140609	-0.0232137	-0.120452	0.247815	0.484299	0.880826	0.41133	0.461365	0.167402	0.286584	-0.214846	0.37632	0.132939	-0.633889	9.47482	0.00876131	0.185855
DUSP19	0.0282375	746.28	-355.14	6.59988	0.0474027	1.83392382866246e-05	0.0785879	0.0975637	-0.131963	-0.00085257	-0.0994475	0.0343302	-0.0985202	0.00853357	-0.161678	0.205542	-0.0430766	0.0764607	9.44971	0.00887198	0.18686
ESPL1	0.17541	898.275	-431.138	6.80972	0.373178	0.484161	0.257533	0.110352	-0.0914494	-0.176434	-0.0138382	0.00544913	-0.00130686	0.134593	-0.411335	-0.350991	-0.371762	0.0769685	9.45924	0.00882984	0.18686
RAB17	0.274967	670.638	-317.319	4.76161	-0.0890573	-0.0951212	-0.170788	-0.0234389	-0.218501	0.688053	0.163249	0.106814	0.10886	0.116091	-0.287745	0.0724732	0.0512506	-0.189461	9.45508	0.00884821	0.18686
RPL22L1	0.0277738	945.085	-454.543	8.31788	-0.0430529	-0.0315581	-0.0673222	-0.00619843	-0.293147	-0.176037	0.00174119	0.142089	0.202289	0.183947	-0.287931	0.178417	0.237777	-0.0115095	9.44991	0.00887111	0.18686
SLC22A13	0.380575	453.252	-208.626	2.2223	-0.618262	0.0337977	0.788901	0.161478	0.880487	0.31522	0.281108	-0.281969	-0.665395	-0.331743	1.30151	0.422857	-0.522406	0.234388	9.46091	0.00882245	0.18686
WDR89	0.028271	695.158	-329.579	6.21405	0.0504228	0.0244686	0.0374608	0.0531995	-0.248435	-0.188191	-0.0794865	0.0693175	0.147427	0.118079	-0.310962	0.175706	0.0683108	-0.0512247	9.45316	0.00885672	0.18686
HSPE1	0.026337	878.107	-421.053	7.63185	0.100629	-0.0269702	0.141004	0.0997175	-0.0902315	-0.124683	-0.170607	0.0646948	-0.0315871	-0.0753928	-0.404237	0.068969	-0.00646803	-0.0870346	9.43783	0.00892488	0.187528
PHACTR1	0.0769176	871.359	-417.679	7.31018	-0.16917	0.152648	-0.0408033	0.0647687	-0.5313	-0.137047	0.242401	0.0761389	0.263996	0.265012	0.0709161	0.171065	0.112749	0.10388	9.43784	0.00892479	0.187528
KIF4A	0.0697673	765.686	-364.843	6.1325	0.275808	0.395477	0.295915	0.176824	-0.0609743	-0.0943996	-0.0185326	-0.0790699	-0.0641222	-0.00496342	-0.333643	-0.291461	-0.163187	-0.0501046	9.43098	0.00895547	0.187726
MEIS1	0.158634	581.91	-272.955	4.06431	0.476499	0.0965568	-0.113612	0.154522	0.623644	-0.0530208	-0.622265	-0.242783	-0.325222	-0.207007	-0.42991	0.317552	0.0891818	-0.25982	9.43213	0.00895031	0.187726
LOC101905403	0.321595	968.519	-466.26	7.49402	-0.505591	-0.396466	-0.302956	-0.181832	0.334597	-0.15246	0.497929	0.246335	-0.198427	0.223437	0.176127	-0.0645703	-0.357612	-0.177462	9.42799	0.00896887	0.187784
FAM229B	0.681754	370.542	-167.271	2.27386	-0.437874	-0.128822	-0.734913	0.236001	-1.63858	-0.120912	1.54299	0.573156	0.960897	0.987598	0.307874	0.599962	0.591154	-0.555426	9.42441	0.00898492	0.187898
LOC107131788	0.148226	361.25	-162.625	1.74488	0.282446	0.401596	0.401586	0.272787	0.888578	0.386828	-0.696602	-0.300016	-0.544445	-0.613646	0.0541582	0.526255	-0.50337	-0.0746772	9.42059	0.00900213	0.188036
EXO1	0.0739015	662.828	-313.414	5.20795	0.339289	0.538064	0.293551	0.142437	0.0191676	-0.13886	-0.101533	-0.241456	-0.111369	-0.0366868	-0.218279	-0.231962	-0.201762	0.00349649	9.40969	0.00905131	0.188841
ACSS1	0.0170148	968.413	-466.206	8.5554	0.108141	0.164091	0.0853195	0.136697	-0.181434	-0.173057	0.00741165	0.0204716	0.0932071	0.102652	-0.174249	0.135619	0.208428	0.0734711	9.38877	0.00914648	0.190154
LOC101906410	0.0960164	427.582	-195.791	2.87196	-0.0280397	-0.017877	0.0172574	0.226706	0.212201	0.00799463	0.312542	-0.118952	0.264545	-0.142417	0.449559	0.628729	0.487255	0.201492	9.39253	0.00912933	0.190154
ZNF146	0.0175652	887.249	-425.624	7.96195	0.0874128	0.0561375	-0.0132337	-0.00387782	-0.188158	-0.0977384	-0.0873662	0.0482051	0.0420899	0.175168	-0.15855	0.234188	0.146932	0.14495	9.39035	0.00913925	0.190154
EPRS	0.0123755	988.268	-476.134	8.83987	0.120072	0.0339148	0.0874819	0.0460518	-0.128483	-0.171961	-0.172761	0.0415698	0.0268424	0.103362	-0.28754	0.193859	0.0720241	0.0550904	9.37914	0.00919063	0.190848
SYN1	0.029943	742.104	-353.052	6.22335	0.225786	0.211315	0.2821	0.364173	0.238698	0.108827	-0.126986	-0.018028	-0.1125	-0.103462	-0.379939	0.169824	0.18216	-0.157509	9.37378	0.00921528	0.191136
CCDC50	0.0363202	981.904	-472.952	8.51953	-0.0249634	0.112048	-0.00258939	-0.064406	-0.344827	-0.0989325	0.00544468	0.0355624	0.042522	0.302367	-0.084686	0.092835	0.0382144	0.117126	9.36889	0.00923787	0.191271
TBC1D7	0.0181849	718.258	-341.129	6.55203	-0.0437949	-0.0158114	0.0605428	0.0980526	-0.245854	-0.212928	0.110372	0.185946	0.102815	0.115695	-0.00876206	0.27432	0.113849	0.0370102	9.3677	0.00924337	0.191271
LOC101904103	0.244824	341.337	-152.669	2.29759	-0.359948	-0.661236	-0.939126	-0.587728	-1.25454	-0.259519	1.41208	1.50366	1.48053	1.44344	0.971571	0.911178	1.02673	0.906432	9.36203	0.00926959	0.191366
LOC112447824	0.201123	433.219	-198.61	3.36787	-0.467994	0.062953	-0.431025	-0.271283	-0.466316	-0.149115	0.139806	-0.465962	-0.269084	-0.0258724	0.374976	-0.201958	-0.28085	0.0501334	9.36336	0.00926344	0.191366
LOC100847119	0.945768	1012.17	-488.084	6.70043	-0.10224	0.268919	0.134579	-0.251004	0.519494	0.77226	0.343434	0.197898	0.264039	0.454981	0.632555	-0.303591	0.244159	0.0500745	9.35667	0.00929449	0.191657
SERPING1	0.475625	674.83	-319.415	4.31314	0.157336	0.279626	-0.143868	0.417474	0.0910852	0.300874	0.448024	-0.367432	0.139047	-0.404517	1.16649	0.445349	0.6082	-0.608251	9.35154	0.00931836	0.191926
LOC101902122	0.216157	539.512	-251.756	4.18511	-0.0805046	-0.0771436	-0.15538	-0.242889	-0.220006	-0.846846	0.0721367	0.192946	0.156784	0.0595743	0.0284449	0.338882	0.074593	0.463661	9.34593	0.00934453	0.192241
ARL6IP4	0.320569	830.486	-397.243	6.06154	0.237676	0.198658	0.0879604	0.243348	-0.248875	0.23015	-0.251663	-0.378675	-0.366188	-0.319787	-0.621916	-0.319702	-0.233616	-0.310432	9.32061	0.00946356	0.19312
ERI1	0.0179666	678.969	-321.485	6.15518	0.139447	0.0664351	0.168802	0.102634	-0.128709	-0.140931	-0.123331	0.0988405	-0.0807628	0.143566	-0.292824	0.156296	0.0562015	0.106179	9.32427	0.00944626	0.19312
ESCO2	0.0623755	697.111	-330.556	5.61566	0.405843	0.418038	0.267633	0.140761	-0.0834908	-0.10208	-0.154474	-0.0443096	-0.0339443	0.127388	-0.459574	-0.157526	-0.128779	-0.0252712	9.32289	0.0094528	0.19312
FAM98B	0.0161144	757.838	-360.919	6.78909	0.110976	0.0110545	0.04969	0.0208929	-0.191043	-0.100564	-0.0675634	0.123574	0.0559051	0.204288	-0.343206	0.11655	0.073939	0.0411002	9.33401	0.00940038	0.19312
FARSB	0.0252251	832.127	-398.063	7.30933	0.0513454	-0.0713185	0.0221002	0.0140956	-0.273348	-0.221528	-0.00208459	0.243133	0.155698	0.156817	-0.267097	0.247799	0.145974	-0.0690563	9.32303	0.00945214	0.19312
LOC104973826	0.301574	910.276	-437.138	6.78162	0.239938	-0.0725199	0.58863	0.509562	-0.0664908	-0.637745	0.0380289	0.259633	-0.387492	-0.244892	-0.163357	0.412125	-0.377435	0.0896679	9.32203	0.00945685	0.19312
MTHFD2L	0.138669	564.566	-264.283	4.22599	-0.0550928	-0.160167	-0.600606	-0.282859	0.117897	0.271983	-0.171192	0.167143	0.420543	0.246885	-0.038314	0.326005	0.666417	0.0646579	9.32795	0.00942893	0.19312
LMNB2	0.0241236	884.618	-424.309	7.65731	0.195466	0.192463	0.236231	0.153709	-0.0408603	-0.120663	-0.217195	-0.0817445	-0.0714805	-0.00215895	-0.321482	-0.030847	-0.0993471	0.00619017	9.3063	0.00953155	0.194283
ADCY4	0.336716	521.093	-242.547	3.64934	-0.344945	-0.316427	-0.854679	-1.25076	0.225046	-0.0585203	-0.121448	0.290593	0.408056	1.20386	0.306684	0.437189	0.595949	1.14098	9.2719	0.00969688	0.19474
BEAN1	0.301733	584.372	-274.186	4.32301	0.181402	0.529238	0.0618649	-0.143242	-0.824656	-0.812327	-0.0166282	0.292885	0.533257	0.829309	0.00354386	0.0279319	0.372535	0.229181	9.28109	0.00965242	0.19474
IPO4	0.16501	837.307	-400.654	6.75879	0.0833992	-0.110375	-0.241447	-0.166849	-0.36903	-0.254296	-0.0936662	0.211303	0.38117	0.318372	-0.42154	0.110771	0.0864634	-0.550552	9.28919	0.0096134	0.19474
LOC100847453	0.0528522	460.523	-212.261	3.49497	-0.160902	0.0735754	-0.0323393	-0.0322428	0.125369	-0.0466337	0.19189	0.139469	0.0694011	0.167864	-0.0392602	0.0788289	0.144271	0.0691464	9.27834	0.00966571	0.19474
LOC100848642	0.394368	511.701	-237.85	3.5954	0.361482	0.127809	0.108564	0.370623	-0.924949	-0.102959	-0.667337	0.097422	-0.0087211	-0.439972	-0.884431	-0.142583	-0.0127942	-0.665019	9.27253	0.00969382	0.19474
LOC101909083	0.0405593	598.297	-281.148	5.2203	0.0119771	-0.038838	-0.0559068	-0.0802172	-0.363736	-0.215722	0.125558	0.349884	0.13313	0.247219	0.09376	0.567483	0.118898	0.193958	9.29453	0.00958781	0.19474
LOC112449562	0.936961	476.03	-220.015	2.59295	-0.354455	-0.31504	-0.0845964	0.595346	1.49689	-0.682823	-0.697138	-0.843251	-1.06521	-1.53184	0.610378	0.752031	0.727801	-0.0344655	9.28093	0.00965321	0.19474
LOC523461	0.0147593	853.519	-408.76	7.72181	0.013614	-0.057694	-0.0248903	-0.0865985	-0.128108	-0.10191	-0.0880903	0.0448808	-0.00119017	0.165433	-0.0828346	0.341718	0.13796	0.209232	9.27803	0.0096672	0.19474
PNMA1	0.0256359	631.179	-297.59	5.54805	0.0953373	0.0578763	0.194159	0.217956	-0.153078	-0.0130932	-0.189549	-0.0468669	-0.162998	0.0202994	-0.245099	0.0473432	-0.190466	-0.0565307	9.29305	0.00959491	0.19474
SLC12A5	0.075687	435.685	-199.843	3.44772	0.126698	0.296932	0.0666312	-0.100966	-0.474446	-0.178809	0.356589	-0.0630671	0.194675	0.389331	-0.69026	0.00762007	0.088417	-0.00672339	9.2775	0.0096698	0.19474
SLC17A9	0.0361071	846.654	-405.327	7.33349	0.0509525	0.0194503	0.188547	0.012544	-0.236081	-0.358203	-0.0814988	0.217883	0.0805603	0.0895005	-0.0382436	0.316961	-0.0498602	0.314085	9.28142	0.00965082	0.19474
SNRPE	0.0334451	794.625	-379.313	6.81542	0.0636074	-0.00615997	-0.0587198	0.0337039	-0.105583	-0.194124	-0.132228	0.10259	0.0887471	0.0797797	-0.331648	0.148124	0.253946	-0.0943033	9.27378	0.00968779	0.19474
ZHX1	0.0214299	994.203	-479.102	8.72257	0.0851285	0.144288	0.0422371	0.0016977	-0.20774	-0.125412	-0.0540221	0.0560033	0.0995683	0.22334	-0.0751104	0.195144	0.15724	0.236786	9.28093	0.00965321	0.19474
B2M	0.13503	749.922	-356.961	5.75823	-0.131885	-0.180361	-0.0528018	-0.302772	0.0155741	0.209867	0.1215	-0.129307	0.170694	0.493641	-0.173683	0.212333	0.386251	0.297417	9.26324	0.00973898	0.195364
RAD51	0.0464587	732.585	-348.293	6.05953	0.323371	0.326119	0.217195	0.135475	-0.00136056	-0.0755179	-0.125013	-0.100725	-0.0792103	-0.0147533	-0.465968	-0.117737	-0.153505	0.0256945	9.2311	0.00989672	0.198304
ATP6V0A2	0.66229	809.88	-386.94	6.05901	-0.32301	-0.171274	0.165223	-0.0171683	-0.534602	0.0712699	-0.800415	-0.45429	-0.0107414	0.00939483	-0.912938	-0.0260162	-0.715131	0.189155	9.22725	0.00991579	0.198461
LOC112446446	0.216931	569.501	-266.75	4.15498	-0.0907726	0.204827	-0.0711834	0.0980246	-0.394203	0.158595	0.0242627	-0.235448	0.0151055	-0.165136	0.0168943	0.0113125	0.277776	-0.226151	9.21868	0.00995838	0.199089
TRABD2B	0.12363	827.486	-395.743	6.6218	-0.0737048	0.224894	0.213946	0.141724	-0.675099	-0.327363	0.220236	0.315531	0.360181	0.532222	0.13326	0.292988	0.153028	0.319708	9.21572	0.00997314	0.199159
MDC1	0.611937	746.668	-355.334	5.49859	-0.730725	-0.651882	-0.650982	-0.252836	-0.803849	0.313852	0.832878	0.583158	0.846094	0.570701	-0.0107446	0.0889441	0.974386	-0.111843	9.21271	0.00998817	0.199235
ABCC6	2.30116	312.547	-138.274	0.941448	0.546717	0.846757	0.871072	0.985492	0.104346	-3.03047	0.0609394	-0.459067	-0.282531	0.355516	1.98459	1.30595	1.5306	1.94682	9.20785	0.0100124	0.199494
NBDY	0.0484134	692.261	-328.131	5.75771	-0.00431655	-0.335292	-0.302857	-0.154976	0.302077	0.0456699	-0.327023	0.0883163	-0.0444671	-0.135589	-0.136355	0.493346	0.43164	-0.0866572	9.20262	0.0100387	0.199792
TRIM2	0.124905	842.433	-403.217	6.8404	-0.0680261	0.137047	0.127995	0.0645755	-0.641283	-0.229267	0.158607	0.14095	0.165867	0.307364	0.0751838	0.194963	-0.0125831	0.1652	9.19844	0.0100597	0.199985
LOC112448574	0.131295	487.887	-225.944	3.27804	0.110649	-0.0698252	0.0973769	0.247316	0.568482	0.497217	-0.0726607	-0.0865186	-0.0657321	-0.157265	-0.517375	-0.235896	-0.0165861	-0.669153	9.19569	0.0100735	0.200036
LIMK2	0.0755123	861.054	-412.527	6.93375	0.0722235	-0.34425	0.114575	0.0273277	0.272253	-0.170398	-0.310818	0.162205	-0.259813	-0.175383	-0.263134	0.795584	-0.034968	-0.23295	9.19118	0.0100962	0.200263
RNF19A	0.0158756	1005.88	-484.94	8.90806	0.0401756	0.0444139	0.0671305	0.0335496	-0.16942	-0.108321	-0.130897	-0.0353716	0.0282207	0.126455	-0.182905	0.19633	0.158792	0.131345	9.18489	0.0101281	0.200669
DERL3	0.0971058	995.461	-479.73	8.35132	-0.0521593	0.0394332	-0.177607	-0.0101555	-0.608849	-0.400214	0.164182	0.290085	0.482132	0.230478	-0.260085	0.103693	0.38305	-0.0337952	9.17199	0.0101936	0.201293
KLHL35	0.0813508	394.001	-179.001	2.75511	-0.17531	0.313563	-0.117262	-0.0777377	-0.10632	0.231775	0.223642	0.0231185	0.167206	0.265364	0.112179	0.292273	-0.178394	0.150881	9.17305	0.0101882	0.201293
LOC100847981	0.981979	543.629	-253.814	4.23147	-1.17891	-1.39916	-1.67699	-1.67104	0.875734	-0.519791	-0.807441	-0.0104892	0.118996	0.349717	0.327789	0.434917	0.458414	0.491826	9.17545	0.010176	0.201293
ANKRD33	0.158707	469.989	-216.995	2.96412	0.611328	-0.152143	-0.0203516	-0.120202	0.216839	0.214352	-0.610111	0.650054	0.213531	0.217249	-0.299888	0.707393	0.415173	0.1249	9.14851	0.010314	0.203172
IRS1	0.340141	384.192	-174.096	2.20332	-0.0528665	-0.436397	-0.182308	-0.216367	0.0837649	-0.102545	-0.633757	-0.166712	-0.508148	-0.133312	0.580957	0.958578	0.66402	0.469664	9.14978	0.0103074	0.203172
LOC112447851	0.220252	357.178	-160.589	1.66525	-0.36523	0.393526	0.421665	-0.201705	0.768648	-0.0570188	0.194991	-0.365148	-0.525813	-0.257783	0.401284	0.232117	-0.0555961	0.543304	9.1445	0.0103347	0.203172
LOC616830	0.124126	992.849	-478.424	7.88509	0.0250521	-0.0812218	-0.06339	0.0662119	0.430269	0.00034883	-0.142135	-0.036855	0.0380939	-0.0696547	-0.469446	0.0446805	0.124855	-0.213675	9.14627	0.0103255	0.203172
LOC112446013	0.193971	721.332	-342.666	4.79444	0.53594	0.3466	0.364447	0.121195	0.307866	0.632673	-0.251384	0.0268443	-0.193239	0.205246	-0.44609	-0.245206	-0.246031	0.0381727	9.13099	0.0104047	0.204323
ATP5S	0.0485167	570.913	-267.457	4.84715	0.0283456	0.00760999	-0.206574	-0.08452	-0.236354	-0.0616195	-0.204473	-0.102046	0.16048	0.0045245	-0.39824	0.146715	0.328237	-0.0392948	9.12686	0.0104262	0.204518
KIFAP3	0.0133601	709.192	-336.596	6.37317	0.104636	0.00408209	0.0593044	0.093903	-0.162754	-0.0732543	-0.131738	0.0944937	0.022726	0.138912	-0.220325	0.18622	0.163069	0.0316069	9.11449	0.0104909	0.205332
SRXN1	0.146736	995.765	-479.883	7.22297	0.642855	0.711302	0.49287	0.757461	0.681176	0.282136	-0.354842	-0.281123	-0.440171	-0.409332	-0.425095	0.263297	-0.103772	-0.282125	9.11505	0.010488	0.205332
B4GALT2	0.188797	766.862	-365.431	6.01395	0.0455821	0.281089	-0.242319	0.0715953	-0.436321	-0.419516	0.0513503	0.0458916	0.53356	-0.0803512	-0.161369	0.000131238	0.719244	-0.491223	9.09272	0.0106057	0.205923
FBXO15	0.0793271	524.238	-244.119	4.15974	0.0947783	-0.0758352	-0.364927	-0.276835	0.112303	-0.114342	-0.336068	0.195867	0.185675	0.250153	-0.620151	0.118766	0.189855	0.134735	9.10542	0.0105386	0.205923
GRWD1	0.0272761	802.777	-383.388	7.10823	0.017728	-0.146809	-0.0849584	-0.0293685	-0.275182	-0.210904	-0.0611471	0.21387	0.217594	0.174635	-0.366532	0.213799	0.148807	-0.0516034	9.09671	0.0105846	0.205923
LOC112444650	0.337151	381.812	-172.906	2.47092	-0.45341	-0.62579	-0.602016	-0.827264	0.305199	-0.737571	0.172098	0.480476	0.340144	0.423113	1.32722	1.06445	0.136038	0.966903	9.09226	0.0106082	0.205923
LOC514181	0.0588539	975.28	-469.64	8.14056	-0.0369611	-0.149939	-0.138176	-0.00858277	0.23364	-0.0213637	-0.0967985	0.0231413	0.068682	-0.0619211	-0.42135	0.0453378	0.169772	-0.199376	9.08458	0.010649	0.205923
PCDHB1	0.350204	393.579	-178.789	1.36182	-0.382119	1.0604	1.11037	0.816798	0.726531	1.0507	-0.00322862	-1.14163	-0.547725	-0.118957	0.364482	-0.660886	-0.778638	-0.229069	9.10324	0.0105501	0.205923
RBM8A	0.00965268	885.603	-424.802	8.02636	0.0880111	0.0227314	-0.0314891	0.0127856	-0.159268	-0.0918046	-0.0943917	0.0698432	0.0891881	0.100694	-0.343343	0.134717	0.155419	-0.0445703	9.09053	0.0106173	0.205923
SDHAF4	0.0593009	747.693	-355.847	6.31913	0.0049634	0.0158652	-0.0998344	-0.0198588	-0.317116	0.0119657	-0.00985648	0.135342	0.153087	0.137428	-0.0753249	0.266384	0.250573	0.0925064	9.08794	0.0106311	0.205923
SETD4	0.013705	794.013	-379.007	7.27783	-0.0962098	-0.0285037	-0.00378969	-0.0284079	-0.0875516	-0.159075	-0.101881	-0.0408992	-0.0684846	0.0187561	-0.174778	0.169412	0.0779911	0.124643	9.08494	0.0106471	0.205923
SGO1	0.0711099	658.168	-311.084	5.20978	0.319297	0.463258	0.349093	0.135507	-0.0809639	-0.149625	-0.000228343	-0.012665	-0.0978613	0.144882	-0.369673	-0.0954996	-0.122094	0.0268023	9.09842	0.0105756	0.205923
UCK2	0.037688	789.625	-376.812	6.86752	0.131254	0.0635354	-0.00150988	-0.0782719	-0.32225	-0.139307	-0.077272	0.109102	0.150858	0.220925	-0.417267	0.0976068	0.0185814	-0.0776515	9.08745	0.0106337	0.205923
CAPRIN2	0.0408339	687.137	-325.569	5.84574	0.107442	0.172544	0.0558826	0.0913202	-0.269861	-0.0604912	0.0417869	0.0765137	0.0101153	0.228162	-0.144877	0.207224	0.0109584	0.101482	9.07983	0.0106743	0.206188
EIF6	0.165995	952.179	-458.09	7.47997	0.151572	0.107084	0.19038	0.284796	-0.202829	-0.209598	-0.366376	-0.187549	-0.0351007	-0.0789613	-0.761159	0.116815	0.206289	-0.399327	9.06967	0.0107287	0.206787
ENTPD5	0.0437926	694.833	-329.416	5.80227	0.101165	-0.0109193	0.0408673	0.0164036	0.265867	0.0219469	-0.139482	0.062112	-0.196692	0.107497	-0.201581	0.16682	-0.0172317	-0.0153082	9.07164	0.0107181	0.206787
FIGNL1	0.0469076	612.492	-288.246	5.1949	0.220503	0.303413	0.0741572	-0.00709705	-0.132023	-0.166596	-0.0295507	0.0452524	-0.0271186	0.120695	-0.344647	0.0181698	0.0483033	-0.0280295	9.06205	0.0107696	0.206901
HSD17B4	0.0236832	881.806	-422.903	7.89738	-0.0181066	-0.0794599	-0.00574645	0.012601	-0.182832	-0.149595	-0.219359	-0.0178326	-0.00503551	0.0307884	-0.253182	0.145473	0.0934076	0.000829316	9.0637	0.0107608	0.206901
LOC107131209	0.927265	696.606	-330.303	4.06422	0.361815	0.207871	-0.0330804	0.120303	0.315095	-0.00810087	0.0160833	-0.093524	0.195798	-0.0476188	2.04995	1.75183	0.634654	0.26958	9.06207	0.0107695	0.206901
LOC112448507	0.0915053	516.032	-240.016	3.7846	0.0832618	0.0793352	-0.0021968	0.0312861	0.40523	0.217029	-0.027823	-0.121413	-0.271369	-0.129759	-0.0165511	0.200005	-0.03934	0.0751262	9.05059	0.0108315	0.207865
CCT7	0.0153106	977.819	-470.909	8.63134	0.0813074	0.00190995	0.094121	0.0999933	-0.134973	-0.112751	-0.0805395	0.0789607	0.0611726	0.058117	-0.360339	0.0951241	0.0685909	-0.0721538	9.03557	0.0109132	0.208246
CETN3	0.0282452	763.159	-363.58	6.70448	0.109571	0.0762993	-0.0474999	0.0380404	-0.266955	-0.0481954	0.0107248	0.0693519	0.137611	0.167732	-0.357851	0.0802009	0.142288	-0.049646	9.03396	0.0109219	0.208246
LOC101905267	0.583705	807.458	-385.729	5.61811	0.14235	0.352753	0.0910627	0.163602	-1.0442	0.42647	0.197218	0.0800847	0.13603	0.195214	0.0920762	0.107086	0.0665067	-0.0774109	9.04016	0.0108881	0.208246
NQO1	0.255242	416.931	-190.466	2.41229	0.16351	-0.0429391	-0.237942	-0.0858949	0.0681394	0.122342	-0.103721	0.26406	-0.0481667	-0.0494624	0.54203	0.541339	0.680124	0.190183	9.04285	0.0108735	0.208246
PVR	0.151241	668.013	-316.006	5.16232	0.141631	0.322856	0.458942	0.49369	-0.217396	-0.501523	-0.308449	-0.294222	-0.349445	-0.259003	0.0424356	0.0633617	-0.00827573	-0.146118	9.03711	0.0109048	0.208246
UPRT	0.0223776	741.968	-352.984	6.62045	0.0433784	0.0164054	0.0267064	-0.0259564	-0.176049	-0.221143	-0.113949	0.0433025	0.0213027	0.173577	-0.264587	0.149461	0.0734813	0.0673583	9.04059	0.0108858	0.208246
LOC101906366	0.0394757	715.765	-339.882	6.2143	0.128069	0.0752598	0.00150053	0.105053	-0.275549	-0.0889708	-0.162043	0.0454627	0.129841	0.134063	-0.468221	0.0388911	0.169598	-0.279336	9.01665	0.0110169	0.20938
LOC104975781	0.286077	454.217	-209.109	2.59998	0.210527	-0.639791	0.257547	0.134346	0.788365	-0.332653	-0.242742	0.276049	-0.345276	-0.757757	0.327763	1.69839	0.483283	0.679683	9.02004	0.0109983	0.20938
LOC112441491	0.063389	553.642	-258.821	4.46323	0.229018	0.0219856	0.0682152	0.0786771	-0.111586	-0.131284	-0.358184	-0.0627387	-0.147307	0.0875577	-0.171648	0.505986	0.239824	0.269891	9.01691	0.0110154	0.20938
CTCF	0.232881	1067.93	-515.963	8.29432	0.193215	0.273542	0.0317216	-0.0496325	0.102737	0.17197	-0.508445	-0.927732	-1.14035	0.0145158	-0.403832	-0.178517	-0.226155	0.190177	9.00559	0.011078	0.210315
TOMM40	0.0232741	831.253	-397.627	7.33084	0.0326537	-0.0366233	-0.147616	-0.0978246	-0.250866	-0.186548	-0.0459488	0.137269	0.259146	0.186602	-0.354111	0.143046	0.256641	-0.0376923	8.9877	0.0111775	0.211978
CDK2AP1	0.0221875	777.455	-370.728	6.72486	0.0789399	0.0340561	0.0585734	0.0516309	-0.105237	-0.0730719	-0.0996226	0.064048	0.0387444	0.0682029	-0.370166	-0.0184898	0.0253424	-0.119395	8.97428	0.0112528	0.212194
COBLL1	0.145923	1006.41	-485.203	7.99711	0.0945766	0.277182	0.354332	0.22657	-0.657961	-0.205951	0.0867981	0.299318	0.263151	0.461089	-0.0647158	0.179249	-0.0151917	0.218245	8.97453	0.0112514	0.212194
ERCC6L	0.0496796	686.556	-325.278	5.7047	0.200605	0.334989	0.251716	0.0383488	-0.149052	-0.162227	0.0283081	0.00905712	-0.00860415	0.203033	-0.223923	-0.049573	-0.139708	0.10612	8.97747	0.0112349	0.212194
LOC104971180	0.260641	826.122	-395.061	5.17036	0.922086	0.779597	1.20288	0.818222	1.24421	1.0351	-1.76417	-0.904432	-1.00705	-1.07931	-1.02238	-0.416565	-0.800714	-0.613948	8.9808	0.0112162	0.212194
NAV3	0.103827	947.403	-455.702	7.77362	-0.0789174	0.062118	0.143067	0.0803141	-0.632407	-0.17594	0.198865	0.302504	0.237859	0.377081	0.0247878	0.249331	0.0811498	0.243922	8.97286	0.0112608	0.212194
SORBS3	0.0516016	964.601	-464.3	8.11356	-0.0831353	0.0379436	0.0472568	-0.152245	-0.311042	-0.0498037	0.229353	0.179235	-0.0106683	0.371171	0.123093	0.225172	-0.100755	0.351037	8.98041	0.0112184	0.212194
CCT6B	0.103705	418	-191	3.13565	-0.0574644	0.0225083	-0.275153	-0.190443	-0.331809	-0.254291	-0.100256	-0.078279	0.00100711	0.202618	0.0803454	0.5099	0.544791	0.403302	8.96762	0.0112903	0.212298
COPS4	0.0141229	813.695	-388.848	7.44848	0.0133689	0.030672	0.0183863	0.0899446	-0.194398	-0.0930439	-0.0437111	0.0991578	0.12056	0.0435748	-0.257844	0.0609082	0.0909723	-0.0637877	8.9678	0.0112893	0.212298
BCL2L1	0.0470786	865.295	-414.648	6.95018	0.310193	0.141906	0.215849	0.143153	0.464162	0.0468603	-0.422273	-0.157455	-0.381063	-0.240446	-0.416785	0.118374	-0.00175908	-0.148493	8.95022	0.011389	0.21289
FAM234A	0.245637	948.954	-456.477	7.08126	-0.0382471	0.0511699	0.139479	0.111239	-0.0206326	-0.0412759	-0.0345139	0.13795	-0.12141	-0.0232614	0.895106	0.240635	1.07411	-0.0222652	8.95663	0.0113525	0.21289
LOC614781	0.25105	888.321	-426.16	6.46342	-0.227995	-0.258217	-0.209452	-0.0985822	0.639742	0.662624	-0.0342823	0.00473375	-0.276661	0.128407	-0.013927	0.168965	-0.044103	-0.0146896	8.94944	0.0113934	0.21289
LOC787904	2.05339	532.154	-248.077	2.00517	0.4112	0.463923	-0.689496	0.786492	2.15304	1.15308	-1.0276	-1.87366	-0.1071	-1.31936	1.97849	0.158177	-0.11365	-1.66554	8.94405	0.0114242	0.21289
MMS22L	0.0509759	720.123	-342.061	6.08858	0.221321	0.316653	0.127901	-0.0809643	-0.311384	-0.19705	0.0481809	0.100262	0.113258	0.279889	-0.162152	0.0602789	-0.0510963	0.191164	8.94337	0.011428	0.21289
PLA2G2D1	6.01545	277.877	-120.939	-0.164858	0.245883	-1.93717	-1.87772	-0.341674	2.57455	2.26432	-4.74529	1.51164	0.558943	-1.10403	0.485361	0.770127	1.74378	-0.476	8.94419	0.0114234	0.21289
PRLR	0.170636	645.36	-304.68	4.81877	0.415304	0.445598	0.376271	0.249343	-0.562869	-0.328196	-0.166169	0.0291838	0.0445963	0.146018	-0.225851	0.194415	0.0492829	0.155098	8.94404	0.0114242	0.21289
TGDS	0.0221529	863.225	-413.612	7.69968	-0.0117312	0.0431447	0.0239727	0.0650368	-0.200009	-0.150538	-0.0134457	0.0801569	-0.00867136	0.0601125	0.0298285	0.307604	0.0884414	0.115012	8.9507	0.0113863	0.21289
THUMPD2	0.0828463	696.269	-330.135	5.89511	0.0505258	0.00592392	-0.102093	-0.0558892	-0.304879	-0.452085	0.0128373	0.17736	0.0981938	0.200525	-0.166716	0.271305	0.145068	0.0539582	8.94093	0.011442	0.21289
TNFRSF13C	0.122409	993.893	-478.946	8.19881	-0.0879226	0.00617909	0.0983863	0.103038	-0.701196	-0.193251	0.133995	0.204431	0.329251	0.279382	-0.201361	0.089062	0.0696961	-0.0192431	8.94216	0.011435	0.21289
MRPL19	0.00979753	724.005	-344.003	6.5518	0.194254	0.0791803	0.0903242	0.121587	-0.0235965	-0.124376	-0.238804	-0.0170725	-0.00307206	0.0479948	-0.283155	0.174339	0.0612199	0.0232524	8.93178	0.0114945	0.213643
LOC112447296	0.147172	771.446	-367.723	5.7229	-0.0476355	-0.132074	0.140951	-0.0831907	0.511208	-0.2219	-0.0435785	-0.139045	-0.334433	-0.273507	0.645085	1.1629	0.180916	0.58155	8.92338	0.0115428	0.214317
LOC784055	0.0190674	387.841	-175.92	3.20558	0.0286942	0.173413	0.335087	0.11428	-0.0295836	0.108742	-0.0574242	-0.17344	-0.383523	-0.174023	-0.35653	-0.306213	-0.647018	-0.257114	8.9188	0.0115693	0.214359
LZTFL1	0.0279062	678.628	-321.314	6.26397	-0.0323894	-0.158493	-0.164558	-0.141627	-0.258688	-0.169071	-0.0707412	0.15371	0.020613	0.195082	-0.121596	0.204057	0.0617262	-0.0444925	8.91901	0.0115681	0.214359
DTL	0.105276	694.846	-329.423	5.3845	0.423911	0.516351	0.326472	0.0921947	-0.063473	-0.251098	-0.194096	-0.101067	-0.175588	0.0690182	-0.356882	-0.217317	-0.108666	0.106415	8.91076	0.0116159	0.214674
FBLN5	2.98408	371.946	-167.973	0.838117	-1.13875	1.15677	0.542696	0.885571	0.464629	0.547842	1.85116	-0.916823	-3.8994	-2.12654	4.05995	0.574743	0.27002	-0.319947	8.91198	0.0116088	0.214674
LOC112445999	0.131704	855.948	-409.974	6.82293	0.0355636	0.110559	0.0247527	0.040239	-0.592787	-0.092609	0.333364	0.340364	0.0190826	0.611916	0.0879248	0.133177	0.0336046	-0.203121	8.90858	0.0116286	0.214674
NUDT10	0.303496	445.2	-204.6	2.37669	-0.672632	-0.0493993	0.0074276	0.25849	0.927925	0.482047	0.289346	-0.304874	-0.337484	-0.530333	0.643111	0.466662	0.140798	-0.0884909	8.90751	0.0116348	0.214674
BCCIP	0.0248045	852.052	-408.026	7.55908	0.070271	-0.0241689	-0.0114556	0.00324022	-0.220769	-0.153731	-0.113578	0.0758045	0.0792052	0.12872	-0.385288	0.122514	0.0834878	-0.074994	8.85764	0.0119286	0.214941
CYP4V2	0.052383	935.003	-449.501	7.70713	0.152459	-0.0272319	-0.151129	-0.0799761	0.162873	0.0474442	-0.0830542	0.155813	0.0222204	0.119719	0.0636989	0.536075	0.321926	0.182428	8.84955	0.0119769	0.214941
EXD1	0.940241	571.984	-267.992	2.79911	0.732189	1.21283	0.58023	0.920124	-0.680091	0.968977	0.761759	0.247221	0.0448829	0.396675	-1.11929	-0.0718682	0.353945	-1.31094	8.86323	0.0118953	0.214941
FAM149A	0.171049	575.239	-269.62	3.81642	0.42799	0.100163	0.0956267	0.133971	0.72925	0.337714	-0.277929	-0.0643426	-0.231525	0.00583565	-0.482227	0.123495	-0.112117	-0.117776	8.88859	0.0117454	0.214941
GRB10	0.138535	619.835	-291.917	4.80946	-0.258915	-0.270087	-0.203943	-0.128895	0.258378	-0.584454	-0.164159	0.095671	-0.116188	-0.137489	0.334227	0.728894	0.207099	0.356113	8.85887	0.0119212	0.214941
HDGFL3	0.0436401	774.456	-369.228	6.68448	0.0421227	0.0209728	0.0481777	0.0874997	-0.280941	-0.150556	-0.122298	-0.0528237	0.0625775	0.212807	-0.247432	0.163724	0.0913407	0.105547	8.88786	0.0117497	0.214941
HSP90B1	0.0518758	1208.33	-586.167	10.048	0.287528	0.205668	0.159474	0.101976	-0.0399126	-0.336772	-0.140554	-0.0337848	0.0994317	0.0931818	-0.338089	0.087051	0.0786328	0.203574	8.86201	0.0119025	0.214941
KHDC4	0.214498	763.477	-363.738	5.81688	0.103688	-0.466467	0.161175	0.0415919	-0.406051	0.0923827	-0.144497	0.370437	0.0564312	-0.0247289	-0.398861	0.470249	-0.138562	-0.115572	8.85536	0.0119422	0.214941
KLRF1	0.229499	648.15	-306.075	5.16796	-0.537738	-0.559744	-0.152103	0.0158674	-0.00819705	-0.330174	0.390078	0.0246388	-0.432353	-0.106165	-0.0818344	-0.179131	-0.281972	-0.383478	8.84956	0.0119768	0.214941
LOC101902800	0.178751	358.628	-161.314	1.60646	-0.00350163	0.420152	0.262584	0.442575	0.59436	0.330188	0.190456	-0.158679	-0.0630811	-0.459672	0.665036	0.364405	-0.27391	-0.0484218	8.86391	0.0118912	0.214941
LOC104976269	0.641115	324.21	-144.105	0.442913	0.407217	1.4073	0.315375	0.0121886	0.779639	0.273358	-0.0812788	-0.547196	-0.00744536	-0.140017	0.87204	0.216911	0.821576	1.38522	8.86883	0.011862	0.214941
LOC107131458	0.22015	432.066	-198.033	2.79516	-0.590429	-0.504872	-0.337555	-0.0204241	0.0246357	-0.130861	0.568183	0.697277	0.142781	0.20732	0.882294	0.872061	0.633327	0.525375	8.88093	0.0117905	0.214941
LOC112442322	0.273508	581.705	-272.853	3.71058	0.294378	-0.0339353	-0.0347566	0.042557	0.258076	0.717827	-0.241314	0.154209	-0.0471515	-0.187835	-0.292827	0.267804	0.0999394	-0.0146865	8.86055	0.0119112	0.214941
LOC112448913	0.0732294	326.253	-145.127	2.04526	0.103568	-0.196554	-0.756021	-0.290475	0.130232	-0.073091	0.0137427	0.300939	0.745056	0.549677	0.234118	0.674371	0.550904	0.518492	8.8634	0.0118942	0.214941
LOC112449352	0.126712	645.649	-304.824	4.61247	0.0910686	0.0777458	0.0652805	0.312055	0.711954	0.39382	-0.388864	-0.210118	-0.286627	-0.238969	-0.27427	0.0911687	0.0757756	-0.328835	8.8591	0.0119199	0.214941
LOC511936	0.135387	449.619	-206.809	2.94082	-0.140215	0.191298	-0.0739215	0.279602	0.128319	0.149152	0.315611	-0.0358103	-0.164977	-0.46699	0.610223	0.461644	0.258576	-0.0791743	8.89278	0.0117208	0.214941
LOC523126	0.491098	871.352	-417.676	6.16692	-0.252871	-0.183401	-0.260485	-0.450411	-0.159476	0.52206	0.141939	-0.170323	0.298552	0.513647	0.274023	0.718495	0.406457	0.667873	8.85323	0.0119549	0.214941
LOC788724	0.107928	568.724	-266.362	4.60628	-0.0977885	-0.0607989	0.0722929	0.186898	-0.509636	-0.424033	0.34414	0.193094	0.128927	-0.00130128	-0.182088	0.0594338	0.156849	-0.07694	8.8498	0.0119754	0.214941
MIS18BP1	0.0638823	751.347	-357.673	6.06479	0.452528	0.465322	0.327003	0.157943	-0.0598261	-0.0845883	-0.241118	-0.150136	-0.117289	0.0704735	-0.4742	-0.192821	-0.212551	0.0372715	8.87584	0.0118205	0.214941
OLFM4	0.293151	663.732	-313.866	4.53998	-0.343073	-0.049923	0.158767	-0.134159	0.737241	-0.307365	0.145521	-0.149749	-0.328513	-0.384495	0.806772	0.905218	-0.228177	0.582584	8.86944	0.0118584	0.214941
PROS1	1.77898	454.081	-209.041	1.0279	1.05352	1.08895	0.829939	1.2855	0.604641	0.924446	0.372367	-0.869967	-0.526162	-0.50021	1.3914	0.567518	0.0615718	-0.327852	8.88009	0.0117954	0.214941
RGS11	2.76855	589.121	-276.561	2.82901	-0.177981	0.377682	1.37937	0.688093	-0.224248	-0.394772	0.00809487	-0.520327	-1.31923	-0.353921	4.09347	-0.171743	3.03409	-0.459725	8.85924	0.011919	0.214941
SPC25	0.0558135	726.544	-345.272	5.99789	0.224828	0.35506	0.255494	0.110238	-0.188896	-0.0818478	0.0248699	0.0149131	-0.0593906	0.0580722	-0.382235	-0.179971	-0.214087	0.0315915	8.85043	0.0119716	0.214941
SUPV3L1	0.0198209	719.253	-341.627	6.61161	0.0790675	-0.0323922	-0.130552	-0.0456806	-0.2098	-0.273969	-0.0316328	0.155305	0.178426	0.193567	-0.10909	0.285504	0.19035	0.11664	8.88401	0.0117723	0.214941
VGF	0.0468419	488.013	-226.007	4.11558	-0.0483024	-0.309477	0.135274	0.113703	0.145838	-0.116899	-0.20798	0.187784	-0.288279	-0.27669	0.00452758	0.144669	-0.410632	-0.125185	8.86244	0.0119	0.214941
ZNF529	0.0365165	678.381	-321.191	5.89484	0.022037	-0.0532885	0.0601885	0.14031	-0.122488	-0.0503843	-0.115452	0.0365443	-0.0763052	0.0733709	0.0116712	0.350122	0.00349433	0.138297	8.85871	0.0119222	0.214941
ZNF70	0.058905	821.755	-392.877	7.01611	-0.0804644	-0.0112182	-0.0465034	0.0320438	-0.47258	-0.319406	0.0557755	0.19411	0.297236	0.195255	-0.10266	0.19702	0.288942	0.0731083	8.89485	0.0117087	0.214941
LOC112449070	0.209115	558.97	-261.485	4.45753	-0.369768	0.011321	-0.105542	-0.21534	-0.614972	-0.735827	0.468555	-0.157317	-0.365661	-0.04708	0.741793	0.64816	0.133174	0.620925	8.84128	0.0120265	0.215248
NUP43	0.0160577	792.666	-378.333	7.19581	0.110634	0.0690708	0.0583723	0.00552603	-0.17279	-0.146908	-0.123562	0.0788761	0.0611224	0.183508	-0.285741	0.145219	0.047484	0.0987201	8.84063	0.0120305	0.215248
TBC1D9	0.0761115	921.644	-442.822	7.12756	0.432094	0.0269891	0.405284	0.165802	0.333495	-0.103321	-0.487108	0.296074	-0.218819	-0.0190098	-0.116139	0.777545	0.0569254	0.211833	8.84345	0.0120135	0.215248
NBAS	0.0689551	796.486	-380.243	6.92718	-0.32416	-0.247595	-0.414934	-0.444136	-0.488036	-0.270205	0.284296	0.234063	0.46719	0.495108	0.147471	0.232251	0.671712	0.520136	8.83717	0.0120513	0.215403
MAN1B1-2	0.0633252	758.909	-361.455	6.23413	0.0618486	0.0333823	-0.143443	0.044989	0.178215	-0.308297	-0.111023	0.0992553	0.145739	0.00846576	0.203875	0.495974	0.27448	0.202553	8.82451	0.0121278	0.216552
KBTBD11	0.0887148	589.306	-276.653	4.53321	0.0470103	0.0787188	0.0711632	0.108729	0.315318	-0.0652626	-0.104207	-0.238567	-0.209614	0.100011	-0.0615765	0.111662	-0.0434428	-0.264886	8.81436	0.0121895	0.217434
MBLAC1	0.0539398	729.39	-346.695	6.05189	-0.0883407	0.0104882	-0.0852243	-0.074208	-0.108199	0.0825576	-0.035018	0.373448	0.055919	0.454448	-0.120862	0.23068	0.460828	0.0708455	8.80951	0.0122191	0.217743
LOC107131567	0.23957	394.527	-179.264	2.17789	-0.205085	0.235914	-0.0993787	-0.0239815	0.139172	0.613056	0.361897	-0.371493	-0.24124	-0.160953	0.068587	0.235412	-0.0658773	-0.0734505	8.80393	0.0122533	0.218133
DLGAP5	0.0631971	763.904	-363.952	6.20297	0.356332	0.429203	0.248502	0.136162	-0.0834429	-0.0851304	-0.0229342	-0.102546	0.025144	0.0648909	-0.480072	-0.293378	-0.0611324	0.0363142	8.79679	0.0122971	0.218693
BYSL	0.0396097	791.115	-377.557	6.71509	0.275482	0.208005	0.184141	0.150026	-0.310494	-0.226419	-0.00959236	0.149004	0.222425	0.307813	-0.30093	0.254646	0.287643	0.00751127	8.78917	0.012344	0.218896
LOC783064	0.0897865	413.92	-188.96	3.06506	-0.0148415	-0.464433	-0.408848	-0.141395	-0.255556	-0.0404899	-0.0623819	0.00731131	0.570305	0.271332	-0.0608485	0.667746	0.703834	0.128219	8.78824	0.0123497	0.218896
LOC787782	0.159128	520.13	-242.065	3.97167	-0.478973	-0.0566687	-0.131872	-0.170293	-0.452583	-0.293674	0.199099	0.027778	-0.0747897	0.363142	0.480906	0.479017	0.216029	0.350872	8.78691	0.0123579	0.218896
RPS9	0.0426451	1217.26	-590.629	10.357	-0.00249773	-0.04621	-0.0616286	0.068148	-0.092701	-0.133092	-0.119139	-0.000938427	0.0442518	-0.0344258	-0.509108	0.0301984	0.16111	-0.227906	8.79194	0.0123269	0.218896
SCAMP5	0.0712083	614.335	-289.167	5.22139	-0.355118	-0.575154	-0.518789	-0.471628	0.0768503	-0.0012658	-0.0724306	0.313962	0.155335	0.160816	0.178204	0.38796	0.425635	0.284758	8.77776	0.0124146	0.219681
C2H2orf72	0.920212	466.795	-215.397	2.60714	0.134329	0.920831	0.936892	0.67272	-0.605503	-1.26072	-0.038355	-0.156862	0.0420958	0.444503	0.362984	0.260982	-0.257383	-0.356237	8.76713	0.0124808	0.220191
LOC112448002	0.246488	546.759	-255.379	3.082	0.716282	0.903988	0.635002	0.859612	0.656614	0.277702	-0.214705	-0.230636	-0.362967	-0.191485	-0.594496	-0.201957	-0.438086	-0.656987	8.76759	0.0124779	0.220191
MGAT4A	0.0188088	993.954	-478.977	8.91968	0.0540772	-0.0132058	0.0380008	-0.00788369	-0.151341	-0.223502	-0.109517	0.0599621	-0.0258846	0.155571	-0.0191005	0.359602	0.0693872	0.286566	8.76881	0.0124703	0.220191
ATP5F1A	0.0168192	1126.46	-545.228	9.81628	0.103147	0.0738424	0.0708635	0.0792417	-0.158384	-0.11477	-0.131545	0.0217695	0.0365168	0.0718632	-0.36319	0.0766206	0.0969546	-0.0569801	8.76169	0.0125148	0.220251
TUBB4B	0.0256509	1026.8	-495.399	8.79112	0.175921	0.221818	0.23545	0.284584	-0.0840139	-0.0470897	-0.131548	-0.0825024	-0.0627562	-0.100671	-0.459239	-0.0399618	0.0400284	-0.186606	8.7641	0.0124997	0.220251
WNT10A	0.205486	541.041	-252.52	3.32187	0.325196	0.830217	0.673137	0.777541	0.0206992	0.721683	-0.252533	-0.679653	-0.133036	0.00543208	-0.801899	-0.518109	-0.172783	-0.674095	8.76063	0.0125214	0.220251
LOC112446729	0.193538	367.692	-165.846	2.32178	-0.0996996	0.278542	-0.173102	-0.447619	-0.636495	-0.3164	0.355256	0.238709	0.654117	0.410793	0.351175	0.627595	0.861444	0.774658	8.75106	0.0125815	0.221087
CCDC189	0.0689535	685.812	-324.906	5.59088	-0.168905	-0.330156	-0.127864	0.00579452	-0.017983	-0.0894916	0.327875	0.648404	0.205026	0.0541873	0.235414	0.951806	0.137981	0.208314	8.74902	0.0125943	0.221093
PIGF	0.0522172	592.402	-278.201	5.1116	-0.151695	-0.0864494	-0.277426	-0.00411843	-0.494189	-0.359683	0.193986	0.44087	0.487183	0.208318	-0.0655254	0.330705	0.551785	0.104471	8.74412	0.0126252	0.221417
ABCA2	0.518405	620.384	-292.192	4.11156	-0.285966	0.203654	0.36093	0.222214	-0.158654	0.221112	-0.672396	-0.302865	-0.575013	-0.272789	0.557278	0.0569677	-0.66774	-0.253285	8.73829	0.0126621	0.221843
KIF11	0.0801858	870.087	-417.044	6.9837	0.384947	0.50232	0.277628	0.0730081	-0.16045	-0.141859	-0.0390602	-0.0620858	0.0456041	0.258434	-0.413947	-0.27147	-0.0821131	0.102453	8.7307	0.0127102	0.222308
LOC781381	0.0197676	809.244	-386.622	7.15629	0.0636857	-0.0202583	-0.0465059	0.044786	-0.107764	-0.0722458	-0.116935	-0.00562699	0.0420605	-0.0213206	-0.407548	0.047085	0.115415	-0.155686	8.72747	0.0127307	0.222308
PHGDH	0.0631354	1180.81	-572.404	10.009	-0.0119319	0.0415863	0.0404215	0.0877181	-0.452553	-0.187737	-0.055519	0.141579	0.232447	0.147411	-0.366043	0.0862429	0.18454	-0.143336	8.72621	0.0127388	0.222308
ZCCHC24	0.0421171	822.82	-393.41	6.8809	0.157382	0.28662	0.310601	0.302374	-0.272099	-0.169319	0.0121499	0.0603646	0.071925	0.245488	-0.0878735	0.043459	0.114906	0.0301343	8.72831	0.0127254	0.222308
LOC104969024	3.7581	444.286	-204.143	2.61269	-2.30358	-4.71473	-0.250733	-1.18391	1.82435	1.4301	1.28189	3.97071	-1.68254	-1.53888	1.68467	3.01927	-0.298116	-0.729714	8.72322	0.0127579	0.222421
RPL4	0.0290673	1283.42	-623.712	10.9915	0.0249532	0.0505712	0.0322721	0.0778325	-0.111328	-0.0428786	-0.0965878	-0.0597042	-0.0105451	-0.00141565	-0.455424	-0.0167008	0.00199114	-0.151557	8.71606	0.0128036	0.22278
SSBP1	0.0109886	771.055	-367.527	6.92981	0.0647583	-0.0456514	-0.0248456	0.047056	-0.117461	-0.107761	-0.108071	0.108351	0.031352	0.0422484	-0.279699	0.158372	0.143674	-0.0437559	8.71673	0.0127993	0.22278
RPS6	0.0333473	1226.21	-595.104	10.4896	0.0185585	-0.0158952	-0.00831112	0.110602	-0.102249	-0.055673	-0.102948	-0.045168	0.0410196	-0.00254926	-0.479517	0.0119405	0.0536041	-0.207901	8.71288	0.012824	0.22281
TNFRSF13B	0.0626754	830.197	-397.098	7.09181	-0.0722009	0.0646538	-0.112007	-0.0962231	-0.569996	-0.37569	0.184982	0.35734	0.465439	0.376512	-0.0584777	0.300197	0.263908	0.267984	8.71186	0.0128305	0.22281
ARMH2	0.0751109	692.563	-328.281	5.6822	-0.114978	0.0486258	-0.0722196	-0.299541	0.0675078	-0.272444	0.36133	0.193221	0.0446396	0.348147	0.411901	0.584632	0.152778	0.425465	8.70612	0.0128674	0.223232
ABHD17C	0.237772	536.066	-250.033	3.54657	-0.430321	-0.193226	0.11834	0.0477563	0.625687	0.224346	0.422405	-0.00477104	-0.184078	-0.00353226	-0.0404029	0.0343479	-0.315699	-0.202567	8.68791	0.0129851	0.224293
CIZ1	0.0289887	940.352	-452.176	8.24151	-0.0178519	0.0225386	-0.0458094	-0.0271429	-0.253899	-0.115517	0.0113117	0.0724416	0.0956762	0.107042	-0.0341637	0.206702	0.203614	0.115594	8.68766	0.0129867	0.224293
JADE3	0.101094	661.03	-312.515	5.51644	-0.172235	0.00177949	0.103125	-0.0482265	-0.280418	-0.471846	-0.216519	-0.055532	-0.204463	-0.0832609	0.0516148	0.183801	-0.024146	0.222697	8.69191	0.0129591	0.224293
LOC112448737	0.144188	479.779	-221.889	3.5062	-0.392536	0.0290142	-0.139022	-0.194365	-0.0495265	-0.326904	0.158697	-0.0327992	-0.551271	0.00440188	0.929352	0.532396	0.741196	0.713663	8.68491	0.0130045	0.224293
NPM1	0.022705	1032.62	-498.309	9.04626	0.108285	0.0279837	0.0211961	0.0132831	-0.142068	-0.104288	-0.144576	0.005476	0.0249382	0.093977	-0.437715	0.0461624	0.0232511	-0.0671521	8.6859	0.0129981	0.224293
SPRY4	0.284064	517.808	-240.904	3.37974	0.0859876	0.0913178	-0.0655022	0.0046307	0.570407	0.154368	-0.177616	-0.324066	-0.0993933	0.177208	-0.521295	-0.372275	-0.393617	-0.539483	8.69135	0.0129627	0.224293
GHSR	0.123105	735.089	-349.545	5.71171	0.330948	-0.0880582	-0.282	-0.114911	0.306658	-0.178341	-0.318516	0.161012	0.147522	-0.0297238	-0.0314222	0.614572	0.233335	0.254815	8.67573	0.0130644	0.224367
KIF20A	0.0778307	749.956	-356.978	6.0434	0.2995	0.358965	0.159587	6.72049511510834e-05	-0.222901	-0.196162	0.0137458	0.10523	0.0595152	0.237643	-0.350598	-0.174286	0.0277689	0.109672	8.67311	0.0130815	0.224367
LOC107132078	0.154829	733.189	-348.595	5.62697	-0.0454892	0.100927	0.189445	0.0817998	-0.416994	-0.332803	0.220667	0.301289	0.0217041	0.11188	0.557484	0.743426	0.170302	0.632448	8.67367	0.0130779	0.224367
LOC112447005	0.116169	450.797	-207.398	3.44401	0.00249071	0.21111	-0.055232	-0.23828	-0.834293	-0.482613	0.547808	0.622811	0.414864	0.708151	0.312881	0.566426	0.195249	0.656851	8.6726	0.0130848	0.224367
LOC112447850	0.379068	519.871	-241.936	3.29151	0.0943772	-0.270014	0.289283	-0.355835	1.03562	-0.245899	-0.617281	-0.573756	-0.627711	-0.518001	0.113472	0.669322	-0.615439	0.382266	8.67311	0.0130815	0.224367
SNRPD3	0.0237905	894.57	-429.285	7.75163	0.0752812	-0.019645	-0.00795049	0.0823154	-0.134292	-0.130301	-0.0893098	0.108685	0.106084	0.0845225	-0.385855	0.0782234	0.179376	-0.144798	8.67396	0.0130759	0.224367
C26H10orf62	0.259831	379.303	-171.652	1.80551	-0.633688	0.000368987	0.307431	0.0191447	1.00036	0.502682	0.210706	-0.554042	-0.398458	-0.731063	0.697955	-0.101104	-0.258699	-0.561076	8.66917	0.0131073	0.224415
LOC112447140	0.105091	634.845	-299.422	5.02412	-0.154522	-0.118004	-0.212384	-0.279495	0.143819	-0.290601	0.157301	0.316928	0.0367292	0.258009	0.486886	0.698836	0.158508	0.391506	8.66831	0.0131129	0.224415
VWA2	0.0999925	609.368	-286.684	4.75053	-0.175973	-0.170429	-0.0810902	-0.281692	0.125893	0.167489	-0.165998	-0.00340303	-0.132871	0.417476	0.140692	0.571867	0.1476	0.323024	8.66518	0.0131335	0.224549
ZBTB10	0.0463725	832.791	-398.396	7.09095	0.14479	0.154899	0.21717	0.200655	-0.209359	-0.176503	-0.172438	-0.0720949	-0.074806	0.0327401	-0.136809	0.167983	0.0207261	0.0448361	8.66188	0.0131552	0.224703
CALR	0.0185541	1158.75	-561.375	9.93417	0.14565	-0.032552	0.0657115	0.0668997	-0.0117351	-0.19172	-0.194732	0.0467149	0.0230787	0.0148391	-0.34534	0.16862	0.143214	0.0253825	8.65039	0.013231	0.224755
CCDC34	0.0555132	585.358	-274.679	4.66013	0.31545	0.437686	0.279759	0.380332	-0.015884	0.0466384	-0.136548	-0.181878	-0.0335744	-0.145118	-0.5793	-0.418946	-0.150264	-0.303692	8.65756	0.0131836	0.224755
DCAF8	0.11171	981.152	-472.576	7.89004	0.0519001	-0.298372	0.117064	-0.0877301	-0.194951	-0.0791266	-0.294404	0.184275	-0.17699	0.129939	0.0972818	0.47602	0.0395236	0.157685	8.65328	0.0132118	0.224755
HELLS	0.0341743	831.878	-397.939	7.13627	0.257854	0.264466	0.147436	0.0698104	-0.194285	-0.136978	-0.0591484	0.0271572	0.0272737	0.195725	-0.250804	0.0287822	-0.047816	0.0861932	8.64945	0.0132372	0.224755
MYLK3	0.0860644	572.893	-268.447	4.31347	0.125276	-0.0075606	-0.117538	-0.092738	0.430032	0.127818	-0.315704	0.0506004	-0.127266	-0.217307	-0.00371278	0.371899	0.0725654	0.126862	8.64797	0.013247	0.224755
TRIM45	0.153109	654.181	-309.091	5.04667	-0.0538489	-0.0695057	-0.131459	0.167913	-0.467795	0.0970896	0.179633	0.261311	0.0467193	0.136608	0.0379158	0.451171	0.227045	-0.0304844	8.65289	0.0132145	0.224755
ZC3H6	0.04732	684.844	-324.422	5.79957	0.128354	0.0391716	-0.0229213	0.0546491	-0.381721	-0.0745544	0.124189	0.203524	0.163976	0.372529	-0.15665	0.259205	0.207683	0.0202746	8.6537	0.0132091	0.224755
KIF23	0.0781164	809.411	-386.705	6.42154	0.402043	0.448584	0.357912	0.230691	-0.0476794	-0.130125	-0.262968	-0.157852	-0.128404	-0.0103507	-0.264077	-0.128546	-0.190997	-0.189699	8.6449	0.0132674	0.224885
IL12RB2	0.144463	777.023	-370.512	5.79507	0.107132	0.0931061	0.0870821	-0.00655699	0.720381	0.115789	-0.507362	-0.14887	-0.363117	-0.00614874	-0.226776	0.176699	-0.154101	0.0459732	8.64098	0.0132933	0.224895
LOC789005	0.258816	462.208	-213.104	2.58066	0.38623	-0.056959	0.0637673	0.00219608	0.921473	0.550967	-0.359496	-0.419014	-0.216573	0.0639275	-0.672717	-0.0578518	-0.141904	-0.225977	8.64123	0.0132917	0.224895
TMEM213	0.316187	494.417	-229.208	2.94546	0.394976	0.279091	-0.197083	0.139139	-0.034435	0.566534	0.547251	-0.122476	0.635942	0.31964	-0.68486	-0.67818	-0.433889	-0.391191	8.63363	0.0133423	0.225508
DLL3	0.405337	388.99	-176.495	2.42803	-0.204935	0.110592	0.31659	0.383727	-0.588127	-0.747662	0.182828	0.161596	0.243056	0.150939	0.104974	0.775046	-0.000447101	-1.13353	8.62584	0.0133944	0.22574
GABPB1	0.00988472	791.626	-377.813	7.25565	0.10384	-0.004003	0.0443715	0.0505521	-0.14534	-0.132942	-0.149662	0.0789806	0.0274617	0.115229	-0.268273	0.194465	0.0921631	0.0270029	8.62054	0.0134299	0.22574
GEMIN8	0.0211795	777.76	-370.88	6.95395	0.0500235	-0.110954	-0.0768219	0.0129106	-0.149645	-0.0813112	-0.125238	0.147566	0.123755	0.0263672	-0.425681	0.077621	0.197172	-0.162365	8.61878	0.0134417	0.22574
LOC101906989	1.49633	368.239	-166.119	1.38962	0.638222	-0.591657	-0.331549	-0.449032	-0.261935	0.68472	-0.59542	1.91161	0.262873	0.702312	-0.139157	1.73628	0.664316	-0.058714	8.61447	0.0134707	0.22574
LOC112442705	0.129887	822.387	-393.194	6.73489	-0.21532	-0.285425	-0.376118	-0.197076	-0.535781	-0.216957	0.404215	0.691318	0.280128	0.137415	0.427272	0.855496	0.39824	0.207326	8.61615	0.0134595	0.22574
LOC112449042	0.35056	366.257	-165.129	2.29813	-0.413011	0.121372	0.190782	0.0716111	-0.705457	0.0633676	-0.179147	0.314939	-0.0956275	0.0765542	-0.0479911	-0.454955	-0.550982	-0.723513	8.61509	0.0134666	0.22574
SASH1	0.634057	575.936	-269.968	4.18446	-0.402937	-1.4628	-1.29284	-1.05946	-0.140121	-0.028111	0.424542	1.26695	0.955982	-0.412062	0.663743	1.12298	1.54432	0.635513	8.61616	0.0134593	0.22574
SEC61A1	0.0222961	1074.75	-519.373	9.17337	0.073535	-0.00465459	-0.0627083	-0.0747512	-0.00323174	-0.177308	-0.125203	0.0259618	0.0821364	0.0933505	-0.287913	0.127015	0.153249	0.0572968	8.62939	0.0133706	0.22574
TUBG1	0.0164227	795.23	-379.615	6.96428	0.104609	0.0168771	0.0270156	0.0828408	-0.172201	-0.154373	-0.0239214	0.137882	0.148856	0.0622387	-0.269444	0.167997	0.175762	0.0172295	8.61871	0.0134422	0.22574
LOC104969050	0.0786852	704.86	-334.43	5.90951	-0.00711809	0.10403	-0.185916	-0.0687551	-0.445036	-0.287421	0.0895504	0.126627	0.083903	0.184008	0.247409	0.384903	0.154738	0.211465	8.61137	0.0134917	0.225877
CALD1	0.25652	938.438	-451.219	6.32312	1.12752	0.795924	0.630511	0.822822	1.00753	0.0964437	-0.975793	-0.410749	-0.576552	-0.589901	-0.50833	0.248364	-0.135466	-0.255406	8.6035	0.0135449	0.226553
LOC112447301	0.44518	395.027	-179.513	2.09863	0.0318635	-0.282117	-0.310294	0.0128191	-0.478855	0.361789	0.561577	0.0360528	0.563273	0.21942	0.150871	0.519449	0.61566	0.0869175	8.60104	0.0135615	0.226618
LOC101902787	0.27381	694.878	-329.439	4.66072	0.436002	0.1756	0.0902884	0.423916	0.912406	0.141195	-0.541918	-0.169385	-0.376878	-0.539838	-0.711583	0.28314	0.0314626	-0.492336	8.59879	0.0135768	0.226659
ADH5	0.0283406	872.668	-418.334	7.7298	0.0352798	0.00481246	-0.150439	-0.0153173	-0.300761	-0.069865	-0.00608253	0.0830746	0.290788	0.314119	-0.480543	0.0689811	0.259565	-0.132551	8.59119	0.0136285	0.227308
ZNF367	0.0442308	969.73	-466.865	8.40369	-0.084121	0.104369	-0.0811166	-0.127662	-0.408136	-0.250327	0.204844	0.177443	0.20058	0.378029	0.154751	0.333395	0.21177	0.265407	8.57893	0.0137122	0.22849
BID	0.0206331	853.357	-408.678	7.58908	0.0418772	0.026306	-0.124154	-0.0498765	0.13563	0.0345102	-0.0950018	0.0552324	0.0320322	-0.069678	-0.130099	0.228851	0.234881	0.0202521	8.57357	0.0137491	0.228674
LOC112445075	0.227596	425.192	-194.596	2.99807	-0.30672	0.181944	-0.133949	-0.247345	-0.787204	-0.438666	0.0320959	0.247471	0.495056	0.0357264	0.508822	0.382915	0.605231	0.370657	8.57392	0.0137467	0.228674
BIRC5	0.0679291	775.61	-369.805	6.26603	0.351279	0.357669	0.202959	0.0987179	-0.102072	-0.101769	-0.0511382	-0.00243526	0.0351891	0.0414307	-0.530439	-0.187056	-0.00612386	-0.03042	8.56761	0.0137901	0.229141
LOC100847700	0.0297628	710.271	-337.136	6.23336	0.277431	-0.0449141	0.0585358	-0.0981883	-0.0185213	-0.169382	-0.259094	0.14903	-0.162661	0.19644	-0.506687	0.250567	0.0798326	0.18562	8.55495	0.0138777	0.230289
LOC112441460	0.677468	1130.07	-547.034	7.71617	-0.00112579	0.250371	-0.073526	-0.156226	0.886972	0.175085	0.580867	0.381655	0.706866	0.691649	-0.169368	0.00712882	0.403787	0.343332	8.55386	0.0138852	0.230289
EPHX4	0.202347	726.123	-345.061	5.71356	-0.188126	0.0239701	0.00308977	0.0300982	-0.894692	-0.104901	0.308082	0.274403	0.433962	0.449656	-0.112171	0.069837	0.100361	-0.0470731	8.55185	0.0138992	0.230305
CRYZ	0.0712065	597.92	-280.96	4.74457	-0.0920144	-0.303658	-0.241805	-0.22654	0.232235	0.0959892	-0.335923	0.219678	0.0412533	0.0517457	0.0118382	0.444937	0.209517	0.156353	8.54857	0.013922	0.230468
LOC101905817	0.595	358.652	-161.326	1.98641	0.427633	-0.137131	-0.902591	-0.367819	0.38973	-0.373162	-0.869418	-0.0939337	0.456972	0.354833	-0.874214	-0.775903	1.01554	0.0237784	8.54452	0.0139502	0.230719
HIST1H2AJ	0.132579	327.202	-145.601	1.70072	0.718341	0.25882	0.348734	0.386487	0.0875061	-0.262212	-0.607155	-0.0877419	-0.0314473	-0.23917	-0.47505	-0.332069	-0.106496	-0.262993	8.5398	0.0139832	0.231049
FIS1	0.0226846	887.891	-425.945	7.65744	-0.0162794	-0.117785	-0.086306	0.0176573	0.158783	0.120379	-0.105114	0.0794645	0.022122	-0.0450135	-0.372777	0.12323	0.200363	-0.186041	8.53146	0.0140416	0.231791
LOC112449624	0.062848	649.756	-306.878	5.1589	0.162017	0.0762846	-0.0865571	0.258128	0.301925	0.0885219	-0.126174	0.109602	-0.0500615	-0.177775	-0.185377	0.294337	0.0386641	-0.154756	8.52779	0.0140674	0.231791
RFWD3	0.0143536	806.526	-385.263	7.21364	0.166562	0.145771	0.136327	0.0712844	-0.121201	-0.0977005	-0.10969	0.083747	0.0305182	0.137808	-0.279643	0.0562966	0.0355346	0.0885638	8.52812	0.0140651	0.231791
SCIMP	0.0902649	1051.4	-507.702	8.64694	0.114099	0.149366	0.224588	0.152054	-0.608669	-0.242572	0.0919118	0.412571	0.232335	0.257274	-0.197519	0.269434	0.148142	0.0787667	8.52352	0.0140975	0.232072
HDHD5	0.026335	793.019	-378.51	6.94626	0.0323233	0.0568611	-0.00356757	0.0734792	0.0179311	-0.157699	0.000605388	0.164886	0.0689255	0.0678442	-0.0199172	0.278734	0.0840392	0.0750886	8.52013	0.0141214	0.232248
LOC112444904	0.0515411	889.399	-426.7	7.49976	0.026618	-0.0227009	-0.153211	-0.161806	-0.191647	-0.0879117	-0.0571689	0.225674	0.0815365	0.191844	0.0788183	0.497222	0.234508	0.23849	8.50985	0.0141941	0.23321
PTGES3	0.0158194	1015.36	-489.68	9.07744	0.0983445	-0.0464721	0.197365	0.0937277	-0.0503942	-0.112192	-0.225589	0.0182033	-0.107155	-0.0192173	-0.332964	0.124383	-0.0873903	0.0257526	8.50816	0.0142062	0.23321
LOC101902656	0.231643	540.24	-252.12	3.80462	0.0785994	0.242772	0.206062	-0.0337843	-0.598097	-0.574623	0.0854178	0.465349	0.11646	0.421164	0.848886	0.83637	0.482692	0.921448	8.50403	0.0142355	0.233476
LOC107132702	0.230356	352.06	-158.03	2.29638	-0.917225	-0.176526	-0.603132	-0.458243	-0.434912	-0.359832	0.705117	0.203765	0.215598	0.568319	1.40144	0.977032	0.850291	0.693536	8.49964	0.0142668	0.233556
LOC112443203	0.197995	1207.42	-585.711	9.65099	0.218041	0.341385	-0.110288	-0.297081	-0.606594	-0.509749	0.708881	0.374784	0.831334	0.786786	-0.331479	-0.0452794	0.353584	0.53864	8.50117	0.0142559	0.233556
GPR151	0.0251981	582.463	-273.231	5.14235	0.0847063	-0.00852382	-0.000816114	0.0438288	-0.261738	-0.135206	-0.0757859	0.261133	0.0400626	0.165248	-0.170914	0.255364	0.0442475	0.00409909	8.48558	0.0143675	0.234987
CCT3	0.0209242	1004.52	-484.258	8.84398	0.0679914	-0.0776521	0.165832	0.0892401	-0.0969388	-0.126384	-0.219273	0.0723955	-0.0695105	-0.039772	-0.382313	0.118352	-0.0165232	-0.0296431	8.47904	0.0144145	0.235134
PLEKHF1	0.208833	672.016	-318.008	4.87842	-0.289133	-0.370895	-0.0492475	0.0795781	0.586374	0.297517	-0.0109531	-0.0898785	-0.178235	-0.196642	-0.425431	-0.193158	-0.130451	-0.515727	8.48221	0.0143917	0.235134
PLOD2	2.87881	398.609	-181.304	-2.08296	3.18814	3.97398	3.72631	2.56598	4.5726	4.0955	-2.84266	-4.34095	-3.75225	-2.21201	-1.28571	-3.5336	-3.37887	-2.73221	8.47879	0.0144163	0.235134
ELAC1	0.0242782	668.779	-316.389	5.97611	-0.0107206	0.0572133	-0.126288	-0.0446891	-0.260043	-0.0118968	0.00684527	0.0147193	0.240885	0.27723	-0.271398	0.0229717	0.218338	-0.0891715	8.46973	0.0144818	0.235985
GDA	0.0849229	1062.56	-513.278	8.70579	-0.318649	-0.315658	-0.440887	-0.332311	0.16995	-0.0507746	0.104508	0.271406	0.220605	0.139919	0.422668	0.486631	0.560078	0.297987	8.46437	0.0145206	0.2364
RAD17	0.0135465	826.61	-395.305	7.50563	0.0571399	0.055778	0.000322849	0.0453063	-0.13656	-0.103936	-0.0548368	0.0559093	0.0201364	0.160583	-0.0462659	0.299785	0.134988	0.101797	8.46221	0.0145363	0.236439
LOC104975162	1.28019	419.731	-191.866	2.77034	-4.86065	-0.677682	-0.529073	-0.970071	-0.468897	-0.00526497	4.70143	-0.130043	-0.138428	0.219582	4.87844	0.680672	0.589946	1.42371	8.44995	0.0146257	0.237675
E2F8	0.0948548	758.683	-361.341	6.00352	0.258094	0.369744	0.26779	-0.055204	-0.195318	-0.213708	0.0942651	0.133147	-0.00269124	0.304943	-0.236653	-0.192935	-0.120269	0.192466	8.42058	0.014842	0.240969
GRTP1	0.108802	670.418	-317.209	5.12092	0.234418	-0.0135354	0.145787	0.203758	0.366878	-0.0915329	-0.187215	0.099182	-0.130055	-0.0671832	-0.263849	0.364339	-0.206861	0.0725739	8.4087	0.0149305	0.242112
LOC104968671	0.100907	758.369	-361.184	5.94286	0.102383	-0.0187967	-0.123479	-0.0207425	0.369184	-0.0729657	-0.144363	-0.0386346	-0.209163	0.0164569	0.214662	0.64672	0.109946	0.3064	8.40322	0.0149715	0.242112
LOC112443347	0.143879	434.947	-199.473	2.86997	0.180703	0.0753137	-0.127821	-0.245508	0.128387	0.103198	-0.156971	0.346345	-0.0426842	0.326739	0.263747	0.599117	0.0692593	0.543567	8.39833	0.0150081	0.242112
MZF1	0.374077	824	-394	6.5194	0.111749	-0.350691	-0.390489	-0.854456	-0.155091	-0.830955	-0.418252	-0.0454165	0.123717	0.269923	0.0878991	0.50843	0.234696	0.51003	8.40524	0.0149563	0.242112
PKD2L1	0.199178	519.242	-241.621	3.34564	0.884805	0.885522	0.715312	0.84554	-0.534166	-0.135618	-0.049912	0.260317	0.156709	0.0708974	-0.180783	0.410668	-0.242614	-0.48934	8.39913	0.0150021	0.242112
POU4F1	0.0879506	498.178	-231.089	4.2901	-0.469949	-0.406582	-0.553458	-0.405362	-0.496385	-0.345766	0.246058	0.0487264	0.317651	0.11709	0.30837	0.427867	0.564809	0.394397	8.39835	0.015008	0.242112
ZNF154	0.0529057	895.272	-429.636	7.66246	0.00452665	0.0375465	-0.0856044	-0.163541	-0.215583	-0.175721	0.110538	0.054102	0.0259205	0.282498	0.129142	0.55396	0.211916	0.43482	8.40694	0.0149436	0.242112
ADAMTS1	1.72979	433.346	-198.673	0.92615	1.89577	-0.100598	1.0885	0.331912	0.420685	1.31921	-0.374906	0.78057	-0.383881	0.859425	0.279382	0.836433	-1.15851	-0.151922	8.38724	0.0150915	0.242121
AMN1	0.0367047	957.848	-460.924	8.26358	-0.0427066	-0.0109586	-0.0713244	-0.0269613	-0.100142	-0.0691681	0.135845	0.168239	0.148296	0.183432	0.168533	0.470826	0.226382	0.302476	8.38193	0.0151317	0.242121
CDKL4	0.385383	840.839	-402.42	6.5566	-0.0639526	0.123366	0.118262	0.116459	-1.23416	-0.684585	0.0744745	0.357125	0.57652	0.718271	0.060424	0.277983	0.226284	0.147747	8.38237	0.0151283	0.242121
CREB3L4	0.0659442	499.834	-231.917	3.70985	-0.0652107	0.133178	-0.204277	0.0692486	-0.0347703	0.189875	0.331096	0.26452	0.480363	0.144895	0.144092	0.255515	0.162764	-0.0300572	8.39145	0.0150598	0.242121
KIZ	0.072799	623.174	-293.587	5.14959	0.048832	-0.0474091	0.198466	0.125425	-0.471089	-0.208602	0.00232695	0.234632	0.106362	0.181399	-0.124172	0.238252	0.0935031	-0.010073	8.38672	0.0150955	0.242121
LRRC63	0.174231	509.935	-236.968	3.63301	-0.503606	-0.554239	0.00343035	-0.532171	0.368437	-0.167758	0.191486	0.0887248	-0.241232	0.101642	0.89646	1.10307	0.340017	0.817323	8.38643	0.0150977	0.242121
NRCAM	0.272532	659.242	-311.621	5.17758	-0.141679	-0.132066	-0.225085	-0.235169	-0.700297	-0.0459165	-0.100694	-0.0372185	-0.155448	0.084459	-0.178393	-0.161958	-0.398784	0.0516225	8.38468	0.0151109	0.242121
NUPR1	0.517474	869.391	-416.696	5.32419	1.41755	0.316072	0.638795	0.69546	0.417735	0.404659	-0.705627	1.24226	0.466566	-0.36042	-0.789995	1.477	0.272821	-0.21834	8.39402	0.0150405	0.242121
WNK4	0.126646	624.183	-294.092	4.78424	0.388326	0.135901	0.0613398	0.157663	0.0455113	-0.233583	-0.14113	0.0127747	0.0223789	-0.131807	-0.55548	-0.0503057	-0.102175	-0.104497	8.38644	0.0150976	0.242121
CGN	0.0534199	579.029	-271.514	4.83963	-0.0101346	0.109701	-0.00410146	-0.00988409	-0.250199	-0.0653113	0.063209	-0.165952	-0.0764952	0.104766	-0.180033	0.0494727	0.138609	0.191593	8.37061	0.0152175	0.242428
CIITA	0.0516639	1128.16	-546.08	9.55209	0.0400038	0.0696538	0.125161	0.11114	-0.463057	-0.171008	0.124963	0.297184	0.280111	0.276405	-0.079041	0.291828	0.156031	0.0828103	8.37311	0.0151985	0.242428
KANK1	0.433307	632.996	-298.498	3.91718	0.246044	-0.152136	-0.101946	0.217476	0.543927	-0.190509	0.012435	0.634555	0.577503	0.248785	0.577949	0.803803	0.361923	0.086476	8.37038	0.0152193	0.242428
PLEKHA8	0.0198642	757.129	-360.565	6.74227	0.0999209	0.10313	0.0872392	0.0372742	-0.172219	-0.101975	-0.0502643	0.026964	0.0516851	0.191332	-0.0857991	0.204186	0.106302	0.175037	8.37392	0.0151924	0.242428
SLC6A8	0.0764076	659.793	-311.896	4.98724	0.00531219	-0.115938	0.346325	0.0985873	0.443298	0.192611	-0.116293	0.020549	-0.554131	-0.212824	0.0445659	0.23162	-0.183405	-0.0224407	8.37707	0.0151685	0.242428
MIER2	0.0331701	788.451	-376.226	6.6729	0.0956152	0.0220213	0.00836408	0.0961752	0.184152	-0.0214123	-0.0280558	0.17128	0.00909746	-0.000269613	0.00551067	0.387915	0.102829	0.0764338	8.36777	0.0152392	0.242527
HSP90AB1	0.0470136	1234.21	-599.106	10.5126	0.0750175	-0.0643897	0.392711	0.176445	-0.0792296	-0.146971	-0.289439	0.0269044	-0.160214	-0.0905426	-0.364594	0.109051	-0.199503	0.0731536	8.36062	0.0152937	0.242786
LOC112441567	0.326277	478.083	-221.041	1.88229	1.15878	1.19432	0.914661	1.25311	1.42408	0.332009	-1.17275	-0.999885	-0.675597	-0.913376	-0.712995	0.115666	0.0677406	-0.40281	8.36314	0.0152745	0.242786
LOC112444926	0.10609	578.085	-271.043	4.2967	-0.0237551	0.229437	-0.117792	0.0926642	0.228401	0.136342	0.12298	0.0447825	-0.143805	-0.152721	0.309702	0.341484	0.234047	0.0306833	8.36025	0.0152966	0.242786
PCNA	0.0375819	965.981	-464.99	8.09389	0.215286	0.254767	0.105459	0.10858	-0.0515203	-0.0242208	-0.0686066	-0.0928572	0.00784857	0.0389659	-0.491402	-0.201794	-0.0365853	-0.15189	8.3579	0.0153146	0.242853
ATP6AP1L	0.0774491	667.33	-315.665	5.57092	0.0918686	0.0329324	0.079218	0.016575	-0.468913	-0.329214	-0.104539	0.157661	0.0238466	0.213039	0.0849248	0.37846	0.10967	0.299943	8.35594	0.0153296	0.242874
LOC104971707	0.650594	348.798	-156.399	1.1028	-0.559754	-0.852847	0.732736	0.243509	1.33934	0.336324	0.0922679	-0.279581	-1.35567	-1.12201	1.31541	1.70315	-0.357452	0.334653	8.3521	0.015359	0.242906
RSRC1	0.0240891	700.959	-332.48	6.12159	0.208933	0.219545	0.179602	0.113124	-0.119657	-0.060586	-0.114718	-0.00873559	-0.023653	0.0826131	-0.40016	-0.0318443	-0.0709227	-0.0124056	8.35377	0.0153462	0.242906
ASF1B	0.0475031	827.885	-395.942	6.86508	0.192339	0.215735	0.092545	0.0567811	-0.0269752	0.0120117	-0.0114844	-0.0617588	0.012079	0.0583973	-0.479634	-0.311414	-0.0866598	-0.137731	8.34992	0.0153758	0.242954
TEAD3	0.0842597	526.621	-245.311	4.15949	0.206805	0.396121	-0.0219064	0.113837	-0.469768	-0.238473	0.0860594	0.152061	0.444043	0.0855168	-0.0689943	0.00386079	0.154149	0.0950083	8.34814	0.0153895	0.242954
LOC112447032	0.174949	449.448	-206.724	2.93845	-0.0186449	0.440387	-0.138369	0.0507898	-0.243108	0.179887	0.400693	0.0704946	0.0243531	0.129773	0.32142	0.216134	0.355791	0.0677878	8.34568	0.0154084	0.243036
AIF1L	1.10629	471.659	-217.83	1.98169	1.07546	0.136123	0.563011	0.326477	-0.0203766	0.515207	-0.0464619	0.183862	-0.406302	-0.157154	0.931698	0.636822	0.330102	-0.490533	8.33565	0.0154859	0.243456
LOC100300896	0.342256	788.671	-376.336	5.94887	0.23963	0.0409473	0.106874	0.166275	-0.72058	-0.337777	-0.185999	-0.10453	0.0756833	-0.0466551	-0.323919	0.26764	0.38133	0.0256267	8.33512	0.01549	0.243456
LOC787210	0.32506	421.777	-192.889	2.42513	-1.3682	-0.38751	-0.0285496	0.117109	0.336757	0.400258	0.985293	0.0466723	0.142549	-0.620897	1.54978	0.368504	0.10471	-0.112685	8.33555	0.0154867	0.243456
PTGR2	0.0161253	752.148	-358.074	6.89529	0.111601	0.000844807	-0.0160462	-0.00566183	-0.216305	-0.0931901	-0.0428164	0.117552	0.117663	0.271344	-0.179993	0.245777	0.160823	0.052338	8.33576	0.015485	0.243456
DUS1L	0.0137811	824.408	-394.204	7.41094	0.00162223	-0.0158323	-0.0266881	0.0206215	-0.164375	-0.12272	-0.014911	0.133817	0.0807638	0.0923665	-0.246792	0.162095	0.160082	-0.10177	8.33156	0.0155176	0.2435
LOC781663	0.777445	557.857	-260.929	2.92476	0.27138	0.00900635	-0.0496991	0.311073	0.408128	-0.193283	-0.00845517	0.200911	0.495229	-0.179946	1.95146	2.06221	0.92365	0.209562	8.33121	0.0155203	0.2435
NPAS2	0.775108	707.706	-335.853	4.12921	0.312982	-0.0510287	0.11462	0.178069	0.168357	1.33312	-0.184916	0.139998	-0.106345	0.182568	-0.619246	0.143551	-0.122022	-0.385213	8.32324	0.0155823	0.244256
STK36	0.0355445	568.647	-266.324	4.79422	-0.225365	-0.104999	-0.132409	-0.0302825	-0.0669255	0.0661514	0.244361	0.258294	0.0253186	0.21223	0.0976085	0.25299	0.340447	-0.0610226	8.31294	0.0156628	0.2453
HABP4	0.0874109	915.607	-439.804	7.5788	0.044089	0.144779	0.210738	0.174613	-0.526132	-0.301785	0.0242212	0.149944	0.215483	0.316355	0.00655641	0.233408	-0.00775968	0.193955	8.3071	0.0157085	0.245728
MCM5	0.0549987	968.379	-466.189	7.95781	0.215189	0.270052	0.138129	0.117216	-0.0931599	-0.0352281	-0.018941	-0.0325755	0.00399658	0.0138372	-0.491074	-0.214978	-0.0342371	-0.196025	8.30592	0.0157178	0.245728
APOL3	0.215356	891.798	-427.899	6.86432	0.0555033	0.0778034	0.275122	0.0318295	-0.748851	0.129083	0.352337	0.637226	0.0310264	0.776672	-0.486483	0.158539	-0.622667	0.129999	8.30119	0.015755	0.246018
CD109	0.274543	565.976	-264.988	3.64146	0.282156	0.417927	0.369878	0.314841	-0.434479	0.342726	0.0541093	-0.174138	0.417685	0.385036	0.335355	-0.194245	-0.0662014	-0.118264	8.30004	0.0157641	0.246018
BAIAP2	0.0874414	733.283	-348.642	5.95146	-0.431138	-0.219445	-0.320385	-0.225259	0.00656691	0.0621311	0.380743	0.290784	0.173909	0.221495	0.568319	0.363552	0.216275	0.35786	8.29739	0.015785	0.246127
LOC112449564	0.113544	355.965	-159.983	2.50164	-0.317271	-0.477311	-0.761792	-0.550301	-0.260466	-0.344192	0.869726	0.808758	0.985131	0.951228	0.58023	1.0613	0.703207	0.901399	8.29363	0.0158147	0.246373
CDKN1A	0.402316	938.287	-451.143	7.68834	-0.800689	-1.35364	-1.13475	-0.934194	0.558708	-0.634722	-0.749296	0.201326	-0.0529745	0.203011	0.308452	1.2381	0.829189	0.655204	8.28528	0.0158809	0.247181
EXD3	0.0572879	818.813	-391.406	6.73705	0.043547	0.143141	-0.181209	-0.0992007	0.0904948	0.113528	0.0723826	0.095449	0.0770089	0.189197	0.0504019	0.296695	0.302431	0.135163	8.28075	0.0159169	0.247181
LOC112449353	0.234995	567.063	-265.532	4.02787	0.180669	0.324267	0.191467	0.195647	-0.723128	0.0415233	-0.112142	-0.107671	0.194712	0.285657	0.00967883	0.00949043	-0.0486677	0.0554543	8.2803	0.0159205	0.247181
PAX9	0.344558	343.546	-153.773	1.90757	0.722067	-0.0564679	0.113365	-0.0216668	-0.360123	-0.162029	-0.663616	-0.0673336	-1.33965	0.126198	-0.289731	0.231748	-0.174438	0.110544	8.2784	0.0159356	0.247181
PXDC1	0.0933141	945.765	-454.882	7.91152	-0.0604621	0.0188373	0.00539078	0.00863433	-0.639288	-0.245407	0.0906127	0.247807	0.347971	0.326244	-0.140231	0.169031	0.106174	0.0957232	8.2783	0.0159364	0.247181
LOC101906339	0.945961	332.185	-148.092	1.11561	0.865727	1.09634	0.100754	0.228413	-0.389082	0.713848	-0.50144	-0.644204	-0.979332	0.140842	-0.840205	-0.586205	-0.723452	-0.218182	8.27481	0.0159642	0.247397
MRPL13	0.0179094	721.363	-342.682	6.41367	-0.00923205	0.0194021	-0.00289062	0.0966152	-0.122489	-0.117317	-0.0276225	0.104689	0.0560848	0.0778882	-0.249391	0.135302	0.153303	-0.13036	8.27	0.0160026	0.247775
CEP78	0.0183716	778.951	-371.476	7.01617	0.0158371	0.0688622	-0.0397308	-0.0177661	-0.241372	-0.120091	0.0341944	0.0884878	0.119125	0.198346	-0.211237	0.0793762	0.129901	0.00892433	8.26474	0.0160448	0.247994
ZNF169	0.245525	540.368	-252.184	3.31414	-0.0045791	-0.120695	-0.23796	0.245278	0.359904	0.736374	0.260863	0.362007	0.472057	0.180021	-0.208361	0.333353	0.406002	-0.578102	8.26583	0.0160361	0.247994
LOC107131588	0.741207	349.23	-156.615	1.33736	-1.21691	0.214616	-0.449806	-0.964894	0.0606972	0.27569	1.51365	-0.227956	1.0751	1.09211	1.98599	0.571926	1.15622	1.02654	8.26107	0.0160743	0.248017
SURF2	0.103665	762.177	-363.088	6.06395	0.152843	0.155714	0.0711799	-0.0203977	-0.190208	-0.0564162	-0.293803	-0.180132	-0.0554366	0.199279	-0.640213	-0.124801	-0.00554443	-0.411697	8.26174	0.0160689	0.248017
GABRQ	0.4108	349.471	-156.736	2.01124	0.545265	0.0538137	-0.0624064	0.0735434	-0.116294	-1.08079	-1.1897	0.280596	-0.146613	-0.107444	-0.108834	0.670331	-0.23991	1.07948	8.25929	0.0160886	0.248022
UBE2E2	0.0289156	783.29	-373.645	6.88672	-0.00918706	-0.0208058	-0.0033936	0.00849215	-0.286104	-0.265399	-0.0242431	0.123911	0.172774	0.140005	-0.20781	0.252637	0.345969	0.0462494	8.2553	0.0161207	0.248301
RSU1	0.0661359	1001.5	-482.749	7.8559	0.552185	0.43097	0.273343	0.482389	0.567818	0.181881	-0.502781	-0.267383	-0.404103	-0.378515	-0.570577	0.115416	-0.0726044	-0.249942	8.25311	0.0161384	0.248357
TTC9C	0.0215331	865.343	-414.672	7.71272	0.0092107	-0.0032757	0.112123	0.0646377	-0.219605	-0.0719909	-0.0206192	0.12914	0.00120349	0.0840396	-0.191479	0.163316	0.0676486	0.103124	8.25082	0.0161568	0.248426
PDHA1	0.00922389	897.839	-430.919	8.09873	0.11106	0.0462192	0.00938366	-0.0163341	-0.129401	-0.179044	-0.145306	0.0627207	0.037258	0.158812	-0.219105	0.206419	0.116269	0.133234	8.24844	0.0161761	0.248506
CD70	0.239433	623.053	-293.526	4.80476	0.025636	0.212304	0.177063	0.175391	-0.863566	-0.582062	0.119593	0.405559	0.184049	0.340566	0.0156849	0.0379425	0.316416	-0.050259	8.24184	0.0162296	0.24868
KLHL14	0.0944702	725.984	-344.992	6.09874	0.00952907	-0.0805162	-0.0252484	-0.122281	-0.644062	-0.426424	0.123078	0.361431	0.307872	0.451284	-0.185144	0.272979	0.124287	0.114016	8.24402	0.0162119	0.24868
TGM3	0.318344	1183.57	-573.783	8.90622	-0.432006	-0.279793	0.544763	0.544118	0.779058	-0.407342	-0.106962	-0.282374	-0.545249	-0.846344	0.786533	1.16286	-0.532436	-0.0193992	8.24192	0.016229	0.24868
EI24	0.180826	961.988	-462.994	7.73235	-0.126052	-0.265292	-0.0823222	-0.214111	-0.346874	-0.308874	0.14303	-0.081804	0.0525773	0.363347	-0.398112	0.121367	-0.0469324	-0.0967107	8.22437	0.016372	0.250592
PLAGL1	0.023419	921.258	-442.629	8.19271	0.0425058	0.046973	-0.0535781	-0.0624974	-0.169236	-0.235698	-0.156027	0.0560083	0.0276472	0.139888	-0.0475022	0.321523	0.163137	0.232933	8.22306	0.0163827	0.250592
ALOX5AP	0.149529	871.855	-417.928	6.98272	-0.294039	-0.989659	-0.311745	-0.39284	0.431082	-0.117405	-0.236331	0.299044	-0.0986067	-0.223805	0.0725527	1.07009	0.439236	0.101361	8.21695	0.0164328	0.25071
AMOTL1	0.136038	705.936	-334.968	5.50304	-0.0241494	0.121781	0.145075	0.0236829	0.192722	-0.517451	-0.0519622	-0.263261	-0.232383	0.0997014	0.0913648	0.223722	0.0870138	0.0449916	8.21901	0.0164159	0.25071
B3GALNT2	0.122098	715.797	-339.898	5.71662	0.0254949	0.0840898	0.152263	0.122497	-0.5537	-0.276318	0.247161	-0.045388	0.295291	0.342782	0.298872	0.273022	-0.184267	0.353576	8.21733	0.0164297	0.25071
KIF2C	0.0664552	715.218	-339.609	5.7171	0.333543	0.415757	0.213886	0.120872	-0.0520939	-0.147269	-0.0357003	-0.0183026	-0.102872	0.00995146	-0.375668	-0.160827	0.026691	0.0372407	8.20478	0.0165331	0.251807
MANF	0.0658018	891.678	-427.839	7.3145	0.185235	0.084249	0.000714103	0.0077178	-0.0214067	-0.357425	-0.110194	0.0716892	0.162541	0.0195469	-0.416673	0.158333	0.221421	0.10485	8.20525	0.0165292	0.251807
MKI67	0.0702758	1156.77	-560.383	9.51518	0.293081	0.409974	0.203101	-0.0109465	-0.0659566	-0.152373	-0.0543234	-0.0963879	-0.0310301	0.115603	-0.334354	-0.223716	-0.0621933	0.100954	8.20249	0.016552	0.251878
CD200R1L	0.122224	868.209	-416.105	6.91164	0.138898	0.102884	0.163268	0.217413	-0.309537	-0.121346	-0.287831	0.121477	0.0575911	-0.0969985	-0.41661	-0.252693	0.20301	-0.230596	8.19178	0.0166409	0.251932
DENND5B	0.078748	941.977	-452.989	7.82926	0.134136	0.157563	0.0698027	-0.0190344	-0.611767	-0.275966	0.090806	0.305863	0.37369	0.483308	-0.0830233	0.288447	0.264722	0.436116	8.19369	0.016625	0.251932
MCCC2	0.0365347	726.48	-345.24	6.39163	0.0978036	0.0664958	-0.155949	-0.179919	-0.427761	-0.193687	0.123893	0.301775	0.281024	0.485713	-0.152501	0.29584	0.406433	0.186395	8.19479	0.0166159	0.251932
MRPS18B	0.035469	814.194	-389.097	7.14752	-0.0862132	-0.113616	-0.181513	-0.114727	-0.315513	-0.225061	0.0649665	0.200902	0.239832	0.178398	-0.252969	0.164177	0.293869	-0.0534496	8.19349	0.0166267	0.251932
PPP1R32	2.38519	360.376	-162.188	1.44512	-0.431606	-0.859523	-0.294391	-3.51967	0.887195	0.251991	0.526591	-0.379024	-0.103012	2.36421	1.48496	1.97201	0.869585	3.84987	8.19423	0.0166206	0.251932
SPAG5	0.0779565	811.853	-387.926	6.47408	0.380821	0.486698	0.283392	0.16464	-0.0921326	-0.0428389	-0.0657708	-0.0985841	-0.0453735	0.0220381	-0.535199	-0.380444	-0.133331	-0.0636137	8.19329	0.0166284	0.251932
SLC25A42	0.0957924	810.779	-387.39	6.6556	0.0706454	0.177427	-0.167687	-0.0321006	-0.440402	-0.122422	0.0945724	0.0474046	0.152863	0.280633	0.106324	0.386126	0.264752	0.191943	8.18824	0.0166704	0.252163
CLEC9A	0.216675	361.296	-162.648	1.796	-0.0119048	0.0141377	0.0794043	0.485936	0.564278	-0.0563532	-0.00820183	0.22407	-0.470758	-0.522049	0.018512	0.0242542	0.367171	-0.561444	8.18576	0.0166911	0.252261
BBS10	0.055985	566.141	-265.07	4.68025	0.141593	-0.00143518	-0.129297	-0.0416498	-0.402313	-0.0143551	0.0864236	0.340565	0.35724	0.396336	-0.13158	0.35305	0.234491	0.0488761	8.17892	0.0167483	0.252909
GSDMB	1.72407	392.403	-178.201	0.0958059	0.755269	1.44387	0.859187	2.02258	1.62779	1.22682	-1.16176	-0.244844	0.335467	-2.05448	0.592491	0.224384	0.111699	-0.780061	8.17682	0.0167659	0.252959
PAPLN	0.137882	604.799	-284.4	4.67768	0.19014	0.216955	0.00774148	-0.0399061	-0.202259	-0.796329	0.0055078	0.0699887	0.0781472	0.431239	0.324716	0.708546	0.456875	0.436418	8.17467	0.0167839	0.253016
IL10RA	0.0392738	1108.62	-536.311	9.1827	0.0628101	-0.0835154	0.046719	0.056614	0.315323	-0.0161235	-0.268781	0.175475	-0.0667559	-0.11268	-0.104955	0.400976	0.199304	0.0791967	8.16527	0.016863	0.253273
JHY	0.255328	344.1	-154.05	2.59854	-0.40749	-0.645956	-0.772007	-0.319737	-0.973625	-0.631585	0.475952	0.651102	0.730176	0.0720361	0.747658	0.933951	0.482864	-0.548372	8.16463	0.0168684	0.253273
N4BP3	0.0347406	704.711	-334.355	6.02341	0.0408537	0.0398355	0.0836556	0.0974896	0.152299	-0.0608895	-0.029838	-0.104643	-0.0431773	-0.0354449	-0.19088	0.0361182	0.007417	-0.0502679	8.17064	0.0168178	0.253273
PLA2G4B	0.0680067	782.044	-373.022	6.34052	-0.0204231	-0.0105234	-0.17992	-0.00583454	0.155021	-0.0700944	0.0137679	0.191219	0.081862	0.0633843	0.354985	0.537717	0.233389	0.272311	8.16414	0.0168725	0.253273
PQLC2	0.0415084	879.873	-421.937	7.19378	0.0973775	0.0389313	0.087547	0.14302	0.239515	-0.0258155	-0.104611	0.233114	-0.00438011	-0.152688	0.14675	0.505355	0.152764	0.194371	8.16917	0.0168301	0.253273
PSD2	0.155517	421.559	-192.78	3.21509	-0.272279	0.229066	-0.403733	-0.202602	-0.887671	-0.492956	0.434339	0.059092	0.827688	0.649394	0.125462	0.298468	0.680405	0.248419	8.16132	0.0168963	0.253416
LOC112442651	0.0541756	894.174	-429.087	7.1219	0.0808875	0.230267	0.238578	0.255777	0.407586	0.285833	-0.224345	0.0246675	-0.232993	-0.293586	-0.218534	-0.103237	-0.262406	-0.248759	8.15239	0.0169719	0.254335
LOC101904955	0.10987	367.228	-165.614	2.16279	0.160642	0.234959	0.0407195	-0.25	0.240373	0.292161	-0.0688509	-0.263184	0.184607	0.0902587	0.101994	-0.0336635	0.137762	0.4197	8.14771	0.0170117	0.254715
PHF19	0.0196085	922.746	-443.373	8.03396	0.150443	0.211857	0.118089	0.130849	-0.0462271	-0.0899469	-0.0543157	-0.011815	-0.0376176	0.0498323	-0.233056	-0.0136686	-0.00862792	-0.0833505	8.14237	0.0170571	0.25518
POU6F1	0.0750741	768.346	-366.173	6.22884	0.0862316	0.129357	0.143241	0.130991	-0.418277	-0.0166346	0.0524035	0.403412	0.210519	0.197798	0.0312746	0.285507	0.176996	0.102465	8.13639	0.0171083	0.255729
NSD2	0.0284519	944.806	-454.403	8.13214	0.193481	0.255975	0.124611	0.0474011	-0.0373381	-0.162992	-0.102908	-0.032774	-0.0541741	0.0922422	-0.193645	0.0355252	-0.0137889	0.106815	8.12979	0.0171648	0.256358
EAF2	0.0847558	810.391	-387.196	6.7018	0.15971	0.176205	-0.0648733	-0.0676875	-0.495125	-0.264458	0.309859	0.219714	0.343445	0.241303	-0.425616	-0.11062	0.13448	0.0431755	8.11965	0.017252	0.257015
PARPBP	0.0626641	669.45	-316.725	5.40769	0.323589	0.386908	0.193016	0.0726566	-0.11608	-0.0799814	-0.0170571	0.00313492	-0.00917038	0.170906	-0.391791	-0.268742	-0.0853464	-0.0396689	8.11961	0.0172524	0.257015
rna-NR_031204.1	0.060956	1002.46	-483.23	8.35791	-0.0680848	0.0369189	-0.0782605	0.00313126	-0.00373925	-0.422291	0.205445	0.0896088	0.0956626	0.0700249	0.284862	0.49426	0.195982	0.263344	8.12265	0.0172262	0.257015
LOC104971269	0.337339	364.255	-164.128	1.81557	0.342154	0.283444	-0.397123	-0.1664	0.0722797	0.219757	0.0112152	-0.184679	-0.279667	-0.54181	0.124991	0.15872	0.816845	0.35222	8.11414	0.0172996	0.257503
LOC104974330	0.0684526	763.31	-363.655	6.46755	-0.0769981	0.112044	-0.0753723	-0.170829	-0.433698	-0.19649	0.319154	0.344673	0.139857	0.357368	0.204068	0.425668	0.181784	0.224314	8.11101	0.0173267	0.25769
CD8A	0.0740073	981.297	-472.649	7.76655	0.210785	0.103463	0.0301025	0.0616344	0.334367	0.363302	-0.24832	-0.0702545	-0.0402899	0.163155	-0.422595	-0.0625164	0.162577	-0.0532866	8.10565	0.0173732	0.257732
DECR2	0.592905	893.712	-428.856	6.28043	0.00748088	-0.0455094	0.177727	0.125681	-0.255607	-0.152809	-0.0881007	0.343996	0.167057	0.0873754	1.41815	0.218635	1.71587	-0.0233211	8.10751	0.017357	0.257732
LOC112449363	0.0424636	562.358	-263.179	4.72829	0.187649	0.252742	0.0277652	0.108291	-0.169187	-0.0857031	0.0224421	-0.00992114	0.149159	0.207556	-0.315139	-0.187295	0.0295537	-0.152226	8.10665	0.0173646	0.257732
DBP	0.0329653	803.954	-383.977	6.8838	-0.0265445	0.0136238	-0.0694205	0.101842	-0.0919834	0.10226	0.152897	0.162054	0.12281	0.0951092	-0.0324073	0.22803	0.194049	-0.027122	8.10109	0.0174128	0.257888
rna-NR_031051.1	0.233614	755.314	-359.657	5.87286	-0.177858	-0.0386219	-0.114829	-0.198341	-0.347666	-0.0361999	0.351798	0.298349	0.572197	0.413446	-1.23013	-0.0163366	-0.169023	-0.425059	8.10215	0.0174036	0.257888
TLCD2	0.293644	360.543	-162.271	0.840619	0.76793	1.01305	0.852384	0.999277	1.41668	1.31837	-1.12133	-1.07028	-1.29224	-1.10156	-0.676253	-0.553998	-0.801127	-1.40554	8.09287	0.0174846	0.258735
LOC100847870	0.0259839	812.876	-388.438	6.98886	0.0623744	0.129504	0.025628	0.0772118	0.0349113	0.216227	-0.0549974	0.0551257	0.0568499	0.0641789	-0.246671	0.0803077	0.0976698	-0.0669915	8.0846	0.017557	0.259589
GPC2	0.148502	540.823	-252.411	3.77936	0.350687	0.284972	-0.119721	0.134958	0.286427	-0.0679654	0.129839	-0.00597369	0.196808	0.170549	-0.13786	0.300202	0.0945387	0.0357321	8.07396	0.0176507	0.260756
BICRAL	0.027694	997.524	-480.762	8.85872	-0.0933218	-0.0342255	-0.141637	-0.211165	-0.214731	-0.162884	-0.077643	-0.0965292	0.246356	0.210835	-0.112881	0.16945	0.117422	0.222247	8.0598	0.0177761	0.260868
ITPR1	0.0442212	1024.93	-494.464	8.74303	0.0145225	0.053991	0.0988506	-0.00628798	-0.390233	-0.179665	-0.0111758	0.167857	0.161444	0.304769	-0.0673326	0.277898	0.111601	0.252764	8.06033	0.0177714	0.260868
LOC100847363	0.102383	600.841	-282.42	4.9055	-0.11525	-0.0556683	-0.176217	-0.253216	-0.427315	-0.0598439	0.145116	0.194354	0.308475	-0.054796	-0.365537	-0.0555279	0.329551	-0.257617	8.06466	0.017733	0.260868
LOC100848212	0.0299002	860.524	-412.262	7.36574	0.0250661	0.0268896	-0.0749571	-0.0661264	0.22327	-0.0138817	-0.0529494	-0.00936602	-0.101669	0.0215953	-0.00352886	0.366492	0.119681	0.094994	8.06656	0.0177162	0.260868
MAPRE2	0.0427134	1089.73	-526.863	9.00227	0.231201	0.1261	0.0683611	0.151045	0.431223	0.0198562	-0.365151	-0.108875	-0.278943	-0.225958	-0.341012	0.228456	0.049632	-0.0116162	8.07047	0.0176816	0.260868
MAST2	0.0735498	882.905	-423.452	7.42011	-0.0664194	0.100264	0.0894125	0.0968782	-0.536662	-0.260613	0.160569	0.233921	0.172819	0.195346	0.0443698	0.306428	0.185316	0.111513	8.06867	0.0176974	0.260868
MZB1	0.154968	975.879	-469.94	7.68309	0.217237	0.30613	-0.0796866	0.0182776	-0.281119	-0.474377	0.343048	0.179	0.52698	0.301387	-0.39289	-0.0221248	0.488885	0.163609	8.06213	0.0177554	0.260868
PEBP1	0.0375763	1081.37	-522.687	9.25848	0.112016	0.0884472	0.0721614	0.123726	-0.306615	-0.133641	-0.0926196	0.0625732	0.146326	0.167537	-0.368448	0.0752572	0.128733	-0.109899	8.05981	0.017776	0.260868
LOC104975590	0.0457861	635.896	-299.948	5.23992	-0.000992879	0.10558	-0.0176256	0.105748	0.296661	-0.0369921	-0.075967	-0.0973498	-0.13746	-0.164492	0.264207	0.339536	0.125145	0.163552	8.05442	0.017824	0.260942
LOC112446115	0.159896	360.622	-162.311	1.92907	-0.176982	-0.0506881	0.0439343	-0.273952	0.197722	0.376232	0.383876	0.235531	0.18105	0.316681	0.329349	0.596421	-0.251296	0.559139	8.05522	0.0178169	0.260942
MGC127133	0.871803	394.795	-179.398	1.36974	0.330853	0.260135	1.21069	0.570017	-0.195239	0.715436	-0.239752	0.225188	-0.656958	-0.748262	0.487163	0.700533	-0.727064	-0.591218	8.05427	0.0178253	0.260942
LBHD1	0.216963	360.281	-162.141	2.00746	-0.0963274	0.139853	-0.432286	-0.363876	0.30286	-0.163801	-0.0927247	-0.134332	0.554328	0.662627	0.014061	0.0968899	0.051309	0.593111	8.04932	0.0178695	0.261373
AFF2	0.0825396	603.976	-283.988	4.96185	-0.0875359	-0.0548704	-0.0515905	-0.143985	-0.07752	-0.261821	-0.188759	-0.319772	-0.236387	-0.122292	0.0957486	0.0705792	-0.215884	0.244116	8.02443	0.0180933	0.262115
CLIC5	0.0593125	908.833	-436.416	7.30864	0.276342	0.0879729	0.154426	0.0599275	0.510178	0.102913	-0.435832	-0.164833	-0.331228	-0.122804	-0.413549	0.162974	-0.157614	0.00218159	8.02401	0.018097	0.262115
EIF3L	0.0156166	985.722	-474.861	8.75607	-0.0179301	-0.0732606	-0.0629818	-0.0379116	-0.157897	-0.105685	-0.120997	0.0593661	0.0697692	0.0488772	-0.336356	0.0923835	0.172055	-0.0568135	8.02447	0.0180929	0.262115
ENKUR	0.25209	522.297	-243.148	4.20485	-1.5985	-1.05882	-0.763351	-0.758286	0.00999658	-0.0270349	0.840304	0.146612	0.264275	0.0110339	1.47216	0.655638	0.314859	0.318719	8.02802	0.0180608	0.262115
FCGR2A	0.143868	522.169	-243.084	3.86632	-0.267226	-0.110729	0.085118	-0.000959944	-0.403525	-0.0367394	0.460972	0.405292	0.254037	0.170708	0.864824	0.327917	-0.180405	0.24759	8.03282	0.0180175	0.262115
LOC101909173	0.177915	648.128	-306.064	4.66432	0.112179	0.0535651	-0.102546	-0.00538713	-0.0774098	0.311058	0.221133	0.277354	0.212025	0.258205	0.162129	0.409	0.209101	0.189477	8.03169	0.0180277	0.262115
LOC112445655	0.264885	414.779	-189.389	2.19752	0.420736	0.509055	0.104632	0.0666296	0.499251	0.0625278	-0.332367	-0.198148	0.229549	0.343476	-0.839842	-0.348924	0.214475	-0.180747	8.02393	0.0180978	0.262115
METTL5	0.0144602	700.177	-332.089	6.40495	0.0187047	-0.00148246	-0.0169997	0.061199	-0.143856	-0.0536116	-0.106485	0.048111	0.0341944	0.0267033	-0.335653	0.12317	0.121414	-0.0673799	8.03742	0.0179761	0.262115
PSTPIP2	0.0635153	1000	-482.001	8.17009	-0.0755466	-0.39937	0.00946528	-0.133261	0.326656	-0.234363	-0.149238	0.17047	-0.245219	-0.206044	0.2492	0.955507	0.175483	0.329594	8.02704	0.0180697	0.262115
SPAG16	0.0881228	479.439	-221.719	3.89122	-0.223168	-0.22688	-0.531487	-0.498056	-0.281654	-0.0110206	0.303354	0.266436	0.322933	0.728323	0.215531	0.37561	0.644557	0.305125	8.02982	0.0180446	0.262115
VKORC1L1	0.0463273	886.644	-425.322	7.63079	-0.000971338	0.0902313	0.0720845	0.0464495	-0.411319	-0.15935	0.0226069	0.159377	0.190359	0.198454	-0.166225	0.115265	0.129027	0.0978158	8.03252	0.0180202	0.262115
YIPF4	0.0215942	932.797	-448.398	8.18378	-0.0631313	-0.113575	-0.0599928	-0.083332	0.0926795	-0.0406052	-0.134361	0.0417197	-0.06898	0.0320224	0.125153	0.458903	0.10424	0.218986	8.04178	0.017937	0.262115
LOC101905813	0.85591	355.674	-159.837	1.86958	-0.189091	-0.961991	-1.10748	-0.756041	1.05709	-0.127439	-0.993253	0.315051	0.220584	-0.382043	0.750202	1.11414	-0.176061	-0.043749	8.02211	0.0181143	0.26214
LOC100848504	0.0266269	575.486	-269.743	5.03666	0.191017	0.0602972	-0.0399978	-0.0428397	0.0106773	-0.144651	-0.35115	0.00116408	-0.155295	-0.00600986	-0.372045	0.0835772	0.0551885	0.0712597	8.01187	0.0182073	0.26327
KIF14	0.0973703	698.1	-331.05	5.4706	0.300799	0.46907	0.299218	0.00525348	-0.0844981	-0.261783	-0.0756426	0.00544138	-0.0452356	0.16604	-0.218471	-0.186467	-0.0875663	0.230248	8.00631	0.018258	0.263788
LOC112442608	0.112468	404.078	-184.039	3.06405	-0.259179	-0.143981	-0.633007	-0.154438	-0.389067	-0.260128	0.0126681	0.113051	0.419886	-0.227691	0.226132	0.450049	0.653776	0.19066	7.9897	0.0184102	0.265372
MEF2C	0.0203238	955.936	-459.968	8.51512	0.0143429	-0.0353988	-0.0709223	-0.0944902	-0.291037	-0.275743	-0.0488699	0.164407	0.0817696	0.194449	-0.0927329	0.242231	0.147566	0.218297	7.99223	0.0183869	0.265372
NDUFA2	0.0450594	780.509	-372.254	6.74129	-0.100716	-0.158246	-0.160888	-0.0155998	-0.149815	-0.119865	-0.056616	0.0859015	0.0918978	-0.0816959	-0.423293	0.0564647	0.223786	-0.25329	7.98944	0.0184126	0.265372
ARHGAP6	0.281107	769.972	-366.986	5.68901	0.0750128	0.0246301	0.217914	0.530874	-0.0785247	-0.0587091	-0.716403	-0.230663	-0.540303	-0.563006	-0.154373	-0.14753	0.0701056	-0.618713	7.98243	0.0184773	0.265651
CAPNS2	0.284197	428.163	-196.081	2.32697	0.122521	0.0515965	0.64165	0.266552	0.795999	-0.586026	-0.274616	-0.651868	-0.566201	-0.585781	0.641887	0.988038	0.179227	0.36763	7.97922	0.0185069	0.265651
GP5	0.387393	625.371	-294.685	3.05594	1.39997	1.01901	0.705919	1.20743	1.36166	1.02899	-1.52905	-1.14047	-1.20968	-1.34526	-0.863157	-0.0181873	-0.197916	-0.545074	7.98508	0.0184527	0.265651
LOC101907853	0.0991764	433.261	-198.63	2.85837	-0.0353886	0.349274	0.214376	0.337067	0.561977	0.211466	0.100276	-0.109528	-0.692815	-0.499141	0.354093	0.220083	-0.178751	0.00611632	7.97999	0.0184998	0.265651
LOC112445615	0.29355	672.751	-318.375	4.34838	-0.120065	-0.291764	0.0873964	0.0471784	0.559437	0.743247	0.101158	0.492791	-0.151618	-0.154418	0.22663	0.643209	0.10075	-0.0986231	7.97986	0.018501	0.265651
NME2	0.0287324	935.475	-449.738	7.99266	0.0967896	0.0734046	0.0153137	0.0678737	-0.120331	-0.128491	-0.10187	0.0428958	0.0903525	0.026163	-0.436667	0.0229328	0.105303	-0.140803	7.97743	0.0185235	0.265664
TSPOAP1	0.038683	910.168	-437.084	7.88819	0.0148597	0.0929707	0.0305117	0.105403	-0.405395	-0.20177	0.205955	0.262939	0.20264	0.260515	0.0369842	0.317509	0.118309	0.083257	7.97588	0.0185378	0.265664
ABCB7	0.00727802	832.538	-398.269	7.67038	0.0355619	-0.0250517	0.0203639	0.0162382	-0.125454	-0.158807	-0.0657818	0.104326	0.0221349	0.0973414	-0.123769	0.230068	0.123106	0.149411	7.96794	0.0186116	0.265994
LAMB1	0.598114	506.979	-235.489	2.2699	0.405375	0.822492	0.368847	0.556407	0.831649	0.340406	-0.423247	-0.49819	-0.0404175	-0.261102	1.54157	0.220069	-0.0851421	0.114815	7.96533	0.0186359	0.265994
LOC781276	0.0876623	401.25	-182.625	3.09022	0.0377233	0.176489	-0.309227	-0.0606233	-0.235653	-0.399414	0.0149943	-0.0719954	0.451897	-0.0914701	-0.446643	0.0719272	0.269934	-0.276408	7.96849	0.0186065	0.265994
TK1	0.0306687	889.475	-426.738	7.5959	0.064074	0.101046	-0.0310649	0.0179282	-0.122101	-0.0908345	-0.00719309	0.0777665	0.110107	0.0375627	-0.342739	-0.0726684	0.130906	-0.114332	7.96533	0.0186359	0.265994
XPNPEP2	0.100181	804.084	-384.042	6.48025	-0.30826	-0.198745	-0.349699	-0.356616	-0.147141	0.20679	0.313597	0.249212	0.354871	0.364669	0.0521244	0.20407	0.536021	0.140547	7.97128	0.0185805	0.265994
BRMS1L	0.0258156	641.763	-302.881	5.64997	0.218899	0.0993678	-0.11712	-0.0122962	-0.0680124	-0.000669915	-0.139518	-0.0142179	0.0900541	0.105711	-0.103767	0.265952	0.176699	0.113931	7.962	0.018667	0.265995
FANCC	0.0311257	758.519	-361.259	6.63651	0.0838882	0.0925603	-0.0207737	-0.00038087	-0.296243	-0.135388	-0.0712569	0.0311314	0.13955	0.293141	-0.321161	0.090637	0.197168	0.0199213	7.95783	0.0187059	0.265995
MMP19	0.128043	831.967	-397.984	6.39174	-0.28189	-0.183138	-0.299299	-0.139409	0.265069	0.200454	0.137718	0.382275	0.234219	-0.04209	0.16131	0.268604	0.462436	0.123574	7.95809	0.0187035	0.265995
MRPL2	0.0313391	745.788	-354.894	6.53391	-0.00405589	-0.0379811	-0.150101	-0.0248903	-0.250025	-0.170647	0.0180464	0.153434	0.220895	0.0928345	-0.370094	0.186527	0.282967	-0.063918	7.95728	0.0187111	0.265995
ST13	0.01468	996.47	-480.235	8.91739	0.0925388	0.00140738	0.20735	0.127932	-0.0539641	-0.082563	-0.236058	-0.0473455	-0.121618	0.00117107	-0.334974	0.0898817	-0.0811331	0.0165681	7.96243	0.018663	0.265995
CYSLTR1	0.0929827	872.212	-418.106	7.24272	-0.103445	-0.00258483	0.0304016	0.0016733	-0.527809	-0.248604	0.121751	0.207365	0.126888	0.271216	0.0291616	0.330083	0.373763	0.259131	7.94605	0.0188164	0.267234
TTC36	0.229723	722.55	-343.275	5.04743	0.276926	0.115241	-0.0692833	-0.220406	0.578042	0.100992	-0.332254	-0.375168	-0.15201	0.0791534	-0.105167	0.408931	0.380583	0.226989	7.94477	0.0188284	0.267234
APOO	0.0380618	592.624	-278.312	5.02872	0.181917	0.213885	0.0959063	0.0337232	-0.204798	-0.0735748	-0.0454472	0.0103936	0.127973	0.230299	-0.462934	-0.0635449	0.0112825	-0.0952912	7.94024	0.0188712	0.267456
TRIM4	0.0103694	916.21	-440.105	8.32551	0.0612165	-0.0341631	-0.0158896	-0.0498136	-0.118624	-0.0784032	-0.170657	0.0573598	-0.00595924	0.147125	-0.311055	0.135028	0.0773031	0.0361192	7.93991	0.0188743	0.267456
FCRL5	0.0912025	1051.43	-507.717	8.60679	0.0136405	0.0796456	0.207649	0.158037	-0.548242	-0.074263	0.0822024	0.35445	0.374165	0.332487	-0.117078	0.187211	0.0939901	0.101912	7.93795	0.0188928	0.267505
ATP8B3	0.483267	356.987	-160.494	2.21552	0.122914	-0.0791937	-0.271011	0.314167	-1.11768	-0.535344	0.177984	0.664358	0.677711	0.611451	-1.02557	-0.092597	0.0879003	-0.0584243	7.93099	0.0189587	0.267595
CSKMT	0.243319	741.547	-352.774	5.71419	-0.143835	-0.230085	-0.180048	-0.10061	0.331286	-0.139478	-0.711689	-0.405789	-0.255506	-0.208453	-0.687738	-0.257614	0.167627	-0.454241	7.92969	0.018971	0.267595
LOC112448014	0.221592	468.994	-216.497	2.47136	0.00806749	0.613753	0.256247	0.612095	0.896397	0.505953	-0.225359	-0.731148	-0.40128	-0.590743	0.218353	0.046137	0.0439916	-0.172208	7.9293	0.0189747	0.267595
LOC514507	0.0385166	586.388	-275.194	5.05584	0.0263161	-0.00383622	0.0531569	-0.0086523	-0.19534	-0.142949	-0.0867084	0.180726	-0.0119902	-0.163473	-0.282081	0.170913	0.0929663	0.113126	7.93435	0.0189269	0.267595
SLC38A11	0.622432	503.765	-233.883	2.95566	-0.0517271	-0.023885	0.0197438	-0.127866	-0.49236	0.632037	-0.0358371	-0.0720735	-0.350721	0.29924	-0.232831	0.221454	-0.0547201	0.124834	7.93175	0.0189514	0.267595
EEF1D	0.0307839	1032.59	-498.294	8.94502	0.04349	-0.0976953	-0.0690643	0.0576359	-0.193089	-0.0773537	-0.0930012	0.0659005	0.065594	0.0264063	-0.493132	0.054414	0.129885	-0.213366	7.92728	0.0189939	0.267652
DSTN	0.19288	859.617	-411.808	5.6722	1.03245	0.947524	0.734088	1.13173	1.07796	0.455977	-0.930267	-0.656122	-0.726787	-0.827999	-0.812601	0.05034	-0.218815	-0.550269	7.91202	0.0191394	0.269485
MINDY4	0.106683	442.88	-203.44	3.34675	-0.39304	-0.506598	-0.265292	-0.670173	0.437635	-0.217402	-0.377838	-0.13415	-0.208285	0.28196	0.759551	0.796946	0.526902	0.707843	7.91045	0.0191544	0.269485
ARHGEF25	0.499145	394.601	-179.3	2.16793	-0.0995364	0.168416	-0.122151	-0.169994	-0.491736	-0.00841383	0.0739789	-0.116791	0.145317	0.288963	0.407416	0.500352	0.341407	0.242131	7.90593	0.0191977	0.26988
CDT1	0.0724886	811.863	-387.931	6.57128	0.169396	0.316989	0.098862	0.0290386	-0.146879	-0.0847042	0.0373493	-0.0119447	0.0519008	0.0251594	-0.439227	-0.262201	-0.022165	-0.143993	7.89749	0.0192789	0.270179
FAM177A1	0.0203842	839.935	-401.968	7.43341	-0.0365848	0.0238327	-0.00432846	-0.0840984	-0.124448	-0.18213	-0.0112953	-0.0027379	-0.0597355	0.0990668	0.160503	0.403911	0.0704651	0.302985	7.89928	0.0192616	0.270179
LOC107131330	0.365479	600.482	-282.241	3.71358	0.98334	0.321407	0.0858065	0.247688	1.21855	0.23506	-1.64197	-0.759553	-0.904174	-1.00346	-1.26332	-0.163643	-0.606389	-0.4939	7.89907	0.0192637	0.270179
LOC107131530	0.0381486	616.914	-290.457	5.23102	0.0804741	0.175126	-0.0538215	0.139502	-0.210539	0.000190064	-0.000835933	0.0632236	0.00875999	0.0587456	-0.309211	0.0543403	0.169236	-0.148355	7.89738	0.01928	0.270179
TMED3	0.0284453	789.047	-376.524	6.72724	-0.00373456	-0.115095	-0.0350534	0.120671	0.120263	-0.09682	-0.109032	0.128042	0.0337298	-0.0726241	-0.284699	0.126172	0.182181	-0.189338	7.89437	0.019309	0.270371
PDE2A	0.170149	858.476	-411.238	6.72033	-0.420351	-0.204764	-0.102791	-0.453802	0.574318	0.169759	-0.148734	-0.374419	-0.297294	-0.18618	-0.0277895	-0.0735891	-0.301347	0.518871	7.89058	0.0193456	0.27067
ACP6	0.0184843	629.261	-296.631	5.75354	-0.0101062	0.00649109	-0.141254	-0.0606287	-0.102182	-0.0368404	0.035761	0.107305	0.113101	0.252606	0.0171116	0.31275	0.28077	0.126784	7.87123	0.0195336	0.271419
CENPO	0.0177238	726.887	-345.444	6.47817	0.116588	0.0691858	0.0737492	0.0636455	-0.103423	-0.112778	-0.098951	0.051529	-0.0562316	0.0713515	-0.322887	0.116545	0.0243987	-0.0483577	7.87281	0.0195182	0.271419
LOC100847832	0.503114	456.719	-210.36	1.92652	0.0591442	0.639769	0.303211	0.846376	0.0781881	0.812835	0.249536	0.0995758	0.164232	-0.225847	0.3701	0.117831	0.251241	-0.17953	7.87475	0.0194993	0.271419
LOC100847876	1.79277	512.061	-238.03	4.22494	-0.883704	-0.661145	-0.298905	-1.62936	-2.95227	-1.73295	3.15304	3.25684	0.435752	1.79897	2.16741	1.57854	0.326256	2.18843	7.86932	0.0195523	0.271419
NHLRC2	0.0198211	899.073	-431.537	7.94622	0.117374	0.0617035	0.0396946	0.0143501	-0.156634	-0.114161	-0.0860238	0.136825	0.0898667	0.195652	-0.0066571	0.358885	0.140174	0.248831	7.87159	0.0195302	0.271419
OGFRL1	0.0980792	1025.16	-494.58	8.44804	-0.182042	-0.423545	-0.16997	-0.308514	0.496324	-0.296919	-0.554531	-0.156361	-0.191198	-0.267171	0.176169	0.56632	0.131478	0.405724	7.86978	0.0195478	0.271419
PBXIP1	0.0584712	1138.96	-551.478	9.68123	-0.249298	-0.310711	-0.140197	-0.0298732	-0.208997	-0.34518	0.162697	0.159057	0.191034	0.110886	-0.0253052	0.215613	0.25072	0.093447	7.88284	0.0194207	0.271419
PRDM1	0.0502421	946.111	-455.055	7.9695	-0.0316936	-0.166855	-0.164971	-0.315068	0.262572	-0.313723	-0.366462	-0.288075	-0.0918357	0.109745	-0.0670047	0.344623	0.254144	0.423219	7.87002	0.0195455	0.271419
RAD54B	0.0239312	686.446	-325.223	5.91328	0.206319	0.225914	0.163824	0.128971	-0.0637584	0.0584842	-0.0873985	0.0222119	-0.0866388	0.107154	-0.188099	0.189957	-0.0174205	0.0864637	7.87583	0.0194888	0.271419
RPL7	0.0236336	1177.21	-570.605	10.1035	0.0861606	0.0580141	0.0499658	0.103691	-0.0772482	-0.0589345	-0.113939	-0.0705824	0.0310763	0.0781452	-0.408355	0.0344449	0.035902	-0.122973	7.87973	0.0194508	0.271419
MFSD2A	0.145333	431.978	-197.989	2.80001	0.601603	0.642959	0.206539	0.0835412	-0.0348734	-0.50549	-0.0696528	0.12377	0.190076	0.205433	-0.197917	0.199483	0.384124	0.53059	7.86631	0.0195818	0.271616
LOC112443207	2.16734	367.811	-165.906	0.806029	-0.269596	-0.467272	-0.413893	-0.440448	-0.447508	1.85754	-0.00525563	0.224135	0.764393	0.284074	0.198914	0.287602	0.187724	0.0294418	7.86461	0.0195985	0.271633
CELA1	0.42179	392.684	-178.342	1.93712	0.984995	0.232889	0.498243	0.345532	-0.326637	0.693628	-1.50526	0.733248	-0.474984	0.269072	-2.18849	0.228803	-0.270415	-0.599143	7.86011	0.0196426	0.271712
LOC104974542	0.115622	686.262	-325.131	5.20614	0.186842	0.333407	0.438521	0.596965	0.415602	-0.39706	-0.505946	-0.422578	-0.410354	-0.509061	0.0220151	0.328527	-0.0199329	0.093445	7.85466	0.0196962	0.271712
LOC515089	0.0353922	685.526	-324.763	6.02096	0.0670837	-0.00230027	0.126404	0.13579	-0.246689	-0.105021	0.0436545	0.0963176	-0.0125559	0.113788	-0.20688	0.231048	0.0125523	-0.0440056	7.85659	0.0196772	0.271712
PSAT1	0.0520326	851.011	-407.506	7.21494	0.142222	0.141209	0.197212	0.120018	-0.194275	-0.16058	-0.147684	-0.0233945	-0.163351	0.0334276	-0.350907	-0.0840129	-0.179705	-0.0536882	7.85588	0.0196842	0.271712
TSPAN1	0.470807	484.979	-224.489	3.21304	0.0773046	0.148043	-0.167269	0.0750624	-1.18695	0.149988	-0.105021	0.239647	1.00881	0.677472	-0.502688	-0.280543	0.360913	-0.402863	7.8622	0.0196221	0.271712
ZMAT1	0.255924	413.351	-188.675	2.47795	-0.0905805	-0.54222	-0.00474038	0.0513657	-0.193748	0.233963	-0.0480677	0.547598	0.0611024	0.678506	0.353966	1.02564	0.198981	0.191994	7.8557	0.019686	0.271712
ARHGAP11A	0.0643668	809.731	-386.865	6.53772	0.398676	0.506525	0.365945	0.155177	-0.0947726	-0.0954886	-0.183908	-0.099563	-0.127703	0.0669193	-0.338902	-0.203581	-0.236443	0.104143	7.84566	0.019785	0.271921
CACYBP	0.0388692	909.121	-436.561	7.82493	0.0741444	-0.0355392	0.373631	0.212508	-0.00375019	-0.153798	-0.168234	0.0289182	-0.18178	-0.141455	-0.254985	0.182211	-0.248032	0.170958	7.84814	0.0197605	0.271921
FOXQ1	0.449101	505.52	-234.76	3.71997	-0.198079	-1.27695	-0.935601	-1.02707	0.845745	-0.222254	-1.32954	0.402323	-0.254749	-0.273521	-0.00907393	1.05002	0.0922381	0.321266	7.84678	0.019774	0.271921
GINS1	0.0459548	766.249	-365.124	6.45999	0.231932	0.249116	0.0716023	0.0359616	-0.222999	-0.128132	0.0074555	0.00888589	0.0378489	0.0562255	-0.37234	-0.0641715	-0.0164725	-0.0566046	7.84535	0.019788	0.271921
MYBL2	0.05621	902.917	-433.459	7.49453	0.216104	0.25227	0.00929002	-0.00441585	-0.0910239	-0.161303	0.0553011	0.0831901	0.139619	0.074554	-0.27796	-0.0661957	0.0890393	0.0228607	7.84969	0.0197452	0.271921
CKAP2	0.462561	759.452	-361.726	5.52955	0.368129	-0.475657	0.498982	0.430683	-0.752918	0.0645374	0.288434	0.552687	0.0528944	-0.19411	-0.504531	0.0265455	-0.0106549	-1.37136	7.83103	0.0199303	0.272817
LGR4	0.124255	837.398	-400.699	6.73458	-0.0119905	0.146189	0.245457	0.157306	-0.670004	-0.357036	0.137405	0.282007	0.320733	0.464577	0.00885074	0.247898	-0.0280438	0.255382	7.83378	0.0199029	0.272817
LOC104974272	0.0482949	407.16	-185.58	3.29967	-0.133025	-0.175709	-0.158544	-0.405332	-0.155657	0.0582364	0.2279	0.25676	-0.127036	0.421509	-0.00783886	0.469029	-0.0173743	0.400484	7.83134	0.0199272	0.272817
LOC112447495	0.249166	496.485	-230.242	3.34691	-0.151386	-0.118473	-0.467581	-0.43602	0.24306	-0.183035	0.525534	0.470446	0.380483	0.5674	0.232758	0.871327	0.306983	0.406439	7.83408	0.0198999	0.272817
TFB2M	0.015592	736.826	-350.413	6.81544	0.0674053	-0.00229004	0.0124533	0.0141679	-0.144416	-0.0789573	-0.150094	0.125309	0.0983306	0.151351	-0.374837	0.190073	0.0315417	-0.0528698	7.83646	0.0198762	0.272817
CLSPN	0.0659337	821.272	-392.636	6.66991	0.322068	0.408339	0.212218	0.0492486	-0.0716029	-0.120844	-0.0289347	-0.0102308	-0.0455206	0.131543	-0.29079	-0.164492	-0.134332	0.0590472	7.82247	0.0200158	0.273626
LOC100335635	0.123178	377.633	-170.817	2.27589	0.227306	0.266052	-0.0959777	-0.437323	0.376311	0.260718	-0.281208	-0.340644	0.175253	0.580589	-0.363048	-0.333457	-0.123478	0.155206	7.8208	0.0200325	0.273626
LOC100848527	0.0790251	503.307	-233.654	4.07897	-0.119816	-0.00171861	-0.21195	0.031053	-0.437494	-0.0362514	0.134606	0.133121	0.153407	0.272313	-0.108808	0.130959	0.236368	-0.298459	7.81617	0.0200789	0.273626
LOC112445937	0.399963	355.195	-159.597	1.47211	0.56837	0.522783	-0.109325	0.0682284	-0.0727394	0.587064	-0.487573	-0.841838	0.330348	0.0490098	-0.37695	0.198007	-0.0663965	0.19513	7.81881	0.0200524	0.273626
SUMF2	0.0492308	930.924	-447.462	7.84437	0.173308	-0.0822994	0.237949	0.17115	-0.215532	-0.170478	-0.304261	0.364526	-0.0781667	0.118475	-0.258201	0.242426	0.0377376	-0.0265219	7.81585	0.0200821	0.273626
VCAN	0.239988	1180.19	-572.093	9.77699	-0.643761	-0.899656	-0.777652	-0.872329	0.508329	-0.0722997	-0.44703	0.109864	-0.185133	0.0530527	0.0414383	0.387866	-0.018709	0.0522882	7.81952	0.0200453	0.273626
DMWD	0.048435	697.036	-330.518	5.91079	0.0880739	0.104967	0.0999024	0.0573647	-0.202494	-0.214006	-0.161915	0.0315622	-0.018596	0.0881943	-0.310026	0.0632966	-0.0266558	-0.0954619	7.81202	0.0201206	0.27394
CCDC141	0.278049	470.635	-217.318	2.59563	-0.0857383	0.292923	0.00764023	0.205159	0.856077	0.328944	-0.399429	-0.781581	-0.29929	-0.687932	0.337982	0.493391	0.293497	0.349113	7.80838	0.0201573	0.274127
LOC112447395	0.173625	354.654	-159.327	2.16669	-0.167191	0.236364	-0.329503	-0.0754299	-0.206205	0.00563146	-0.0610078	-0.172939	-0.22442	0.212636	0.449199	-0.119493	0.809798	0.478706	7.80759	0.0201652	0.274127
LOC100847780	0.0711591	642.012	-303.006	5.18092	0.0120418	-0.30262	-0.369176	-0.219444	0.260499	-0.076648	-0.26834	0.267313	0.0889988	-0.197913	-0.177238	0.738035	0.39421	0.0117173	7.79521	0.0202905	0.275359
PRMT2	0.0582734	909.201	-436.601	7.62015	-0.0906807	-0.0778259	-0.244796	-0.136872	0.00725445	0.0557261	0.127357	0.167581	0.0954475	0.0693762	0.1842	0.428512	0.281154	0.182524	7.79402	0.0203025	0.275359
VTCN1	0.214725	492.598	-228.299	2.94053	0.611001	0.354294	-0.0106939	0.288626	0.583466	0.216192	-0.333222	-0.0325619	0.0214083	-0.0401592	-0.557449	0.360364	-0.130985	-0.350006	7.79505	0.0202921	0.275359
SSRP1	0.0200225	1011.68	-487.841	8.8437	0.127831	0.0328252	-0.0102444	0.031404	-0.158512	-0.112659	-0.0788864	0.0533423	0.0992317	0.153311	-0.393553	0.0849138	0.0942433	-0.105872	7.78582	0.020386	0.276279
KIRREL3	0.0544291	756.841	-360.421	6.18319	0.103057	0.169223	-0.0943091	0.0517387	0.225135	0.200236	0.0760278	-0.0593114	0.00633975	0.143754	-0.100784	0.17078	0.195693	-0.106868	7.78382	0.0204064	0.276344
MDK	0.134071	938.054	-451.027	7.00375	0.139243	0.444071	0.306365	0.407926	0.987565	0.340584	-0.746605	-0.914934	-0.860268	-0.889569	-0.100056	0.010849	-0.17033	-0.161745	7.78077	0.0204375	0.276554
BAZ2B	0.0724739	824.991	-394.496	6.60537	-0.0131889	-0.0302992	-0.0106948	-0.031946	0.386136	-0.105928	-0.206506	-0.0861935	-0.0102884	-0.2027	0.29134	0.62434	0.244846	0.274612	7.77724	0.0204736	0.276576
C14H8orf33	0.037155	751.26	-357.63	6.65643	-0.0217701	0.0166679	-0.188712	-0.094999	-0.364159	-0.137111	0.0737285	0.0818729	0.229354	0.323075	-0.234389	0.186742	0.204037	-0.159184	7.77754	0.0204705	0.276576
EIF4EBP2	0.0134856	1074.87	-519.437	9.4892	0.0508718	0.0865582	0.0974924	0.0551994	-0.0946171	-0.168527	-0.161359	-0.0170653	-0.0455292	0.09828	-0.129941	0.18065	0.0283311	0.148015	7.76994	0.0205484	0.276576
FASLG	0.0912698	811.75	-387.875	6.46443	0.0160098	-0.228766	0.133366	0.0366941	0.509307	0.122008	-0.395887	-0.160858	-0.428092	0.0260793	-0.356542	0.0302432	-0.269089	0.00526209	7.77498	0.0204967	0.276576
KANSL1L	0.0382477	772.257	-368.129	6.70515	-0.016316	-0.0512069	-0.0243751	-0.0379655	-0.283484	-0.201402	0.0183331	0.247142	0.0863281	0.216051	0.200052	0.561761	0.0730931	0.309843	7.77103	0.0205372	0.276576
LOC101905720	0.225039	336.206	-150.103	1.31659	0.00626788	0.541083	0.151482	0.515788	0.807862	0.137393	0.0383972	-0.185629	-0.164583	-0.454861	0.385473	0.116285	-0.0604779	-0.48395	7.77077	0.02054	0.276576
ZNF599	0.0979756	636.41	-300.205	4.91599	0.0132351	-0.150026	-0.114748	-0.0632903	0.386942	-0.0554916	-0.108053	0.0551805	0.0288552	0.034451	0.10976	0.543122	0.259338	0.302617	7.77117	0.0205358	0.276576
C11H2orf68	0.0932468	941.974	-452.987	7.65965	0.0739566	-0.238339	0.286669	0.337632	-0.0698901	-0.541587	-0.216522	0.178815	-0.444817	-0.388259	0.295772	0.565814	0.18832	0.242986	7.75639	0.0206882	0.27687
DHODH	0.0374304	644.41	-304.205	5.66252	0.00337303	-0.126352	-0.120387	-0.114118	-0.310439	-0.267879	0.0956621	0.371517	0.325214	0.354525	-0.333905	0.270299	0.267667	-0.0155857	7.76216	0.0206285	0.27687
FAM200A	0.054004	652.503	-308.251	5.60845	0.0186134	-0.115832	-0.053258	-0.0695626	-0.470028	-0.189163	0.0049308	0.270727	0.249226	0.471827	-0.113146	0.401721	0.195938	0.129026	7.75569	0.0206953	0.27687
FGD5	0.371673	638.166	-301.083	4.27709	-0.423253	-0.00522292	0.00224201	0.151797	0.476322	-0.400721	0.4846	0.0321133	0.110301	0.205491	0.573521	0.373938	0.425775	-0.100492	7.75719	0.0206799	0.27687
KLF16	0.0325113	918.384	-441.192	7.94757	0.0648043	0.110603	0.0485809	0.0304819	-0.329973	-0.111571	-0.0398148	0.149086	0.168294	0.19293	-0.316429	0.0147849	0.175832	-0.0475941	7.75654	0.0206866	0.27687
LOC107132993	0.0644655	333.309	-148.654	2.165	-0.329617	-0.278376	-0.426927	-0.241952	0.145849	-0.341865	0.261847	0.296437	0.122076	0.468442	0.787891	1.0768	0.760852	0.562849	7.75941	0.020657	0.27687
TRIQK	0.0358985	826.954	-395.477	7.20546	0.0533248	0.0430346	0.0449254	0.0182064	-0.257765	-0.357816	-0.129593	0.0552112	0.0419698	0.173174	-0.153445	0.257301	0.122391	0.129353	7.75658	0.0206862	0.27687
WWTR1	0.591054	455.748	-209.874	1.86631	0.575218	0.734299	0.59759	0.860239	0.796726	0.76626	-0.646173	-1.02007	-0.88415	-0.909443	0.970309	-0.1265	-0.5557	-0.750707	7.76017	0.020649	0.27687
ZNF684	0.27099	633.957	-298.978	4.85689	-0.0035739	-0.127226	-0.420571	-0.20189	-0.770436	-0.103413	0.0533847	0.360473	0.296385	0.283591	0.0461397	0.413737	0.577626	0.0383232	7.75419	0.020711	0.27687
POLDIP2	0.0179792	847.041	-405.52	7.50498	0.0099149	-0.0324388	-0.0859791	-0.014804	-0.165376	-0.0841764	-0.0303732	0.0779895	0.136684	0.0909411	-0.300841	0.0731516	0.194553	-0.144242	7.7515	0.0207388	0.277034
EVL	0.021397	1157.65	-560.824	10.2099	-0.0142111	0.106515	-0.0815104	0.0214383	-0.136398	-0.0296499	0.133344	0.146191	0.175045	0.159221	0.0434674	0.293848	0.201388	0.128965	7.74878	0.020767	0.277201
RASL10B	0.0333349	743.27	-353.635	6.47888	-0.0415228	0.0395293	-0.0769071	-0.113058	-0.294564	-0.172557	0.0635165	0.19097	0.186495	0.189709	-0.192433	0.0953779	0.201208	0.0246541	7.74408	0.0208159	0.277644
CENPT	0.0675496	719.539	-341.77	5.92619	0.145462	0.362596	0.0848302	0.0304442	-0.274358	-0.259443	0.217804	0.116583	0.118948	0.141245	-0.0149297	-0.0627764	0.0835359	0.135395	7.74161	0.0208416	0.277779
TUBA1A	0.28935	988.559	-476.28	7.25226	-0.018158	0.261199	-0.354678	0.0236449	0.329343	0.75575	0.127737	-0.0550749	0.287537	0.335665	-1.12849	-0.831377	0.197134	-0.808907	7.73896	0.0208692	0.277937
FSD2	0.0244373	627.328	-295.664	5.49061	-0.13835	-0.121646	-0.153842	-0.11178	-0.0355449	-0.0319415	0.115055	0.0571528	0.0603581	0.124402	0.117835	0.423957	0.256085	0.175757	7.72722	0.0209921	0.279363
IL17REL	0.366719	732.307	-348.154	4.36704	0.999016	0.828402	1.16576	0.914688	0.372149	-0.0846545	-0.282267	0.555584	0.073512	0.192291	-0.388352	0.757023	-0.0181122	-0.126479	7.72152	0.021052	0.27995
LOC101902721	0.160105	825.292	-394.646	6.5146	-0.120539	0.220698	0.124935	0.177107	-0.796904	-0.256661	0.359217	0.353279	0.462059	0.499393	0.208062	0.2705	0.232932	0.175938	7.7192	0.0210765	0.27997
NUDT11	0.161439	358.031	-161.015	1.77452	-0.126166	0.106745	0.0886329	0.366271	0.744869	0.289656	-0.163921	-0.412777	0.0432692	-0.378062	-0.328608	0.498484	0.0248088	0.226882	7.71588	0.0211114	0.27997
TRERF1	0.0177074	922.076	-443.038	8.05791	-0.0601217	0.0469036	0.0672228	0.0452677	0.0492091	0.0943334	-0.105118	0.0438231	-0.0113723	0.139067	-0.0999305	0.127964	0.163286	0.0905396	7.71538	0.0211167	0.27997
TWISTNB	0.0240565	769.914	-366.957	6.95971	0.0119786	-0.136705	-0.139478	-0.122833	-0.205877	-0.191397	-0.147455	0.0941166	0.0810611	0.182108	-0.355807	0.230985	0.218457	0.043308	7.71612	0.0211089	0.27997
GAL3ST3	0.110538	335.754	-149.877	1.60689	0.330106	0.418604	0.26169	0.302187	0.330084	0.889886	-0.197739	-0.363909	-0.261731	-0.169347	-0.900505	-0.633211	-0.0931261	-0.849226	7.71129	0.02116	0.280194
TCEANC	0.0251965	588.462	-276.231	5.30766	-0.135445	-0.109752	-0.179007	0.0141837	-0.28557	-0.218598	0.15688	0.19964	0.23874	0.150213	-0.202087	0.215354	0.341339	0.00206605	7.71079	0.0211652	0.280194
GPER1	0.13795	403.463	-183.732	2.39395	0.109902	0.0261097	-0.00603351	0.215424	0.410338	0.0393608	-0.152351	0.304865	-0.171909	-0.223959	0.250896	0.772033	0.112452	0.351709	7.70001	0.0212796	0.280721
LOC112448329	0.514145	1131.94	-547.97	8.66046	-0.158076	-0.500024	-0.391549	-0.156277	-0.0185957	-0.00859541	0.397337	0.944643	0.120834	0.500743	-0.414029	0.36162	-0.222173	-0.936832	7.69738	0.0213076	0.280721
LOC112449315	0.0994917	342.316	-153.158	2.60004	-0.126459	-0.2947	-0.263076	-0.611746	-0.17527	-0.358555	0.347828	0.373892	-0.156265	0.376328	-0.265254	0.288134	-0.348874	0.319899	7.70115	0.0212675	0.280721
LOC513941	0.195428	598.411	-281.205	4.2453	-0.283922	-0.137563	0.313652	0.0676178	0.358275	0.111955	-0.500039	-0.241711	-0.591845	-0.360291	0.571583	0.479947	-0.0165033	0.455911	7.70417	0.0212354	0.280721
MTPN	0.0453705	1178.04	-571.018	10.1001	-0.00275086	0.0508079	0.16941	0.0495193	-0.349399	-0.18665	-0.0906544	0.131768	0.021785	0.134006	-0.214356	0.119463	0.0353092	0.157643	7.70085	0.0212707	0.280721
TRIM58	0.200152	834.859	-399.429	5.58949	0.623672	0.707799	0.727959	0.336366	1.04522	0.555187	-0.667572	-0.455586	-0.892771	-0.357375	-0.484667	-0.0178928	-0.6119	-0.112587	7.6966	0.021316	0.280721
ZFPM2	1.45713	342.257	-153.128	-0.529274	0.596485	2.37623	1.85252	1.27119	2.48305	0.787538	-0.448125	-2.36796	-1.52864	-1.28691	1.50555	-0.732086	-0.916924	-0.254935	7.69897	0.0212907	0.280721
LOC112445973	0.100041	908.409	-436.204	6.88508	0.0808039	0.140803	0.256604	0.236469	0.530079	0.116827	-0.157146	-0.245979	-0.23483	-0.383951	0.10613	0.566755	-0.0430739	0.124251	7.69233	0.0213615	0.281112
CCT4	0.0198296	988.532	-476.266	8.75747	0.0782349	-0.031066	0.246862	0.148703	-0.0534765	-0.129172	-0.238198	0.0519061	-0.12339	-0.042078	-0.313803	0.151731	-0.0687371	0.0591526	7.68893	0.0213979	0.281376
GPR31	0.147038	606.952	-285.476	4.39502	0.0416588	-0.258281	-0.222335	-0.327734	-0.00539704	-0.0909744	0.15153	0.556231	0.489114	0.490622	0.0916752	0.983317	0.623943	0.452753	7.68008	0.0214928	0.281376
KCTD11	0.0778264	705.06	-334.53	5.60383	-0.0431277	-0.00317841	-0.017015	0.109591	0.334445	0.0386392	-0.0331637	0.189346	0.00946561	-0.0553382	-0.194717	0.111301	0.251543	-0.116254	7.68704	0.0214181	0.281376
LOC107133323	0.142053	431.352	-197.676	3.2117	-0.692155	-0.466198	-0.466801	-0.730821	0.136911	-0.286257	0.626224	0.136063	0.281454	0.457507	0.88997	0.828021	0.450187	0.817825	7.68354	0.0214556	0.281376
LOC112442214	0.302885	729.084	-346.542	5.0348	0.733217	0.272839	0.473219	0.435711	0.0364521	0.446648	-1.2405	-0.387325	-0.153231	-0.602307	-1.4195	0.210614	-0.594549	-0.444274	7.68569	0.0214325	0.281376
NRXN2	0.0711999	601.39	-282.695	4.62897	0.149597	-0.11292	-0.000336338	0.0472621	0.320569	0.110944	-0.22289	0.172503	0.00866662	0.00894105	-0.389206	0.2505	0.233195	-0.239502	7.6808	0.021485	0.281376
TRIM23	0.0254826	783.668	-373.834	6.95396	0.00560284	0.0275413	-0.080782	-0.0474484	-0.168001	-0.0399607	0.0415002	0.183759	0.113973	0.245697	0.00973054	0.351944	0.141512	0.141238	7.68264	0.0214652	0.281376
CENPK	0.0651383	569.547	-266.773	4.61248	0.222305	0.33422	-0.061047	0.0897155	-0.241811	-0.132774	0.243229	0.22068	0.416722	0.198216	-0.343569	-0.0643944	0.0962037	-0.141467	7.67689	0.0215271	0.281617
LOC112447845	0.0617412	538.404	-251.202	4.36866	-0.149999	0.171324	0.0218639	-0.157551	0.00829907	-0.0473049	0.31403	0.0121159	-0.0829726	0.158478	0.508484	0.428921	0.0274848	0.478607	7.67389	0.0215594	0.281831
GTF2H3	0.0134655	720.199	-342.1	6.702	0.0966861	0.0670048	0.0357551	0.0728089	-0.13158	-0.154258	-0.0970824	0.122411	0.0710642	0.15303	-0.182888	0.250886	0.0619809	0.0644761	7.66571	0.0216477	0.282334
SNAPC2	0.0926355	645.377	-304.688	5.35884	-0.212578	-0.188075	-0.169385	-0.194906	-0.379037	-0.260571	-0.0593726	0.161812	0.394169	0.308773	-0.329676	0.0692403	0.148605	0.0276648	7.66695	0.0216343	0.282334
UHRF1BP1L	0.0264558	943.715	-453.858	8.2278	0.125349	0.0610999	0.082912	-0.0113869	-0.208553	-0.234392	-0.237359	0.0641425	0.0157729	0.180364	-0.0548579	0.369891	0.131877	0.275764	7.66443	0.0216616	0.282334
ZCCHC13	0.123186	669.409	-316.704	5.39496	-0.184148	-0.0972408	0.00568547	0.171175	-0.533544	-0.108403	0.12521	0.262187	0.196515	-0.0231591	-0.0791058	0.107301	0.446072	-0.158084	7.66468	0.0216588	0.282334
UBXN2A	0.0397729	910.855	-437.428	7.46454	0.276894	0.243951	0.274068	0.226166	0.331189	0.107854	-0.302907	-0.0489741	-0.253478	-0.0554865	-0.233023	0.278878	-0.171262	0.0968368	7.66093	0.0216995	0.282621
ALG3	0.0223509	716.4	-340.2	6.44611	-0.116412	-0.180207	-0.172617	-0.098777	-0.227958	-0.289982	0.10331	0.353121	0.13969	0.0550337	-0.063379	0.342828	0.277749	0.121604	7.65524	0.0217613	0.283217
LOC112448814	0.185252	573.854	-268.927	3.95534	0.124627	0.142127	-0.391954	0.0967613	0.316093	0.329104	0.316406	0.188222	0.159516	0.10009	-0.101294	0.271314	0.307061	-0.18337	7.64963	0.0218225	0.283805
BAHCC1	0.0729125	838.316	-401.158	6.65917	-0.223683	0.136482	-0.0212559	0.0535711	0.256523	0.0900894	-0.0315717	-0.0725788	0.0101852	-0.0176431	0.159693	0.192681	0.486987	0.152881	7.64744	0.0218464	0.283907
LOC101905099	0.0822353	732.186	-348.093	5.78997	0.119925	0.338244	0.190249	0.174075	0.0336187	-0.33013	0.0442674	0.0132901	0.00372218	0.112591	0.0283578	0.261902	-0.0422878	0.0940648	7.64395	0.0218845	0.284075
RPUSD4	0.0177395	660.702	-312.351	5.88343	0.0249439	-0.00604384	0.0325168	-0.0108957	-0.113204	-0.075009	-0.0692432	0.105148	-0.00215862	0.0228207	-0.338017	0.0293096	0.0515091	-0.0626508	7.64332	0.0218914	0.284075
LOC107132972	0.654308	444.308	-204.154	3.44014	-0.591354	-2.06695	-1.47499	-1.63531	0.34027	-0.299314	-0.540887	0.972711	0.812443	0.522841	0.0776377	1.06061	0.402027	0.406491	7.64112	0.0219156	0.28418
LOC100848752	0.163378	1010.9	-487.449	8.1292	-0.326937	-0.503122	-0.0159328	-0.373729	0.297146	-0.421966	0.0277273	0.0450569	-0.0907757	-0.166561	0.475089	0.693827	-0.0994553	0.461449	7.63026	0.0220348	0.285518
NSMCE4A	0.0163704	808.377	-386.188	7.30982	0.0919607	0.0483784	-0.0472522	0.0668319	-0.148831	-0.15896	-0.104765	-0.0177402	0.0654223	0.0588882	-0.258392	0.16836	0.144415	-0.0122632	7.62777	0.0220623	0.28557
TXNDC5	0.0832404	1103.38	-533.692	9.12405	0.174824	0.193276	-0.0554085	-0.107479	-0.316329	-0.497289	0.173999	0.179671	0.413014	0.324113	-0.206337	0.0778547	0.320982	0.327796	7.62698	0.0220711	0.28557
LOC782114	0.043888	579.519	-271.759	4.95031	0.165163	-0.15269	0.165742	0.081385	0.0472991	-0.27049	-0.121336	0.0264775	-0.0391848	-0.161111	-0.146732	0.489502	-0.0961866	0.190213	7.62343	0.0221102	0.285659
PPM1K	0.0408394	864.615	-414.308	7.37343	0.168974	0.209136	0.0274361	0.0803522	-0.310723	-0.0773014	0.193554	0.176937	0.195447	0.348592	0.00567461	0.298749	0.16067	0.195345	7.62345	0.02211	0.285659
ASB1	0.00889406	805.435	-384.718	7.17323	0.0329693	0.065836	0.0626757	0.0202579	-0.118822	-0.0704415	-0.111357	0.045138	0.0143412	0.131859	-0.208379	0.136911	0.00609359	0.021268	7.61998	0.0221484	0.285697
LOC112446379	0.968358	325.036	-144.518	1.0696	0.056468	0.712563	0.178091	0.754682	-1.797	0.8297	1.60843	-0.21844	1.11092	0.488353	-0.643483	-0.854229	0.0972601	-0.732285	7.61879	0.0221615	0.285697
LOC540014	0.0178525	734.006	-349.003	6.64925	0.0604274	-0.0664913	-0.0204411	0.0692059	-0.171095	-0.019306	-0.0323008	0.0589989	0.128593	0.11181	-0.302833	0.212194	0.146685	-0.0522602	7.61975	0.022151	0.285697
E2F7	0.115871	650.169	-307.085	4.92994	0.380289	0.614008	0.280684	0.162942	-0.0817333	-0.237546	-0.0837933	-0.0897801	-0.0827677	0.0566293	-0.146434	-0.164372	-0.227017	0.0951341	7.61381	0.0222168	0.286057
LOC616400	0.016397	614.362	-289.181	5.54896	0.0625013	0.0747905	0.0639089	-0.0258059	-0.140422	-0.19799	-0.168522	0.0408836	0.055545	0.0528785	-0.189915	0.182363	0.131934	0.258189	7.61336	0.0222218	0.286057
TUBB1	0.189999	1288.36	-626.18	9.50073	0.949941	0.754313	0.479224	0.741148	0.960444	0.278352	-0.934684	-0.452035	-0.662934	-0.662225	-0.796314	0.250179	-0.120959	-0.271422	7.60968	0.0222628	0.286376
B3GALT5	0.162553	881.337	-422.669	7.12633	-0.129676	0.035665	0.0308691	-0.137262	-0.634298	-0.313138	-0.0594918	0.0960619	0.15045	0.449737	0.126053	0.286463	0.00299287	0.405299	7.60814	0.0222799	0.286389
CYCS	0.0263654	837.207	-400.603	7.22638	0.0535646	0.0861278	-0.0467668	0.00517025	-0.263197	-0.160226	0.0497209	0.18399	0.305031	0.185953	-0.329816	0.105578	0.161373	-0.039626	7.5932	0.0224469	0.286782
GMPS	0.0420451	998.22	-481.11	8.52001	0.0761114	0.154214	0.152182	0.0926162	-0.321769	-0.232975	-0.0765691	0.0686944	0.125103	0.221229	-0.236414	0.127481	0.122001	0.0591855	7.60019	0.0223686	0.286782
LOC112443228	2.14601	371.267	-167.633	2.08493	-1.73689	-1.06905	-2.2029	-1.11411	-0.183101	0.584485	1.71731	1.03981	2.35742	0.598305	2.05327	0.417878	1.40458	0.587706	7.59322	0.0224467	0.286782
MMP24OS	0.164118	886.458	-425.229	7.0382	-0.421421	-0.478838	-0.545719	-0.493585	-0.131088	0.0488952	0.55068	0.722223	0.524964	0.354043	0.289069	0.255833	0.428516	0.427079	7.59869	0.0223854	0.286782
PDLIM3	4.23757	280.532	-122.266	-2.08294	-0.00734242	2.52262	2.59925	0.00845822	3.07547	2.51692	0.208078	-1.97025	-2.43627	0.333902	2.07762	-1.01857	-1.17745	0.171905	7.59464	0.0224309	0.286782
PTPN14	0.228044	583.757	-273.879	3.25804	0.871988	0.804326	0.595261	0.702049	1.26217	0.493355	-1.17048	-0.858932	-0.755501	-0.811828	-0.267896	0.0253032	-0.380189	-0.243521	7.59503	0.0224264	0.286782
SLC7A5	0.049261	949.207	-456.604	8.21122	-0.0392967	0.0289173	-0.0606448	-0.0885374	-0.433014	-0.345007	0.0125208	0.245836	0.25523	0.254338	-0.132481	0.235744	0.197342	0.142372	7.59499	0.0224268	0.286782
SRMS	0.185223	374.821	-169.41	1.97566	0.676507	0.446993	0.313354	0.472746	-0.192121	0.0310919	-0.391704	-0.142242	-0.235583	-0.358625	-0.330003	0.0158375	0.00559499	0.199642	7.59357	0.0224428	0.286782
UTP3	0.0139926	814.388	-389.194	7.39111	0.062384	-0.0390194	-0.00529778	0.0335254	-0.22539	-0.153622	-0.0117952	0.119633	0.158403	0.163919	-0.2213	0.21011	0.141978	0.0654528	7.59238	0.0224562	0.286782
CD101	0.264185	984.078	-474.039	7.67445	-0.764662	-0.406567	-0.255997	-0.442129	-0.176096	-0.0948085	0.613551	-0.0658878	0.541677	0.28028	1.0671	0.59439	0.281087	0.741054	7.58774	0.0225084	0.287241
RPP38	0.0202041	656.636	-310.318	6.0964	-0.0318862	-0.0886908	-0.223134	-0.201492	-0.285486	-0.230331	-0.061083	0.214494	0.204566	0.293624	-0.0893308	0.287957	0.34524	0.165475	7.58191	0.022574	0.287872
LOC112449505	0.110564	404.488	-184.244	2.72008	0.232181	-0.0867502	-0.178121	0.0524917	-0.0415714	0.010602	0.0102674	0.109345	0.0710595	-0.197054	0.126179	0.659108	0.255199	0.30014	7.57662	0.0226339	0.288202
MGC137030	0.375562	712.336	-338.168	5.48997	-0.263351	-0.0410594	0.140581	0.202526	-1.14368	-0.454645	0.387141	0.479433	0.363215	0.234803	-0.0415651	0.0367063	0.047209	-0.0565423	7.57783	0.0226202	0.288202
RAD23A	0.0180291	936.734	-450.367	8.20932	0.0764125	-0.00812243	0.0661188	0.029902	-0.209805	-0.15611	-0.0995102	0.111599	0.0705328	0.106224	-0.317625	0.156533	0.160994	0.0457444	7.5753	0.0226487	0.288202
SLC9C1	1.15959	385.79	-174.895	0.93806	0.521063	1.26736	-2.98085	0.616177	1.54817	0.754212	-0.597048	-1.08499	2.53132	-0.408429	0.1601	-0.535711	3.67933	-1.11292	7.57156	0.0226912	0.288534
RANBP6	0.0165415	904.697	-434.349	7.97908	-0.0728676	0.0355122	-0.000770003	0.0197785	-0.154448	-0.0318619	0.103741	0.0411214	0.0968112	0.178834	-0.0507643	0.16393	0.17524	0.0797743	7.56677	0.0227455	0.288822
TNK1	0.0537132	730.328	-347.164	6.22281	-0.1386	0.0746895	-0.133915	-0.167385	-0.417282	-0.0387331	0.155389	0.0917572	0.291936	0.278141	-0.111224	0.00745963	0.256367	0.00757734	7.5667	0.0227464	0.288822
HSD17B13	0.273489	426.048	-195.024	2.57737	-0.439502	0.0473437	-0.336831	-0.286119	0.207373	0.378508	0.0761727	-0.330516	-0.0402888	-0.143815	0.530002	0.279499	0.464743	0.356937	7.56131	0.0228078	0.28898
LOC101905265	0.0904879	426.406	-195.203	2.96526	0.0879253	0.238021	0.211484	0.259938	0.336499	-0.0865009	-0.120487	-0.176657	-0.300156	-0.339677	-0.314748	-0.0561272	0.208542	-0.46234	7.56315	0.0227867	0.28898
MARK1	0.184	469.362	-216.681	2.76407	0.31564	0.146821	0.148788	-0.0356396	0.836033	0.126139	-0.632569	-0.362599	-0.585075	-0.0464904	-0.000123527	0.224332	0.225407	0.0966994	7.56253	0.0227939	0.28898
MS4A3	0.222692	392.63	-178.315	2.62629	0.0787881	0.251774	0.171223	-0.135199	-1.12749	-0.208956	0.429442	0.361628	0.497793	1.09055	0.0565268	-0.339351	-0.000670554	-0.335048	7.55893	0.0228349	0.289117
LOC112447662	0.11725	658.998	-311.499	5.18915	0.0757797	0.262689	-0.0229242	0.205694	-0.611511	-0.278305	0.497792	0.282836	0.266717	0.279689	0.178612	0.411992	0.370935	0.00499002	7.55574	0.0228714	0.289165
SLC6A3	0.157509	384.637	-174.319	2.46096	0.0925346	-0.0406932	-0.0966485	-0.0329237	-0.182389	-0.904717	0.0357838	0.485781	0.570682	0.519174	0.579791	0.990402	0.788331	0.590731	7.55712	0.0228556	0.289165
FBF1	0.0237468	789.432	-376.716	6.95796	0.0398477	0.0292923	-0.00435363	0.108332	0.0491585	-0.0686169	0.0274474	0.137346	0.0868872	0.110776	-0.050591	0.278255	0.12437	0.0415822	7.54931	0.022945	0.28989
LOC100337142	0.137231	472.231	-218.116	3.61234	-0.158032	-0.140902	-0.697288	-0.368527	0.119978	-0.601337	0.150667	0.105764	0.415447	0.26401	0.557537	0.842015	0.951735	0.47852	7.5453	0.0229911	0.290264
LOC507247	0.185777	958.391	-461.195	7.31758	-0.695597	-0.187211	0.0884049	-0.163469	0.438151	-0.149372	0.622087	-0.10618	-0.278314	-0.040075	1.02391	0.509319	-0.147759	0.59564	7.53993	0.0230528	0.290837
AFAP1L1	0.152823	760.977	-362.489	6.12136	-0.12672	0.0520464	0.00625325	-0.0321855	-0.742148	-0.325799	0.216153	0.20107	0.349106	0.475225	-0.113697	0.210784	0.223496	0.252048	7.53236	0.0231403	0.291304
LOC107132892	0.0800651	346.878	-155.439	2.19585	0.190615	0.245999	0.118027	0.183984	-0.147072	-0.501095	-0.339749	-0.370699	-0.0924792	-0.129994	0.421885	0.813988	0.502083	0.671178	7.53122	0.0231535	0.291304
LOC619179	0.773359	488.605	-226.302	3.22858	0.0122695	0.068544	-0.197672	-0.244138	-1.3708	0.0438694	0.607972	0.122895	0.0677358	0.478666	-0.426964	0.105826	0.0744888	-0.281373	7.53251	0.0231386	0.291304
ZNF41	0.0153927	718.647	-341.324	6.65082	0.0705384	-0.00457705	0.0531783	0.0264647	-0.193279	-0.0877597	-0.0350376	0.157797	0.0575445	0.234762	-0.136783	0.293791	0.0424535	0.138357	7.53103	0.0231556	0.291304
GPRC5B	0.63766	422.404	-193.202	2.46854	-0.11383	-0.21875	-0.304867	0.118414	-0.335916	0.0906898	-0.724361	-0.15223	0.394746	-0.355382	1.25148	0.376022	0.151901	-0.241991	7.52691	0.0232035	0.291491
LOC112444493	0.114565	351.828	-157.914	1.94344	0.411794	0.174803	0.17105	0.041332	0.547423	-0.161714	-0.347926	-0.246443	-0.194422	-0.0155236	0.269342	0.951676	0.265444	0.726903	7.52787	0.0231923	0.291491
CENPS	0.044006	678.601	-321.3	5.67653	0.22368	0.232231	0.0144923	0.0727371	-0.122913	-0.0530948	-0.0385559	-0.0155367	0.102742	0.11289	-0.502007	-0.153429	0.0116196	-0.0865908	7.52158	0.0232654	0.292063
CCDC40	0.163554	432.355	-198.178	2.78082	-0.0619161	0.189259	-0.134534	0.0933454	-0.223505	0.374225	0.259851	-0.0140679	0.173937	0.0479593	-0.0269527	0.0970522	0.0634788	0.149336	7.51945	0.0232901	0.292166
LOC112442993	0.165515	696.083	-330.042	5.44299	-0.121814	0.0912049	-0.217939	-0.239471	-0.662241	-0.0586179	0.572718	0.445144	0.363465	0.651979	0.258984	0.515712	0.290803	0.291164	7.51575	0.0233333	0.292246
MAPK11	0.400257	547.222	-255.611	2.1959	1.10269	1.58558	1.56808	1.45887	0.734702	0.724	-0.34185	0.114521	-0.569252	-0.579639	-0.0739458	0.155204	-0.442049	-0.507267	7.51613	0.0233288	0.292246
POMGNT1	0.0262105	801.034	-382.517	7.04362	-0.00501215	0.0290089	-0.0790232	0.0721202	-0.367584	-0.167914	0.107697	0.277377	0.215797	0.218864	-0.116929	0.245255	0.274613	-0.0300067	7.51466	0.023346	0.292246
PTTG1	0.0936797	750.426	-357.213	5.90661	0.233504	0.344827	0.140453	0.106605	-0.125728	-0.0124086	0.0680667	-0.00687369	0.0525347	-0.00016069	-0.623849	-0.380593	-0.0617891	-0.246889	7.50835	0.0234198	0.292962
LOC104976315	0.126183	1109.42	-536.71	8.68373	0.283305	0.240604	-0.0100779	0.516868	0.48086	-0.359782	-0.394487	-0.51891	-0.0603489	-0.69828	0.00355857	0.146745	0.506678	0.260072	7.50355	0.0234761	0.292968
LOC782673	0.0494968	698.914	-331.457	6.08136	-0.0836102	-0.189187	-0.172531	-0.103637	-0.178263	-0.0649596	-0.0431064	0.250611	0.125446	0.119724	-0.744649	0.0887746	0.0123352	-0.108479	7.50267	0.0234864	0.292968
SPCS1	0.0195027	868.643	-416.321	7.56302	0.0465002	0.00191361	-0.105866	0.0335385	-0.0889828	-0.115357	-0.1485	-0.0212773	0.103267	0.03801	-0.352181	0.0639444	0.234826	-0.0813066	7.50352	0.0234763	0.292968
UAP1	0.0210756	936.192	-450.096	8.194	-0.0204992	-0.174007	-0.0130988	-0.0794172	0.0458385	-0.295322	-0.180551	0.0398542	-0.0274965	-0.0215773	-0.0689139	0.376673	0.0961508	0.171582	7.50478	0.0234616	0.292968
CXHXorf57	0.40865	821.173	-392.587	6.28089	0.162511	0.112779	0.130526	0.024179	-0.962647	-0.273214	-0.106176	-0.086084	-0.0545776	0.0944767	-0.320501	0.043547	0.0354415	0.0863611	7.50111	0.0235046	0.292989
LOC101905400	0.495338	985.687	-474.844	7.7965	0.112086	0.184456	-0.128054	-0.201377	-1.51345	-0.98095	0.719167	0.581248	0.763219	0.781993	-0.241145	0.13963	0.51615	0.350944	7.49543	0.0235715	0.293616
SMYD4	0.0296143	766.706	-365.353	6.73565	-0.0193351	0.0268889	-0.029829	0.00154255	-0.269465	-0.0122801	0.0493521	0.151315	0.222025	0.259023	-0.155747	0.166415	0.126662	0.121715	7.48415	0.0237049	0.29507
PLCG2	0.0753847	1143.08	-553.54	9.46255	0.00558306	0.160823	0.142069	0.0448302	-0.483276	-0.251918	0.0989396	0.183057	0.313528	0.432143	0.0512614	0.148106	0.069558	0.305715	7.47795	0.0237785	0.295571
RECQL4	0.0589457	744.993	-354.496	6.09091	0.251474	0.361191	0.221481	0.118668	-0.105198	-0.130637	0.0728588	0.125404	0.0285322	0.0481854	-0.101474	-0.118392	-0.123406	-0.0365913	7.47879	0.0237685	0.295571
FAF2	0.0110407	860.408	-412.204	7.89426	0.0102396	-0.016792	-0.03572	-0.0418296	-0.217535	-0.117675	-0.0262442	0.122334	0.0867719	0.148238	-0.225844	0.130908	0.132741	0.106937	7.46953	0.0238787	0.295878
LOC101902915	0.115449	491.272	-227.636	3.50518	-0.119314	-0.0315035	-0.262258	-0.141747	0.184852	0.0401219	0.300321	0.0981678	0.252317	-0.00519046	0.396167	0.544115	0.288593	0.211019	7.46887	0.0238867	0.295878
LOC101907250	0.0416274	607.339	-285.669	5.14843	-0.0225691	-0.0966488	-0.182065	-0.185371	0.0774233	0.05825	-0.113392	-0.0443764	0.0214106	0.0628072	0.015401	0.336259	0.275272	0.242036	7.47443	0.0238204	0.295878
TMEM134	0.112293	877.673	-420.836	7.11663	-0.0431677	0.153989	0.0333562	0.059631	-0.632053	-0.175919	0.240304	0.35677	0.291307	0.378383	0.0957529	0.228589	0.220928	0.171968	7.4716	0.0238541	0.295878
VEGFB	0.0295425	838.072	-401.036	7.25808	-0.00666041	0.0784305	0.00353205	0.0813027	-0.293842	-0.0568212	0.100083	0.118126	0.125719	0.122656	-0.22032	0.0544426	0.184344	-0.0738872	7.46979	0.0238756	0.295878
LOC104976804	0.0740892	1305.06	-634.528	10.8969	-0.012886	-0.130291	-0.281765	-0.24336	0.061815	-0.00999563	0.044307	0.241126	0.0275088	0.0419115	0.206274	0.637588	0.15886	0.231082	7.45869	0.0240085	0.297179
AAAS	0.0251689	768.224	-366.112	6.57554	0.105882	0.171375	0.19832	0.111679	-0.100235	-0.0537402	-0.0240988	0.0511279	-0.0478646	-0.000945101	-0.357534	-0.03281	-0.114139	-0.114852	7.45212	0.0240876	0.297668
COL7A1	0.0920148	627.022	-295.511	4.81846	0.0141825	-0.0979469	-0.144596	-0.093748	0.30171	0.000381949	-0.0375731	0.17922	-0.0506723	-0.0647156	0.232576	0.417723	0.0420081	0.149615	7.45122	0.0240984	0.297668
MOGAT1	0.131923	558.242	-261.121	4.16419	-0.200566	-0.164558	-0.294944	-0.487123	0.30507	-0.0015333	-0.0765944	-0.101056	0.243561	0.296099	0.188145	0.246771	0.128338	0.317789	7.45376	0.0240678	0.297668
ATXN3	0.0248022	861.722	-412.861	7.44438	0.0190136	-0.212852	-0.0761804	-0.0549042	0.169378	-0.0138179	-0.243416	0.0548033	-0.0781983	-0.115829	-0.0680882	0.398473	0.21848	0.194751	7.44477	0.0241763	0.29777
LOC104973254	0.245887	368.396	-166.198	1.65539	0.53047	0.070627	0.465141	0.773633	0.508128	-0.640571	-0.304172	0.329505	0.107092	-0.438643	0.728321	1.52509	0.166162	0.411643	7.44357	0.0241908	0.29777
LOC104973526	0.479098	569.405	-266.703	4.34043	-0.444232	-1.10178	-0.899072	-0.962547	0.516463	-0.381345	-0.641335	0.119759	0.292005	-0.229686	-0.103735	0.899149	-0.1524	0.434584	7.44639	0.0241567	0.29777
LSM4	0.0298255	843.211	-403.606	7.32891	0.0658105	0.00708623	-0.0518729	0.0412757	-0.18404	-0.0804501	-0.00727556	0.103319	0.119315	0.131723	-0.434272	0.0167971	0.20685	-0.25032	7.44493	0.0241743	0.29777
TMEM167A	0.111631	860.564	-412.282	6.87498	0.026272	-0.246024	0.159773	0.11336	-0.0594663	-0.369701	-0.288362	-0.178436	-0.107637	-0.109949	-0.152718	0.513746	-0.0526961	0.0534474	7.44512	0.0241721	0.29777
SOCS3	0.112896	1079.84	-521.922	8.53141	-0.03016	-0.335173	0.302217	0.0912304	0.529828	-0.105032	-0.481771	-0.0953671	-0.186041	-0.444222	0.0722172	0.800906	-0.122687	0.184551	7.44212	0.0242083	0.297779
BOLA-DOA	0.067963	1080.71	-522.357	9.12698	-0.0713627	0.00598984	-0.0796065	-0.0458594	-0.535499	-0.198163	0.175465	0.241305	0.347621	0.412324	-0.0606778	0.276276	0.267602	0.1443	7.42924	0.0243647	0.298666
LOC100300764	1.02148	825.375	-394.687	5.83419	0.354063	0.334059	0.157197	-0.271121	-0.576031	-1.4792	0.576041	0.672366	0.638888	0.901887	-0.211118	0.524894	0.225028	1.06855	7.43454	0.0243002	0.298666
NXPH3	0.196462	385.947	-174.974	2.22403	0.404339	0.524253	-0.315907	0.22552	0.290283	-0.154046	-0.344545	-0.305284	0.481268	-0.307884	-0.456947	-0.123812	0.0609012	-0.094734	7.43066	0.0243474	0.298666
RWDD1	0.0221459	815.441	-389.72	7.16237	0.0547663	-0.00238007	-0.00362135	0.13199	-0.0607836	-0.0662697	-0.113503	-0.0159702	-0.0272328	-0.0384071	-0.467716	0.111407	0.0948715	-0.218663	7.43013	0.0243538	0.298666
TDRD1	1.8471	346.575	-155.287	1.75302	0.395031	0.473606	-0.588523	-0.390178	-0.0346849	-1.92912	0.446945	0.0603718	0.696066	0.682705	-0.168994	1.83276	2.25573	-1.50958	7.43086	0.024345	0.298666
CHTF18	0.0729585	705.047	-334.524	5.55358	0.343857	0.454271	0.154889	0.148742	0.0162552	-0.0310124	-0.03858	-0.1391	0.0543662	-0.00745591	-0.4375	-0.340807	-0.0192818	-0.120493	7.41823	0.0244992	0.299185
FILIP1	0.371021	510.255	-237.127	3.07856	0.0784176	-0.344209	0.201582	0.258958	0.695768	-0.517954	-0.398686	0.666093	-0.230904	-0.502776	0.592846	1.21856	0.0106756	0.109322	7.41901	0.0244896	0.299185
GTF2A1	0.022364	887.065	-425.532	7.83174	0.0259838	-0.000602432	-0.0491364	-0.0947218	-0.15093	-0.0556649	-0.0815501	0.018568	0.0456219	0.230756	-0.0817287	0.32003	0.156656	0.200222	7.41471	0.0245424	0.299185
JPT2	0.15245	901.409	-432.705	7.40459	-0.171007	-0.558006	0.016261	-0.0942913	-0.592017	-0.227458	0.274412	0.787958	0.113572	0.244633	-0.574144	0.500542	-0.143549	-0.175404	7.41533	0.0245347	0.299185
LOC112446427	0.0702604	841.944	-402.972	6.92735	-0.00426512	-0.226837	-0.34976	-0.228232	0.0673336	-0.209975	-0.0377183	0.200182	0.223141	0.0182922	0.27992	0.628217	0.684246	0.579571	7.41346	0.0245577	0.299185
LOC782418	0.0543511	434.07	-199.035	3.43002	0.0644495	0.0527812	-0.260847	-0.562388	-0.142179	-0.0968602	-0.183365	-0.0771873	0.0789903	0.425377	-0.00151906	0.350032	0.436895	0.491713	7.41334	0.0245591	0.299185
RANBP1	0.0319343	875.842	-419.921	7.46383	0.108669	0.0183564	-0.00667955	0.0328015	-0.0419753	-0.116996	-0.00340349	0.10602	0.0760398	0.0353122	-0.398458	0.0664955	0.141708	-0.144728	7.41366	0.0245552	0.299185
THAP4	0.0203802	775.876	-369.938	6.82558	-0.0535585	-0.0617157	-0.0398989	-0.0303083	-0.0642589	-0.131318	-0.0978402	-0.0126427	-0.0031691	0.0212897	-0.2389	0.0340995	0.117841	-0.0286659	7.42359	0.0244336	0.299185
TMEM51	0.275191	797.229	-380.615	4.84595	1.00422	0.727125	0.909985	0.843613	0.919832	0.720114	-0.647799	-0.0190231	-0.353639	-0.569014	-0.663465	-0.00859931	-0.170544	-0.230939	7.41441	0.0245461	0.299185
BOLA3	0.0645205	625.189	-294.594	5.10302	0.0549148	0.0130162	0.00556762	0.0780265	-0.0611083	-0.106408	0.069042	0.173104	0.187676	0.0579235	-0.322118	0.00112093	0.00792346	-0.247573	7.40033	0.0247195	0.300094
LOC112443209	2.16001	373.426	-168.713	1.14123	-0.558722	-0.581446	-0.266028	-0.741203	-0.735804	1.5498	0.0497522	0.34615	0.628165	0.754162	0.3886	0.442352	-0.0215425	0.291672	7.40418	0.024672	0.300094
LYPLAL1	0.0262535	705.454	-334.727	6.33615	-0.00237857	-0.0817021	-0.164025	-0.158763	-0.284193	-0.0990252	0.0557069	0.183489	0.148691	0.308924	-0.312436	0.161077	0.076125	-0.0383112	7.39965	0.0247279	0.300094
NDRG3	0.00950574	886.933	-425.466	8.00662	0.00730418	0.0532734	0.0779593	0.121656	-0.0707929	-0.116333	-0.057525	0.010026	-0.051656	0.0116004	-0.0935612	0.130176	0.0639656	0.0588873	7.40194	0.0246996	0.300094
RACK1	0.0246369	1274.54	-619.27	10.9842	-0.00609646	0.00376199	0.0388328	0.116071	-0.129608	-0.0918819	-0.0874668	0.0223049	0.0146204	-0.047814	-0.356656	0.0275215	0.132714	-0.150207	7.39904	0.0247353	0.300094
SOX18	0.407751	368.873	-166.437	1.18824	0.998067	1.229	1.05273	0.689054	-0.0393904	0.942831	-0.706147	-0.610881	0.0774864	-0.513981	-0.749068	-1.07716	-0.91332	-0.59114	7.403	0.0246865	0.300094
ADAMTS3	0.939447	391.626	-177.813	0.836255	0.95701	1.27951	1.08871	0.824743	1.34025	0.188493	-0.947641	-0.739319	-0.89041	-0.132284	0.136975	-0.129847	-0.892614	0.0755774	7.39568	0.024777	0.300394
MED6	0.0317333	854.326	-409.163	7.46972	-0.0266199	0.00578248	-0.109468	-0.0941331	-0.0267279	-0.0438981	0.0111685	0.141524	0.0395425	0.146584	0.132025	0.442806	0.168051	0.221549	7.39275	0.0248134	0.300629
PLPP3	0.626281	545.834	-254.917	3.68751	-0.062986	0.362892	-0.140146	-0.264946	-1.13991	-0.642005	0.843791	0.442144	0.622698	0.652634	1.6435	0.355046	0.329399	0.523816	7.38912	0.0248583	0.300908
RIN2	0.0331368	722.985	-343.492	6.02547	0.110597	-0.146226	-0.184486	-0.0270201	0.216085	0.0600809	-0.355756	0.121422	0.117438	-0.0309661	-0.232697	0.351828	0.438033	-0.120326	7.38734	0.0248805	0.300908
SIAH2	0.0142156	825.008	-394.504	7.25474	0.0765092	0.0592501	0.142617	0.108541	-0.0809116	-0.100733	-0.188088	0.00755216	-0.0416844	0.0161947	-0.356333	0.055557	0.0557606	-0.0727212	7.38679	0.0248874	0.300908
SINHCAF	0.0282223	891.363	-427.682	7.84563	0.055699	0.0390717	0.120471	0.0163742	-0.28224	-0.107933	-0.0464937	0.138777	0.0823807	0.171494	-0.190649	0.193784	0.0233388	0.0674056	7.38407	0.0249212	0.301111
GPR180	0.0244626	694.434	-329.217	6.2339	0.0316739	0.0388384	0.0498316	0.0230267	-0.331801	-0.135709	0.0548215	0.257726	0.146763	0.286424	-0.078682	0.220959	0.0320012	0.131467	7.37651	0.0250156	0.301234
P2RY10	0.0266153	926.849	-445.424	8.13583	-0.000643543	0.0554461	0.0572244	0.116721	-0.272766	-0.0171258	0.0427812	0.0421822	0.132319	0.208237	-0.216697	0.0689381	0.124824	-0.0372921	7.37702	0.0250093	0.301234
PIK3C2B	0.0856689	977.15	-470.575	8.13754	-0.0104292	0.150466	0.101814	0.0507679	-0.492134	-0.184768	0.00955865	0.0408532	0.14686	0.300824	-0.133409	0.112224	0.0737177	0.0857861	7.37711	0.0250081	0.301234
RPF1	0.01089	834.377	-399.189	7.66405	0.0180014	-0.0245318	-0.0431788	0.0284928	-0.148828	-0.211525	-0.0950185	0.0952565	0.0727615	0.135752	-0.132444	0.297657	0.156097	0.0990379	7.37645	0.0250164	0.301234
ZNF385B	0.33883	401.03	-182.515	2.68731	0.173927	-0.0500146	-0.478735	-0.0524675	-1.22385	-0.242673	-0.095845	0.135824	0.770917	0.768138	-0.157855	0.265353	0.440774	0.450921	7.3816	0.024952	0.301234
RIF1	0.0336319	964.644	-464.322	8.42271	0.112519	0.136861	0.0162592	-0.055421	-0.250568	-0.298471	-0.0692205	0.100362	0.101734	0.289702	0.0444744	0.411248	0.197177	0.373309	7.37335	0.0250552	0.301496
CCDC151	0.0573439	418.4	-191.2	3.02809	-0.186315	-0.133149	-0.0107981	0.144343	0.268003	0.0979596	0.155093	0.0820301	0.0174477	-0.169909	0.0695025	0.352914	0.123351	-0.308091	7.36293	0.0251861	0.302866
LOC112441647	0.11474	392.225	-178.112	2.71891	-0.044471	-0.157085	-0.569265	-0.19409	0.057157	0.0438889	-0.276316	0.177555	0.402718	-0.0680801	0.323992	0.358093	0.558119	0.339778	7.36145	0.0252047	0.302884
AGPAT5	0.0433085	806.181	-385.091	6.93642	0.0314217	0.0527464	-0.00438327	-0.0742127	-0.385509	-0.152596	0.00919154	0.128208	0.151857	0.286217	-0.200457	0.15535	0.144981	0.120114	7.35799	0.0252484	0.302977
CCT8	0.0123979	952.172	-458.086	8.56812	0.129684	0.018588	0.137956	0.125162	-0.0963692	-0.118801	-0.158869	0.0985912	0.015662	0.0112781	-0.293501	0.161002	-0.0130371	0.00316564	7.35677	0.0252637	0.302977
NACC2	0.0491936	878.949	-421.475	7.22549	-0.0401828	-0.318784	-0.142386	-0.296002	0.176756	-0.0289949	-0.245697	0.199468	-0.0908332	0.136322	0.00138231	0.494048	0.306847	0.195432	7.3569	0.0252621	0.302977
ADAMTS18	0.474488	432.106	-198.053	2.42901	-0.322883	-0.399782	-0.242215	-0.248885	0.420282	-1.00745	0.802125	0.327086	0.403549	0.0409643	1.35448	1.44059	1.05662	1.41434	7.33826	0.0254987	0.303082
CA8	0.249603	510.121	-237.061	3.6412	-0.122587	-0.635937	-0.457551	-0.0935701	0.497049	-0.14794	-0.36761	0.0914064	-0.0523577	-0.0335114	-0.360189	0.320441	0.169831	-0.111969	7.3411	0.0254624	0.303082
CPNE7	0.168884	651.043	-307.521	4.78852	-0.16413	-0.170982	-0.427823	-0.049489	0.412999	0.322628	0.123029	0.0649038	-0.0564098	-0.210986	-0.00732459	0.42648	0.180904	-0.155206	7.33781	0.0255043	0.303082
CROT	0.106302	717.878	-340.939	5.10622	0.576663	0.552619	0.424184	0.652093	0.618288	0.274388	-0.59385	-0.193763	-0.557717	-0.411187	-0.428533	0.342283	-0.12632	-0.16914	7.35219	0.0253217	0.303082
GOLM1	0.0870088	903.499	-433.75	7.15118	0.0947822	-0.0053205	0.146466	0.0879455	0.324737	-0.0487763	-0.376397	0.324764	-0.0995086	-0.0658496	-0.18505	0.229593	-0.140194	0.00359275	7.33721	0.025512	0.303082
HFE	0.141441	679.467	-321.734	5.30014	-0.333823	-0.440668	-0.624291	-0.49295	0.227704	0.0315573	0.0127179	0.225927	0.300713	0.136158	0.366015	0.53105	0.650491	0.324971	7.33922	0.0254865	0.303082
LOC100848575	0.188909	980.252	-472.126	7.55639	-0.29425	-0.282634	-0.256203	-0.104962	0.501147	0.195168	0.119565	0.182698	-0.140864	0.205453	0.000765524	0.122472	-0.153932	-0.132612	7.33804	0.0255014	0.303082
LOC101905450	0.160239	356.821	-160.411	2.07476	0.181998	0.626887	0.335477	0.474935	-0.261108	-0.211596	0.162612	-0.0222242	-0.0127469	-0.0240442	-0.359075	-0.493404	-0.0984669	-0.254887	7.34959	0.0253546	0.303082
LOC112447348	0.192074	414.954	-189.477	2.89284	-0.776586	-0.100237	-0.564802	-0.586582	0.158286	0.262064	0.0195988	-0.305085	-0.215492	0.205443	0.543733	0.0726746	0.146034	0.160795	7.35471	0.0252897	0.303082
LOC781990	1.48941	613.544	-288.772	1.26371	2.31232	1.67978	2.42532	1.63759	2.64177	3.37305	-2.7449	-2.15286	-2.62176	-1.7375	-3.18252	-1.42349	-2.12445	-2.20954	7.33824	0.0254989	0.303082
MYOM3	0.525692	429.317	-196.659	2.62844	0.0656859	0.639989	0.407813	0.232431	-2.02554	-0.474812	1.45142	0.978629	1.13182	1.62818	-0.310652	-0.120403	0.243856	0.0143761	7.34885	0.025364	0.303082
PDXK	0.0754964	1061.96	-512.979	8.48062	0.118856	-0.0684013	0.161757	0.0957601	0.441448	-0.134173	-0.356667	0.130232	-0.291195	-0.261605	0.0219557	0.718	0.0123302	0.034352	7.33966	0.0254808	0.303082
RAD18	0.0419318	649.772	-306.886	5.52423	0.148235	0.171079	0.11245	0.157645	-0.201007	-0.0315687	0.0168161	0.00618171	0.0702565	0.0203088	-0.379917	-0.165831	-0.119393	-0.22177	7.34559	0.0254053	0.303082
TMOD1	0.0874924	426.577	-195.288	2.87324	0.265416	0.389732	0.54233	0.393382	0.019829	0.0346852	-0.264741	-0.359785	-0.375134	-0.239262	0.208197	0.133292	-0.127071	-0.0572985	7.33737	0.0255101	0.303082
ZCCHC11	0.039922	1050.61	-507.304	9.05378	0.00184371	0.066117	-0.0212143	-0.0292741	-0.400726	-0.243603	0.0560819	0.167458	0.197114	0.337797	-0.0305556	0.285637	0.24175	0.253426	7.33375	0.0255562	0.303403
STIL	0.0377672	682.523	-323.262	5.7129	0.217643	0.371376	0.284479	0.183489	-0.0795034	-0.086395	0.0275466	0.0172402	-0.0417608	0.154154	-0.28494	-0.0918496	-0.121386	0.0690971	7.33027	0.0256007	0.303728
LOC785663	0.351741	409.59	-186.795	2.88164	-0.0027482	-0.0202461	-0.0194249	0.074524	-0.967609	-0.824834	-0.279613	0.355408	0.277707	0.213318	0.312955	0.268499	0.546317	0.0258473	7.32737	0.0256378	0.303964
LOC104971845	0.14396	561.221	-262.61	3.82857	0.0144277	0.0562472	0.150045	0.164594	0.626236	-0.0039035	-0.0541239	-0.00201701	-0.400364	-0.270398	0.0972401	0.609412	0.141437	0.0617506	7.3203	0.0257286	0.30443
LOC112448533	0.272138	611.038	-287.519	3.96607	-0.278379	0.0949595	-0.0895836	0.0592499	0.0885678	0.2502	0.926823	0.398472	0.471895	0.421479	0.517102	0.390073	0.0614256	0.130627	7.32042	0.0257271	0.30443
MTCP1	0.04922	868.849	-416.425	7.30294	-0.0405092	0.0375369	-0.1092	-0.0516646	0.137442	-0.0625813	0.0521597	0.0680958	-0.0753551	-0.00503686	0.314781	0.496156	0.193348	0.245292	7.32147	0.0257136	0.30443
VDAC2	0.0140231	936.329	-450.164	8.28194	0.0909957	0.0763091	0.108826	0.0878539	-0.125257	-0.0669861	-0.138599	0.0495265	0.0117951	0.0527747	-0.339599	0.0932783	0.0774123	-0.0271034	7.31603	0.0257836	0.304877
MRPL39	0.0174565	764.677	-364.338	6.95412	0.0567677	0.0871584	0.0135191	0.0313261	-0.220454	-0.0957326	-0.0181704	0.110823	0.0986939	0.169501	-0.222881	0.16957	0.119727	0.0516609	7.30857	0.02588	0.305644
RBBP8	0.0181919	796.262	-380.131	7.0456	0.196074	0.152614	0.0778444	-0.0136961	-0.0663249	-0.108848	-0.161831	-0.00502666	-0.0435579	0.148394	-0.319227	0.0418537	0.00135441	0.112077	7.30834	0.025883	0.305644
BCL11A	0.110056	996.823	-480.412	8.1615	0.0231436	0.114493	0.147167	0.0733529	-0.597932	-0.278255	0.0131064	0.202317	0.295903	0.365251	-0.126875	0.186517	0.111791	0.179999	7.30405	0.0259385	0.306026
MSR1	0.163767	707.913	-335.956	5.76702	-0.591834	-0.795194	-0.765984	-0.666598	0.161608	0.0599601	0.0447541	0.501374	0.195902	0.0675277	0.385978	0.318638	0.531547	0.125516	7.30184	0.0259672	0.306026
PREP	0.0101619	829.131	-396.566	7.35959	0.0559944	-0.0880334	0.0439358	0.050985	-0.0474128	-0.115705	-0.193739	0.0771154	0.00906448	0.019427	-0.282206	0.181085	0.0808727	-0.0286049	7.30285	0.0259542	0.306026
SRP54	0.00977887	911.788	-437.894	8.17293	0.10707	0.0390943	0.0829136	0.0177132	-0.14573	-0.137408	-0.0979443	0.0694196	0.0615458	0.123523	-0.261968	0.146835	0.0799726	0.126612	7.29788	0.0260188	0.30643
ADAMTS15	0.355261	440.703	-202.352	2.75397	0.051111	0.136328	0.414266	0.133906	-0.785093	-0.234101	0.0653259	0.144352	0.194222	0.274679	0.556998	0.227057	-0.497241	0.360588	7.29382	0.0260716	0.306848
LOC506408	0.0178958	776.414	-370.207	7.04781	0.0262292	0.0259376	-0.0697455	-0.052569	-0.22813	-0.167272	0.0278441	0.116774	0.160388	0.228426	-0.19835	0.230011	0.182412	0.0344288	7.29096	0.0261089	0.306879
MRVI1	0.237832	525.018	-244.509	2.75097	1.32146	0.746988	0.65459	0.916642	1.1803	0.239524	-1.376	-0.56441	-0.795526	-0.90289	-0.795157	0.184004	-0.260336	-0.197871	7.29175	0.0260986	0.306879
ADSL	0.0124646	903.937	-433.969	8.09118	0.0903579	0.120767	-0.0103946	0.0617988	-0.0637649	-0.0731434	-0.144526	-0.0281307	0.0173576	-0.00750353	-0.325418	0.0256833	0.0932177	-0.110636	7.28741	0.0261553	0.307044
LOC101909690	0.310564	331.819	-147.909	1.51079	-0.0538893	0.375651	-0.155141	-0.493451	0.533668	-0.695863	-0.293655	-0.216663	0.274758	0.420713	0.251807	0.986595	1.23188	1.29986	7.28641	0.0261684	0.307044
WDYHV1	0.0217349	885.941	-424.97	7.7502	0.0370154	0.0210065	-0.011483	0.0395917	-0.276574	-0.11965	0.0553965	0.184835	0.170768	0.16479	-0.295702	0.126809	0.216216	-0.0985067	7.28591	0.0261749	0.307044
LOC112443199	0.101275	487.169	-225.585	3.65712	0.173226	0.356023	0.285603	0.359828	-0.558149	-0.195552	0.31947	0.288166	0.330125	0.190271	-0.350464	-0.0584482	-0.037777	-0.148744	7.28189	0.0262275	0.307114
LOC112448789	0.151114	447.176	-205.588	2.59768	0.509578	0.648677	0.222401	0.266369	0.371791	0.41457	-0.239495	-0.183988	-0.183548	0.028129	-0.221108	0.0973727	-0.29148	0.188871	7.2804	0.0262471	0.307114
LOC787237	0.0252293	512.717	-238.359	4.5253	0.158639	-0.0614035	-0.00547037	0.0902227	-0.104323	-0.200531	-0.00250285	0.140048	0.0593828	-0.109019	-0.263559	0.241236	0.21614	-0.0570072	7.28021	0.0262495	0.307114
NRIP2	1.12617	311.416	-137.708	-2.08299	3.17788	3.56917	0.0401951	3.18163	3.04497	4.21796	-2.48735	-3.52758	-0.255588	-2.32617	-3.41821	-3.85345	-0.104463	-3.75534	7.28016	0.0262502	0.307114
OLFML2A	0.547664	460.78	-212.39	2.39148	0.0830292	0.41705	0.440593	0.249256	-0.156038	-0.151996	0.549112	-0.0697467	-0.319992	-0.00399596	1.79654	0.685959	0.5255	0.247582	7.27618	0.0263025	0.307522
DCTD	0.0577201	636.306	-300.153	5.38457	0.0525201	0.0368409	0.0563098	0.0586325	-0.320543	-0.202423	-0.127166	0.0774741	0.121546	0.0572717	-0.207519	0.123376	0.103375	-0.0929734	7.27427	0.0263277	0.307614
CLCN4	0.0790935	755.658	-359.829	6.32461	0.00969514	0.0696979	0.061654	0.0518945	-0.402633	-0.198187	-0.0996661	0.0240043	-0.0224487	0.100725	-0.370914	0.0942734	0.0305399	0.0138012	7.27283	0.0263467	0.307632
LOC101904045	0.105916	607.655	-285.828	4.56565	-0.0969812	-0.0281123	-0.162505	-0.0293765	0.325563	0.388284	0.124436	-0.0174183	0.0223377	0.021952	-0.172452	-0.0840634	0.129575	-0.19695	7.27052	0.0263771	0.307641
LOC617079	1.11523	980.358	-472.179	6.72286	0.111485	-0.157701	0.00504132	-0.138714	-0.786243	0.640271	-0.331258	0.223215	-0.197404	-0.0793285	0.0659061	0.876243	0.318618	0.391709	7.27013	0.0263822	0.307641
BICD1	0.361573	409.426	-186.713	2.49506	0.348469	0.511348	-0.496697	-0.242665	-0.5008	-0.0640624	-0.274896	-0.987722	0.218135	0.0939442	-0.0505949	-0.324346	0.526643	0.590704	7.26287	0.0264781	0.307752
LOC101902293	0.164955	490.7	-227.35	3.8886	-0.174766	-0.00234701	-0.501986	-0.367883	-0.327173	-0.48167	-0.412495	-0.342874	0.112779	0.131811	0.441732	0.629839	0.490382	0.582456	7.26471	0.0264538	0.307752
LOC112443631	0.468186	341.642	-152.821	1.49878	0.386711	0.0871303	-0.364255	0.204845	0.643207	0.239463	0.372784	-0.50294	-0.568195	0.0968666	-0.30057	-0.137806	-0.255928	-0.929172	7.26438	0.0264582	0.307752
LOC786870	0.266508	632.778	-298.389	4.14864	0.296493	0.179896	0.252829	0.0189566	0.310446	0.502916	-0.664299	-0.18044	-0.434403	-0.29062	-0.0414187	0.45878	-0.0379003	0.25385	7.26588	0.0264384	0.307752
MYBPH	0.209557	1022.51	-493.256	7.67567	0.0660302	-0.171973	0.524173	0.204771	0.563423	-0.375439	-0.0971263	0.0170448	-0.428857	-0.461239	0.526201	1.00307	-0.279023	0.379386	7.26284	0.0264785	0.307752
ZNF8	0.219569	1048.22	-506.112	8.40738	-0.158419	-0.193773	-0.110719	-0.131057	0.0449269	-0.772906	0.141691	0.20609	0.0201742	0.014571	0.206866	0.434768	0.187718	0.360004	7.26013	0.0265144	0.307967
SLC2A11	0.306626	490.046	-227.023	3.38684	-0.206749	0.595108	0.0550679	-0.104004	-0.723816	-0.241426	0.355024	-0.122519	0.107664	0.0709628	0.148213	-0.412314	0.393342	-0.0903305	7.25866	0.0265339	0.307992
THOC3	0.0179536	733.747	-348.873	6.36314	0.108311	0.033804	0.198826	0.13899	-0.0134634	-0.0105871	-0.192968	0.0426368	-0.10887	-0.022204	-0.445052	0.00733771	-0.0932055	-0.125137	7.25525	0.0265793	0.308316
LOC784058	0.0409151	816.071	-390.035	7.00039	0.0402848	-0.0353964	0.298457	0.320489	-0.0117463	-0.153159	-0.240158	0.0304128	-0.16881	-0.321513	-0.276438	0.0991045	-0.132467	-0.096084	7.25076	0.026639	0.308807
LOC101905049	0.144651	405.536	-184.768	3.1307	-0.110554	0.188265	-0.63149	-0.471234	-0.78194	-0.417679	0.316012	0.330737	0.680788	0.865615	0.295605	0.406999	0.797384	0.565386	7.24643	0.0266968	0.309128
TMEM243	0.0318001	692.676	-328.338	6.09982	-0.02506	0.0484413	0.0520848	0.0167807	-0.0849705	-0.224951	-0.151316	-0.0145067	-0.156918	-0.00631543	-0.157099	0.129426	-0.00493805	-0.0380193	7.24606	0.0267016	0.309128
SPTBN1	0.0172798	1167.92	-565.961	10.3171	0.0514502	0.102503	0.0238152	-0.0288745	-0.191859	-0.112433	-0.0843825	-0.00618572	0.104816	0.231643	-0.220124	0.0933664	0.148071	0.124027	7.24083	0.0267715	0.309735
CHIC1	0.0527877	796.915	-380.458	6.74413	0.0137186	0.138517	-0.0581687	-0.0514916	-0.23861	-0.130828	0.113399	0.149092	0.0989068	0.272263	0.224604	0.421743	0.143173	0.289534	7.23855	0.0268021	0.309887
CLCF1	0.0725247	583.108	-273.554	4.49777	-0.141592	0.101688	-0.0394127	0.0223797	0.477291	0.233394	-0.0593751	-0.250161	-0.270897	-0.190429	0.00843895	0.0381722	0.112572	-0.109166	7.23296	0.0268771	0.310382
ZNF592	0.0178399	978.784	-471.392	8.65202	-0.0427665	-0.0197909	0.0901646	0.0110667	-0.180078	-0.18374	-0.0584512	0.065583	0.0213378	0.052222	0.00872248	0.275579	0.0738036	0.193516	7.23274	0.0268801	0.310382
AGTPBP1	0.0293237	654.38	-309.19	5.6687	-0.00153802	0.0408677	0.0363493	-0.0189465	-0.264136	-0.0915125	-0.0461926	0.103351	0.164732	0.40272	-0.054039	0.270279	0.186085	0.225087	7.22881	0.0269329	0.310746
KIAA0232	0.0534284	1024.65	-494.326	8.5593	-0.089161	-0.288631	-0.182696	-0.160942	0.324597	-0.208775	-0.264922	-0.00896942	-0.0756873	-0.328081	0.275125	0.642913	0.424354	0.398574	7.22779	0.0269467	0.310746
IL32	0.14064	1172.11	-568.055	9.5339	0.0884258	0.0920221	0.171437	0.308031	-0.172727	-0.562355	0.0494948	-0.00283518	0.0743002	-0.0446463	-0.19674	0.22393	0.296137	-0.229006	7.22274	0.0270148	0.311329
DUSP26	0.590954	509.04	-236.52	2.72313	0.524296	0.572701	1.47317	0.445343	-0.011186	0.130566	-0.700951	-1.02071	-1.16053	-0.0885929	0.390511	0.35116	-1.06247	-0.460321	7.21934	0.0270608	0.311657
MAML2	0.0208331	972.602	-468.301	8.55123	-0.0515657	-0.0718002	0.00175826	-0.141711	-0.171422	-0.207755	0.0441475	0.101526	0.0319053	0.188683	0.0913049	0.406978	0.214975	0.413892	7.2178	0.0270816	0.311694
ARHGAP35	0.0113604	914.989	-439.495	8.35473	-0.0259619	0.054294	0.0185071	0.0203171	-0.173205	-0.0973305	0.036865	0.0903082	0.0612834	0.175638	-0.059305	0.16738	0.0432877	0.0952169	7.21302	0.0271465	0.311707
CENPP	0.0691051	550.97	-257.485	4.21552	0.339709	0.419541	0.389755	0.289287	-0.0969635	-0.0202385	0.00408635	-0.03542	-0.0962353	0.184158	-0.492208	-0.261115	-0.235223	-0.141441	7.21252	0.0271531	0.311707
GIMAP6	0.0369672	1167.89	-565.944	9.90987	0.0861193	-0.0746724	-0.144062	0.0307364	0.165364	0.113572	-0.0519157	0.0626891	0.0718358	0.0700619	-0.344346	0.142951	0.225338	-0.123678	7.21559	0.0271115	0.311707
POLE	0.0580109	851.774	-407.887	6.9971	0.30694	0.455729	0.247818	0.131571	-0.105637	-0.0932627	-0.0713113	-0.0546063	-0.0314734	0.0353008	-0.332216	-0.205845	-0.157339	0.0104243	7.2143	0.027129	0.311707
PURA	0.0149081	903.018	-433.509	8.08117	0.0899933	0.041251	0.115774	0.0771733	-0.0942252	-0.030624	-0.125792	0.0715122	-0.043263	0.153967	-0.121276	0.242455	0.0238354	0.131298	7.20151	0.0273031	0.313023
ZNF793	0.0347303	713.81	-338.905	6.21201	0.108682	0.0558846	0.0561595	-0.00317981	-0.211731	-0.117814	-0.0509178	0.101354	-0.0207425	0.192479	-0.0686096	0.336054	0.0752245	0.218566	7.20239	0.0272911	0.313023
IGSF8	0.0368666	898.321	-431.161	7.58774	-0.156836	-0.190408	-0.251321	-0.172335	0.053554	-0.0729621	0.0547613	0.383937	0.0909207	0.088757	0.178071	0.455539	0.390579	0.14346	7.19745	0.0273586	0.313456
LOC112446746	0.50461	364.315	-164.158	1.64721	-0.0400562	-0.13369	-0.393689	-0.297333	0.0732668	0.500104	0.183584	-0.0719151	0.0822707	0.508206	0.0924954	0.359085	0.433779	0.398946	7.1923	0.0274291	0.31393
PTI	0.191362	1098.8	-531.4	7.76054	0.86639	0.796496	0.72342	0.987207	0.684541	0.651935	-0.7354	-0.509879	-0.74175	-0.743542	-0.660135	0.172472	-0.090329	-0.44384	7.19184	0.0274355	0.31393
ATP5PO	0.0246798	935.862	-449.931	8.10006	0.0201548	-0.0203416	-0.0407619	0.0142247	-0.154427	-0.103733	-0.0552332	0.140094	0.109487	0.0026574	-0.415283	0.0736071	0.136025	-0.150022	7.16055	0.027868	0.315214
DOK2	0.0402637	970.937	-467.469	7.99769	0.0888312	-0.059106	0.00813433	0.0429392	0.230459	0.0830827	-0.0865479	0.300185	-0.0117199	-0.00636888	-0.139032	0.349662	0.220595	-0.0278447	7.16235	0.0278429	0.315214
GPI	0.0143174	1042.36	-503.18	9.12362	-0.0491635	-0.0178455	0.0625535	0.0436	-0.169441	-0.0978001	-0.0239988	0.0973561	0.042878	0.103432	-0.212787	0.137674	0.141664	-0.0391081	7.16606	0.0277914	0.315214
HGSNAT	0.0168971	918.893	-441.446	8.08691	-0.207011	-0.118656	-0.176304	-0.0678859	-0.0619163	0.00469717	0.00687284	0.0999757	0.0206388	0.0416345	0.0714102	0.171702	0.184663	0.0143306	7.16603	0.0277918	0.315214
KDM3B	0.179853	1026.94	-495.471	8.06099	0.329533	-0.275796	0.280039	0.154127	0.0277392	0.133877	-0.612331	-0.330702	-0.588926	-0.395584	-0.605452	-0.055533	-0.134798	-0.328489	7.18086	0.0275864	0.315214
LOC100336282	0.255889	741.599	-352.799	4.89946	0.258244	0.162617	0.232828	0.241397	0.782555	1.05605	-0.32531	-0.459421	-0.630251	-0.397452	-0.875651	-0.573664	-0.474191	-0.570491	7.17553	0.0276601	0.315214
LOC101903976	0.314725	459.51	-211.755	3.14402	-0.95611	-0.275605	-0.0139044	-0.633382	-0.26976	-0.33478	0.924272	-0.0741619	-0.129159	0.354654	1.71803	0.731502	0.24519	1.11133	7.16032	0.0278713	0.315214
LOC101906367	0.457698	435.764	-199.882	2.94924	-0.463404	-0.408368	-0.787419	-0.657909	-0.960469	-0.39545	0.699169	0.806213	0.581996	0.746257	1.21406	1.40818	1.13641	0.847246	7.17448	0.0276746	0.315214
LOC101907920	0.0576934	397.933	-180.967	2.95406	-0.149922	-0.0581026	0.374788	0.231171	-0.102633	-0.101474	0.167768	0.0163011	-0.492259	-0.189437	0.31836	0.40756	-0.028246	0.12914	7.16245	0.0278416	0.315214
LOC788449	0.10451	405.428	-184.714	2.78529	0.232282	0.212987	-0.165641	-0.258079	0.161929	0.404391	-0.0221681	-0.225094	-0.135094	0.382333	-0.15983	0.155577	-0.156251	-0.219726	7.17152	0.0277156	0.315214
NDUFB3	0.0165678	740.463	-352.231	6.5894	0.0836057	0.0237814	0.05415	0.0838217	-0.0835353	-0.0472665	-0.139806	0.00929141	-0.0349282	0.0438101	-0.40838	0.0522314	0.0411405	-0.0796091	7.15928	0.0278857	0.315214
NHLH2	1.73794	299.933	-131.967	0.19337	-0.216715	1.20743	0.199901	0.447168	0.114009	1.68814	0.909656	-2.04983	-0.566139	-0.0771104	0.424553	-1.56574	-0.33556	-0.385207	7.17212	0.0277073	0.315214
SDHD	0.0180922	928.885	-446.443	8.26654	0.0251883	-0.0511712	-0.00748361	-0.0137071	-0.241943	-0.142072	-0.0750897	0.146728	0.0943129	0.13438	-0.309243	0.174899	0.161065	-0.00350778	7.1631	0.0278325	0.315214
SLC38A6	0.028158	610.244	-287.122	5.39278	-0.0636185	-0.22427	-0.211641	-0.175565	-0.0681354	-0.0055838	-0.233141	0.108545	-0.0779294	-0.015672	-0.128515	0.30671	0.106571	-0.00934816	7.17924	0.0276088	0.315214
SPIN2	0.102429	492.658	-228.329	3.3981	0.325543	0.123671	-0.0188652	0.307276	0.45896	0.304837	-0.181212	-0.0283715	-0.190402	-0.144652	-0.442733	0.243311	-0.0112896	-0.416825	7.1674	0.0277727	0.315214
STAT5B	0.0209938	1031.42	-497.709	8.85433	0.0348981	-0.0567339	0.101318	-0.0280835	0.222361	-0.089889	-0.13223	-0.000349241	-0.133836	-0.0124262	0.0277906	0.463849	0.0297098	0.230925	7.16166	0.0278526	0.315214
SUCLG1	0.0276879	962.279	-463.139	8.26103	0.0814965	0.044535	0.00881607	0.03607	-0.188038	-0.0847053	0.00394965	0.111778	0.130779	0.100045	-0.414354	0.0323304	0.183143	-0.0951127	7.18169	0.0275751	0.315214
TLR4	0.0932366	977.475	-470.737	8.02164	-0.134238	-0.663697	-0.169333	-0.320353	0.455786	-0.234917	-0.558329	-0.0258264	-0.247005	-0.19294	0.102427	0.883943	0.348362	0.379953	7.17123	0.0277196	0.315214
UBE2J1	0.0199576	985.548	-474.774	8.65205	0.140342	0.0870929	0.00928972	-0.0508583	-0.231817	-0.190563	-0.0889109	0.069709	0.148108	0.141916	-0.242794	0.129238	0.17694	0.212494	7.16696	0.0277788	0.315214
BEX5	0.690573	374.322	-169.161	0.967313	0.517846	0.426098	-0.742726	0.902743	1.05234	1.05069	-0.30655	-0.81242	0.473744	-0.910481	-0.63384	0.050165	1.26332	-0.783766	7.15327	0.0279697	0.315509
DMAC1	0.0405277	654.151	-309.076	5.63378	0.00781977	-0.110629	-0.0217068	0.0915979	-0.321216	0.0124917	-0.102435	0.174493	0.189539	0.0548813	-0.283836	0.132255	0.0861136	-0.0756779	7.14988	0.0280171	0.315509
GLRX3	0.0192735	880.443	-422.221	7.74115	0.0533721	-0.0132512	-0.00799271	0.0106082	-0.175838	-0.130473	-0.096974	0.0744743	0.0730974	0.0763792	-0.331309	0.102745	0.154664	-0.0774128	7.14542	0.0280796	0.315509
GPR18	0.0541686	875.633	-419.817	7.40407	-0.0673605	0.0644103	0.0788603	0.0809835	-0.45633	-0.113816	0.175543	0.245934	0.29953	0.216838	-0.226128	0.0158505	0.126312	0.109888	7.1444	0.0280939	0.315509
HSF4	1.30767	543.326	-253.663	2.44785	-0.668748	0.895151	1.2716	-0.431202	1.57865	0.514949	-0.808763	-1.45976	-2.12969	-0.211837	0.629157	1.17113	-0.116957	0.743421	7.15014	0.0280135	0.315509
LOC112444474	0.586779	364.818	-164.409	0.751825	0.512151	0.29459	0.278412	0.427599	1.38074	0.963573	-0.929974	-0.372794	-0.464651	-0.47231	-0.488518	0.641264	0.1977	-0.00617152	7.14341	0.0281078	0.315509
LOC404103	0.231183	1205.45	-584.727	8.36371	1.16703	1.10357	0.908069	1.24514	0.91331	0.874008	-1.02184	-0.782128	-0.90678	-0.985993	-0.89928	-0.0358215	-0.297345	-0.666118	7.15097	0.0280018	0.315509
LOC787554	0.0303635	872.299	-418.149	7.54839	-0.0113387	-0.0514645	-0.044973	-0.0457425	-0.0747665	-0.0652146	-0.00460429	0.0763614	0.0467572	0.130046	0.112004	0.534177	0.165339	0.224224	7.14469	0.0280899	0.315509
PRDX2	0.0197966	969.379	-466.69	8.3574	0.0543002	0.103007	0.172801	0.13088	-0.151573	-0.00546975	-0.0387762	0.074217	0.0421901	0.0341953	-0.282229	0.055016	0.0456702	-0.109444	7.15296	0.027974	0.315509
SOD3	0.716464	540.421	-252.211	2.27783	1.24081	1.06907	0.167409	0.900336	0.54373	1.11919	-1.11092	-0.651815	-0.180147	-0.67955	-0.548276	0.10978	0.0853891	-0.659322	7.14629	0.0280675	0.315509
TEF	0.025578	819.246	-391.623	7.20915	-0.0804073	-0.0565673	-0.121344	-0.0899134	-0.242923	0.0761795	0.103951	0.209209	0.215708	0.285829	-0.207092	0.115586	0.207661	-0.0321114	7.14505	0.0280848	0.315509
TRNAC-GCA-205	0.278159	943.332	-453.666	7.42939	-0.478165	-0.723521	-0.604288	-0.50736	-0.229813	-0.641846	0.758399	0.444835	1.25543	0.885789	0.489096	1.59585	0.790468	1.05407	7.14091	0.0281431	0.315705
FANCM	0.031057	878.895	-421.448	7.63624	0.0571694	0.131777	0.148277	0.0928415	-0.250843	-0.196211	-0.0413999	0.105201	0.0977711	0.209019	-0.103685	0.225665	0.0698931	0.205437	7.13619	0.0282095	0.31585
NUCB2	0.0600118	894.736	-429.368	7.31164	0.0201666	-0.075486	-0.199261	-0.00202124	0.253889	0.182606	-0.051492	0.0617947	0.085781	0.157764	-0.273788	-0.010796	0.136358	-0.172108	7.13833	0.0281793	0.31585
SPATS2	0.0859163	895.929	-429.964	7.48863	-0.0511846	0.0129547	0.0865113	0.0154146	-0.512094	-0.206994	-0.0207377	0.185795	0.212699	0.286213	-0.231917	0.145452	0.118389	0.102039	7.13706	0.0281972	0.31585
CKAP2L	0.0508952	715.074	-339.537	5.87861	0.265193	0.406422	0.232517	0.105414	-0.103698	-0.0468995	0.00022746	-0.101841	-0.050667	0.120932	-0.455541	-0.257399	-0.0401836	-0.0302412	7.13407	0.0282395	0.315987
LOC101907255	0.0662267	604.7	-284.35	5.02006	0.00242919	0.224812	-0.140444	0.0256318	-0.324477	-0.054412	0.194458	0.0326791	0.0413782	0.126066	0.0498077	0.165342	0.0911955	-0.121582	7.12966	0.0283018	0.316386
TAF5	0.0110424	740.704	-352.352	6.89992	0.0587286	0.0204668	-0.00719294	0.0392589	-0.153353	-0.144064	-0.0829956	0.0975696	0.0865996	0.154969	-0.184432	0.223508	0.0999218	0.138344	7.12901	0.028311	0.316386
HTATSF1	0.0161086	825.705	-394.852	7.43656	0.0826648	0.0277029	0.0862681	0.100795	-0.134033	-0.122729	-0.131357	-0.00147847	-0.0651644	0.0485005	-0.315412	0.0694734	0.0333219	-0.0402113	7.12567	0.0283583	0.316661
SLC25A15	0.0921109	687.769	-325.884	5.44268	0.159172	0.166448	0.258744	0.109338	-0.119006	-0.331321	-0.0885138	-0.00306734	-0.0847542	-0.0583335	-0.125279	0.145019	-0.164751	0.0769209	7.12475	0.0283713	0.316661
ALKBH6	0.0597032	645.534	-304.767	5.19324	0.0657785	0.0118687	-0.23259	-0.0195339	0.0778499	0.238064	0.0805791	0.270871	0.280298	0.218039	-0.264542	0.252582	0.327758	-0.0835833	7.109	0.0285956	0.317093
CCDC8	0.572318	470.05	-217.025	3.56688	-0.548864	-0.823674	-0.370515	-0.767647	-0.311779	-0.132201	-0.599986	-0.388167	-0.474169	-0.496961	0.777698	-0.0492934	-0.581272	-0.15723	7.11056	0.0285734	0.317093
FAM3C	0.0141791	805.19	-384.595	7.24948	0.11351	0.0223321	-0.0482396	-0.114088	-0.183932	-0.257036	-0.173391	0.101482	0.173009	0.25173	-0.191974	0.269434	0.137429	0.246315	7.11568	0.0285003	0.317093
HCN2	0.0615554	801.516	-382.758	6.81981	0.0368298	0.0770528	0.022975	0.0793232	-0.319476	-0.340404	-0.134051	0.0635035	0.0842477	0.159998	-0.0539914	0.21477	0.0971397	-0.0679099	7.1162	0.0284929	0.317093
IL10	0.106083	471.976	-217.988	3.03436	0.26274	0.0178497	0.225744	0.122939	0.63498	0.222179	-0.668594	0.0962287	-0.412229	-0.170628	-0.18917	0.338746	-0.0349147	-0.250553	7.10696	0.0286248	0.317093
LOC107132986	0.0650387	338.527	-151.264	2.45906	-0.103555	0.138612	-0.34252	-0.176492	-0.123685	-0.71943	0.179607	0.104099	0.35954	0.316156	0.421197	0.356078	0.898869	0.52014	7.10715	0.0286221	0.317093
LOC112448070	0.0841461	589.359	-276.679	4.60219	-0.228575	0.0711642	-0.278229	-0.0591244	0.195643	0.0473808	0.214602	0.0618154	0.188633	-0.0388901	0.346714	0.442597	0.470361	0.109903	7.10718	0.0286216	0.317093
LOC785216	0.0805149	553.937	-258.969	4.31879	-0.0233013	-0.291424	-0.277208	-0.241455	0.168079	0.247023	-0.0912933	0.254416	0.139145	0.0526428	-0.221081	0.219211	0.294807	0.0122735	7.10829	0.0286058	0.317093
NDUFA12	0.048612	745.242	-354.621	6.30014	0.156494	-0.0297883	-0.106104	0.0547872	-0.208525	-0.0409388	-0.233143	0.288545	0.146852	-0.082561	-0.614268	0.0182627	0.153595	-0.240845	7.10925	0.0285922	0.317093
PARP1	0.0284717	1065.09	-514.545	9.24003	0.0329276	0.0965357	0.057659	0.0305534	-0.245742	-0.14483	-0.0658476	0.0182571	0.089324	0.189365	-0.331586	0.0367912	0.0904929	0.0131294	7.11233	0.0285481	0.317093
PKP4	0.0559089	672.37	-318.185	5.20825	0.0666347	0.192863	0.19099	0.256019	0.257372	0.235177	-0.00649233	0.013644	-0.12542	-0.0763581	-0.00899882	0.118938	0.034663	-0.00119149	7.11825	0.0284638	0.317093
ZNF618	0.0500767	782.619	-373.309	6.48324	-0.13149	-0.28969	-0.143686	-0.165691	-0.0994727	-0.0615352	0.0156734	0.388418	0.0913566	0.186373	0.158167	0.462038	0.374216	0.218741	7.117	0.0284815	0.317093
LOC112449332	0.132475	308.837	-136.419	1.80456	0.377096	0.290854	-0.335874	0.0669505	-0.86973	0.0460018	0.217113	0.0594792	0.740954	0.681767	-0.466788	-0.200529	0.573338	-0.13508	7.10512	0.0286513	0.317187
WDR34	0.0344985	707.816	-335.908	6.04204	0.063292	0.206578	0.106295	0.209903	-0.141653	-0.124595	-0.0400562	0.0808826	0.084169	-0.0658113	-0.260624	0.0156198	0.148885	-0.20625	7.1033	0.0286773	0.317277
ANKRD34A	0.117527	753.87	-358.935	6.03742	-0.203797	0.306281	0.113922	0.130956	-0.590062	-0.277698	0.242704	0.110466	0.411941	0.413585	0.0332325	-0.042016	0.22984	0.0835328	7.10076	0.0287138	0.31733
LOC112441945	0.194332	660.216	-312.108	5.35335	-0.611821	-0.624964	-0.601945	-0.397905	-0.225351	-0.274257	1.17282	0.236045	0.524338	0.637871	-0.151173	0.500975	0.480445	0.189739	7.10047	0.0287179	0.31733
ERCC6	0.0153709	852.501	-408.251	7.65298	0.0297707	0.0412817	0.016965	-0.00106861	-0.14388	-0.0714245	-0.073124	0.0381551	0.0314561	0.129537	-0.0496762	0.268989	0.100278	0.149103	7.09275	0.028829	0.317728
LOC101905127	0.0536056	585.644	-274.822	4.83989	0.000944836	-0.0938334	-0.0832956	-0.15115	-0.209355	0.218179	0.0328563	0.325126	0.12682	0.368886	-0.1534	0.146902	0.0468118	0.0770433	7.08808	0.0288964	0.317728
LOC112442976	0.068871	344.203	-154.102	2.07546	0.0361565	0.0711065	0.10262	-0.0566657	0.0669344	-0.139802	0.276119	0.520846	0.283949	0.233664	0.255731	0.762969	0.464818	0.523201	7.08981	0.0288714	0.317728
LOC781197	0.0504649	561.585	-262.792	4.70783	0.0306259	-0.0651213	-0.279511	0.110736	-0.164663	-0.205551	0.0724596	0.160627	0.389239	-0.157426	-0.32576	0.133666	0.356721	-0.1993	7.0915	0.0288469	0.317728
MEIOC	0.0560031	386.356	-175.178	2.85544	-0.0925067	0.0911661	-0.0329803	-0.328093	-0.50249	0.0343992	0.546798	0.0547245	0.210967	0.812385	-0.0200303	0.264239	-0.0175738	0.355419	7.09154	0.0288464	0.317728
STYXL1	0.115887	405.797	-184.898	2.94237	0.0370263	-0.170708	0.244257	0.0469332	-0.351053	-0.293724	-0.421031	0.376527	-0.16	0.00782222	0.0183015	0.146144	-0.177633	-0.400632	7.09645	0.0287757	0.317728
VWA8	0.0210238	823.143	-393.571	7.37186	0.0844089	0.00936475	0.0271329	-0.00888226	-0.187887	-0.166246	-0.165109	0.00537408	0.0139543	0.147475	-0.19739	0.260033	0.099487	0.110474	7.08801	0.0288974	0.317728
ZAP70	0.0510224	1123.85	-543.926	9.29272	0.129007	0.0673491	-0.088892	0.096561	0.285361	0.175779	-0.0997972	-0.0292291	-0.0211641	-0.0143388	-0.20821	0.178603	0.119359	-0.0199292	7.09284	0.0288276	0.317728
LOC112441856	0.218027	335.234	-149.617	1.86588	-0.0862753	0.222883	0.181157	0.157062	-1.54068	-0.00283604	1.9519	1.59765	1.07579	0.691512	0.529142	0.460082	-0.238281	0.208035	7.08404	0.0289548	0.317979
XCR1	0.0784632	661.456	-312.728	5.27327	-0.305025	-0.294188	0.012352	-0.148859	0.245841	-0.143705	0.145369	0.150531	-0.166411	-0.0673779	0.242101	0.438152	0.019113	0.138885	7.08395	0.0289561	0.317979
CPNE8	4.47303	345.011	-154.506	-0.289857	-1.93663	0.662349	-1.83873	0.827795	1.79035	1.53759	2.5195	0.380376	2.93476	0.352329	2.98723	0.39709	1.52482	-0.794908	7.07877	0.0290311	0.318048
GNB5	0.078345	501.932	-232.966	3.88987	0.184063	0.145627	0.195908	0.404198	-0.396783	-0.156442	-0.0582967	0.127632	0.0476595	0.141221	-0.116253	0.239264	-0.114679	-0.0718382	7.07856	0.0290343	0.318048
KAZN	0.199781	452.312	-208.156	3.29108	-0.0259489	0.0347207	-0.0233657	-0.272972	-0.462044	-0.77008	-0.0934387	0.366348	0.558446	0.704823	-0.4637	0.643899	0.530617	0.436061	7.08025	0.0290096	0.318048
ZNF283	0.0379829	830.678	-397.339	7.13792	0.00909467	0.0910065	-0.161625	-0.0156338	-0.0522463	-0.0474176	0.112723	0.131343	0.129828	0.186553	0.14444	0.464753	0.250283	0.197839	7.08037	0.0290079	0.318048
MTARC1	0.0883649	779.365	-371.683	6.51253	-0.0754307	0.0472958	-0.0130319	0.0609782	-0.510234	-0.199776	0.0389555	0.142925	0.302517	0.207586	-0.255245	0.0844735	0.202109	0.0279004	7.07594	0.0290723	0.318071
SGPP2	0.208415	698.653	-331.327	5.39766	-0.100581	0.0399733	0.0537605	0.0170596	-0.613699	-0.0938639	0.152796	-0.113296	0.0636651	0.188131	-0.154262	0.167137	0.142079	0.102643	7.07669	0.0290613	0.318071
DDX39A	0.0576066	768.74	-366.37	6.29124	0.313589	0.288927	0.142753	0.178665	-0.165842	-0.0345542	-0.0349348	0.0583249	0.0731877	0.046267	-0.630033	-0.2178	-0.0368272	-0.121802	7.07459	0.029092	0.31809
SH2D2A	0.0696714	836.286	-400.143	6.69197	0.0513901	-0.106785	-0.0213245	0.162235	0.38366	0.400632	-0.172125	0.0214723	-0.0876892	-0.0690594	-0.555811	-0.160559	-0.0507985	-0.412158	7.07081	0.029147	0.318495
ATP12A	0.182056	642.677	-303.339	4.94829	-0.120335	0.195087	-0.253081	-0.331782	-0.756398	-0.412706	0.352076	0.217909	0.496146	0.760302	0.250321	0.493371	0.68415	0.734437	7.06364	0.0292517	0.318944
EIF5A2	0.0297145	739.523	-351.761	6.47717	0.127855	0.0663583	0.0355767	-0.018195	-0.126401	-0.237267	-0.304994	-0.0183968	-0.0972443	0.100409	-0.155665	0.307374	0.055913	0.166072	7.06243	0.0292694	0.318944
LOC112442070	0.200178	558.604	-261.302	4.04122	0.24118	0.442263	0.083304	-0.0485961	-0.289682	-0.585697	0.299358	0.108574	0.327884	-0.0109535	-0.138654	-0.106999	0.525521	0.126482	7.06518	0.0292291	0.318944
LOC112443005	0.709115	393.765	-178.882	1.23728	0.87156	0.063108	0.406815	-0.0675844	1.30039	-0.0705303	-0.73072	-0.115163	-0.828515	-0.055326	-0.37094	1.49852	0.621648	1.09448	7.06183	0.0292781	0.318944
PKMYT1	0.0289813	830.067	-397.034	7.09829	0.0532742	0.110233	0.135927	0.0467205	-0.0783062	-0.116663	-0.0883133	-0.0557084	-0.12543	-0.0108273	-0.255539	-0.0788116	-0.0646797	-0.0937984	7.06201	0.0292755	0.318944
PDZD2	0.0645541	533.136	-248.568	4.1626	0.247314	0.0819819	-0.186435	-0.0842302	0.210029	-0.156244	-0.267862	-0.146225	0.27585	0.219018	0.0947711	0.530848	0.492996	0.437538	7.05655	0.0293555	0.319591
LOC538679	0.39818	328.737	-146.368	1.39127	0.207721	0.141599	-0.93746	-0.568062	0.386548	0.105596	-0.0436025	0.3367	0.68815	0.481329	0.359057	0.650776	1.28448	-0.115309	7.05477	0.0293816	0.319679
NAA40	0.0160756	800.362	-382.181	7.10027	0.0604484	0.107787	0.00326477	0.0114049	-0.174291	-0.0786787	0.0040896	0.0879329	0.0869596	0.131971	-0.305771	0.0580318	0.134764	-0.0356964	7.0535	0.0294003	0.319686
DGKH	0.111716	719.236	-341.618	5.30656	0.454341	0.273081	0.146881	0.167885	0.53263	-0.00702442	-0.548215	-0.204719	-0.299122	-0.0557092	-0.292665	0.349025	-0.00716311	0.0951126	7.05188	0.0294241	0.319748
GMPR	0.283559	684.358	-324.179	4.63881	0.484756	0.0980892	-0.0896194	-0.0619195	0.917523	0.0984752	-0.89964	-0.285231	-0.261372	-0.188372	-0.812969	0.173598	0.065136	0.0496288	7.04942	0.0294604	0.319946
TLE1	0.126437	918.199	-441.1	7.16511	0.00684715	-0.0903703	-0.0893206	-0.046629	0.605233	-0.022835	-0.332179	-0.243746	-0.184546	-0.159438	-0.269845	0.227941	0.186907	0.0697004	7.0452	0.0295226	0.320425
CKAP5	0.011852	961.686	-462.843	8.57324	0.180193	0.179645	0.150952	0.100024	-0.0191934	-0.0567477	-0.169434	-0.048448	-0.0612257	0.0578117	-0.323007	0.0414098	0.00590386	0.0107305	7.0393	0.0296098	0.321175
UBTF	0.0161541	1085.88	-524.942	9.59987	0.0167859	0.0729559	0.0621076	0.0506443	-0.22395	-0.1153	0.00313001	0.0727709	0.0771954	0.164128	-0.174955	0.14049	0.112801	0.0516042	7.03755	0.0296357	0.321259
LOC112447089	0.072565	339.503	-151.751	2.34458	-0.354871	-0.258566	-0.0341357	-0.171465	-0.0508158	-0.448298	0.215782	0.539672	-0.0136522	0.37045	0.182796	0.645916	-0.0498032	0.323156	7.03379	0.0296914	0.321542
SCML1	0.0979782	511.443	-237.721	3.6205	0.160291	0.15399	0.162022	0.171663	0.360983	-0.236178	-0.0783783	0.145323	-0.230469	-0.137326	0.0983365	0.465384	0.253629	0.289876	7.03286	0.0297053	0.321542
TMEM120B	0.296371	896.31	-430.155	6.64196	0.394616	0.207468	-0.0409831	0.431737	-0.907623	0.277928	0.439434	0.509315	0.877448	0.479552	-0.803558	-0.131462	-0.368759	-0.588051	7.03212	0.0297163	0.321542
FBXO5	0.0534258	746.417	-355.209	6.22262	0.223143	0.264049	0.0950774	-0.0509089	-0.148364	-0.202509	0.0418722	0.0995946	0.109928	0.254838	-0.237784	0.0437664	0.0218894	0.2098	7.02287	0.029854	0.322835
CHEK1	0.0333308	705.906	-334.953	6.00686	0.20132	0.308157	0.165462	0.175193	-0.0796692	-0.00624388	-0.122223	-0.019125	-0.0780873	-0.000229096	-0.350032	-0.140502	-0.0921616	-0.178706	7.01586	0.0299588	0.323317
DDIT4	0.254177	1031.53	-497.763	8.09748	-0.293915	-0.730233	-0.566258	-0.367958	0.55864	-0.0359685	-0.615892	0.0298481	0.0950346	0.102613	-0.322418	0.374982	0.433769	0.091922	7.01501	0.0299716	0.323317
DLAT	0.0157487	802.074	-383.037	7.21123	0.111405	0.0571841	0.0306992	-0.0446229	-0.176909	-0.149354	-0.0979517	0.0756473	0.0638455	0.209826	-0.329333	0.116267	0.050064	0.0706879	7.01613	0.0299548	0.323317
SLC43A1	0.137303	463.185	-213.592	3.30805	-0.0214009	0.328308	-0.0226389	-0.214445	-0.163151	-0.129111	0.0576085	-0.0705841	0.0254356	0.469185	0.847899	0.486361	0.242558	0.335284	7.01633	0.0299518	0.323317
AGA	0.0240058	822.515	-393.258	7.23914	-0.0207541	-0.0138681	-0.135648	-0.0832915	-0.0457332	-0.0584092	0.0265504	0.125844	0.0530869	0.138553	0.1364	0.42726	0.179257	0.204497	6.99847	0.0302206	0.3239
AMIGO2	0.0859038	778.639	-371.32	6.33754	0.184733	0.224369	0.171287	0.200747	-0.432222	-0.134567	0.0331878	0.0905152	0.186232	0.123328	-0.506746	-0.00399879	0.0876768	-0.188744	7.00252	0.0301594	0.3239
C19H17orf113	0.146766	600.384	-282.192	4.69337	-0.348239	-0.658126	-0.738441	-0.427098	-0.0503743	0.0384585	0.549487	0.562337	0.405412	0.267018	0.143694	0.583292	0.835877	0.108545	7.00448	0.0301298	0.3239
LOC107131841	0.0537157	358.258	-161.129	2.75143	0.0906979	0.0602032	-0.293938	-0.143581	-0.215373	-0.139745	-0.261951	0.0736561	-0.0771033	-0.230858	-0.423318	-0.0500822	0.0755176	0.000551001	7.00376	0.0301406	0.3239
LOC112443415	0.518926	321.093	-142.546	1.50049	-0.41192	0.137998	0.0974761	0.251053	-0.217681	-0.248844	-0.304214	-0.514299	0.398252	-1.28924	1.27129	0.755643	0.0539265	0.476554	7.00298	0.0301525	0.3239
LOC112444479	0.0500711	938.93	-451.465	7.7488	-0.014003	-0.102413	-0.110193	0.0467947	0.0523132	-0.098734	0.140095	0.278775	0.164635	0.0777611	-0.0534132	0.429766	0.456024	0.00271822	7.00499	0.0301221	0.3239
LOC782525	0.0373262	895.944	-429.972	7.74157	-0.0386799	-0.13031	-0.205992	-0.0840012	-0.0357815	-0.0455771	-0.0947919	0.0688229	0.0597082	-0.0562291	-0.530407	-0.000687446	0.172109	-0.247838	7.00953	0.0300539	0.3239
PMVK	0.0352969	763.677	-363.839	6.4378	0.20118	0.329438	0.240487	0.149854	-0.136588	0.00152879	-0.00152858	0.110709	0.124768	0.235867	-0.028846	0.306196	0.146715	0.123022	7.00621	0.0301038	0.3239
RECK	0.230063	482.74	-223.37	2.53901	0.552115	0.51788	0.336451	0.555486	0.916914	0.416875	-0.44471	-0.331224	-0.367114	-0.563735	-0.0440867	-0.183979	-0.159348	-0.380356	6.99805	0.0302268	0.3239
SIL1	0.0274004	686.598	-325.299	6.03721	0.0548854	-0.0754591	0.0264059	0.0212969	-0.147451	-0.10735	0.00268465	0.0992565	0.0518848	0.0688511	-0.368444	0.0764598	0.17109	-0.106322	6.99986	0.0301994	0.3239
WC1-12	0.132037	1018.5	-491.251	7.92376	0.140534	0.137314	-0.27117	0.0123556	0.361136	0.304898	0.00107132	-0.0829388	-0.116749	-0.0672446	-0.06605	0.282157	0.222159	0.04055	7.00072	0.0301864	0.3239
ATP23	0.0225155	800.802	-382.401	7.02278	0.0374083	0.0774474	0.0702502	0.00193055	-0.0935298	-0.0945524	0.00941373	0.128292	-0.0459199	0.0958557	0.114724	0.378595	0.118744	0.219669	6.99342	0.030297	0.324302
FAM171A2	0.0860553	373.108	-168.554	2.767	-0.350123	-0.0644264	0.285866	-0.0880038	-0.457646	-0.727911	0.495013	0.652055	0.0867661	0.727481	0.710376	0.427552	0.331148	0.577854	6.98943	0.0303573	0.324302
IGF2	0.438107	633.098	-298.549	3.52053	-0.0503511	0.381714	0.9975	0.911906	0.775251	0.821983	-0.436005	-0.984404	-0.713382	-0.98932	0.633408	0.043065	-0.74337	-0.400045	6.98833	0.0303742	0.324302
LOC618220	0.027962	933.815	-448.908	8.01112	0.0934477	0.0535964	0.00302568	0.104826	-0.0532109	-0.0511263	-0.163791	-0.0659999	0.000985611	-0.0747795	-0.497777	-0.0102929	0.0844558	-0.175751	6.99261	0.0303091	0.324302
PTMS	0.021907	1042.42	-503.209	8.93458	0.106319	-0.0109624	0.0989486	0.114938	0.171189	-0.116835	-0.151988	-0.0702687	-0.154689	-0.118767	-0.173261	0.180822	0.164038	-0.0511821	6.98969	0.0303535	0.324302
UNC13B	0.0892279	603.311	-283.655	4.46643	0.110605	0.297572	0.209909	0.126537	0.230303	0.11752	0.0712745	0.126192	-0.00478059	0.233173	-0.165969	-0.0681941	-0.140732	-0.0152692	6.98896	0.0303645	0.324302
NKG2A	1.20312	435.354	-199.677	2.03196	0.05014	1.28513	0.830933	1.51164	0.110469	0.34559	0.239501	-0.965345	-1.01973	-1.12971	-0.829263	-3.06108	-1.83697	-3.12305	6.98499	0.0304248	0.324647
LOC100296778	0.530641	364.159	-164.08	1.99041	-0.625565	-1.01315	0.163606	-0.354087	0.867849	0.107383	-0.764958	0.285589	-0.769994	-0.0515023	-0.0129183	0.206199	-0.722752	-0.391131	6.97613	0.03056	0.32587
LOC112448784	0.749114	780.27	-372.135	5.7058	0.529867	0.231785	0.13803	-0.174833	-0.694996	-1.39388	0.347673	0.889385	1.17069	1.14296	-0.299357	0.439611	0.0737018	0.634039	6.97507	0.0305761	0.32587
COPS7A	0.0220035	821.57	-392.785	7.15075	0.126279	0.0175875	0.084583	0.0959282	-0.0647822	-0.027447	-0.133185	0.198835	-0.0618139	0.0465427	-0.458287	0.119661	0.0253743	-0.259778	6.97259	0.0306141	0.326078
MNF1	0.0332267	774.007	-369.003	6.7191	-0.0608279	-0.0755563	0.00469629	0.0833414	-0.274055	-0.160946	0.0264073	0.24089	0.115527	0.0399834	-0.227227	0.255308	0.222158	-0.121757	6.96747	0.0306925	0.326642
SLC16A7	0.309186	455.27	-209.635	2.11575	1.01521	0.485326	0.816667	0.119539	0.765773	0.339573	-1.01091	0.292245	-0.599548	0.333416	-0.542267	0.324142	-0.732883	0.229662	6.96673	0.0307039	0.326642
INPPL1	0.0255251	1045.94	-504.968	9.1024	-0.0349374	0.118588	0.141277	0.137385	-0.249475	-0.157254	0.0156536	0.0792066	0.0685374	0.116902	-0.0371229	0.112595	0.0755339	0.0724473	6.963	0.0307612	0.326903
TSACC	0.109096	464.333	-214.167	3.49432	-0.12329	0.0820972	-0.131914	0.243498	-0.484615	-0.0545047	0.340805	0.226242	0.425407	-0.146508	-0.352449	-0.204756	0.222245	-0.46992	6.96153	0.0307838	0.326903
ZNF575	0.0388428	745.334	-354.667	6.48286	-0.0317927	0.129001	-0.00582288	0.0394567	-0.239283	-0.130772	-0.0482529	-0.0962325	0.0671006	0.0733577	-0.240997	-0.0545108	0.143443	-0.101354	6.96262	0.0307671	0.326903
CLDN3	0.19292	580.116	-272.058	4.24034	-0.0264311	0.0746057	-0.29978	-0.118786	0.0462135	-0.237901	0.00528948	-0.0969756	0.412259	0.0616732	-0.508847	-0.300005	0.254673	-0.0103567	6.95138	0.0309405	0.32745
LOC100847941	0.011447	842.575	-403.287	7.64421	0.0263311	-0.00883723	-0.0335562	-0.032724	0.00952921	0.00563325	-0.149329	0.0131735	-0.00856655	0.023473	-0.146837	0.219061	0.129872	0.109595	6.95021	0.0309586	0.32745
MRPL55	0.0289592	754.414	-359.207	6.45967	0.0325185	-0.0339151	-0.0547142	0.0219916	-0.0821581	-0.0909158	-0.0584135	0.107863	0.122108	0.0679825	-0.416276	0.0412067	0.145161	-0.193714	6.95018	0.0309591	0.32745
NMRK1	0.0539445	746.632	-355.316	6.35892	-0.0300223	0.00852339	-0.304527	-0.187793	-0.00731867	-0.0168815	0.132076	0.114359	0.141824	0.283314	0.141734	0.439921	0.251178	0.229143	6.95063	0.0309521	0.32745
PPT1	0.116969	1033.91	-498.956	8.28374	-0.199141	-0.464122	-0.35863	-0.156876	0.13349	0.206954	-0.207144	0.240063	0.0808297	0.208584	0.0458115	0.477086	0.381588	0.0581462	6.95391	0.0309013	0.32745
SMKR1	0.325996	364.635	-164.318	1.74419	0.326457	-0.253732	0.272999	0.399024	0.542288	0.00249435	-0.315734	0.115509	-0.234526	-0.553042	-0.389602	-0.676974	0.0868358	-0.347	6.95675	0.0308575	0.32745
SP140	0.0300089	1197.17	-580.587	10.3686	0.106507	0.0504033	0.081974	0.064205	-0.251492	-0.0888751	-0.12798	0.083388	0.0301918	0.0452752	-0.194119	0.259323	0.144219	0.0965646	6.94981	0.0309648	0.32745
IL1RAP	0.167055	844.33	-404.165	6.70175	-0.328439	-0.67268	-0.231479	-0.440279	0.536102	-0.314798	-0.375165	0.154851	-0.22112	-0.213062	0.345627	0.978561	0.0742316	0.413294	6.94653	0.0310156	0.327597
RCC1	0.0251547	811.856	-387.928	7.10998	0.0775575	0.098249	0.0771531	0.0232639	-0.15567	-0.15331	-0.0657033	0.0756813	0.0633526	0.0861247	-0.285034	0.0495899	-0.00560485	0.00316127	6.947	0.0310083	0.327597
AEBP2	0.0154237	861.508	-412.754	7.80325	0.0492025	-0.0378412	0.00769874	-0.0670933	-0.153711	-0.186328	-0.178465	0.0485374	-0.021775	0.153909	-0.161045	0.235561	0.0646225	0.202917	6.94425	0.0310509	0.327774
CEP112	0.0471325	575.998	-269.999	4.87251	-0.129592	-0.0786084	-0.304074	-0.083284	0.135616	0.0230167	-0.0268281	-0.254826	0.139901	0.109521	0.103906	0.275763	0.372175	0.101699	6.93985	0.0311194	0.328149
rna-NR_031098.1	0.0640035	849.243	-406.622	6.74431	0.219091	0.263856	0.173004	0.198968	0.335653	0.220094	-0.082893	0.0127707	-0.209968	-0.335382	-0.318572	-0.156168	-0.168267	-0.332892	6.93777	0.0311517	0.328149
SCO2	0.0243733	754.803	-359.401	6.65002	0.00103848	0.000878581	0.0329966	0.131963	-0.11824	-0.190656	-0.0697052	0.115172	0.0619421	-0.0698353	-0.157436	0.238317	0.0924589	-0.0338842	6.93789	0.0311498	0.328149
SOCS5	0.0170218	789.753	-376.877	7.09557	0.0238374	0.0515647	0.0808622	0.0303137	-0.173737	-0.16565	-0.100627	0.0662343	0.0753875	0.234502	-0.115452	0.230341	0.11171	0.209368	6.93611	0.0311777	0.328149
ZHX2	0.0231789	884.816	-424.408	7.86408	0.0265445	-0.0222932	-0.0409896	-0.0250321	-0.28636	-0.214043	-0.00150237	0.13432	0.257517	0.344401	-0.259296	0.203393	0.308409	0.130562	6.93602	0.0311791	0.328149
ACTR5	0.0105165	811.967	-387.984	7.39755	0.0490167	-0.0268599	0.024456	0.0945945	-0.0927298	-0.0993855	-0.102776	0.108626	-0.0159006	0.00419299	-0.10582	0.256369	0.0426395	0.0508741	6.93207	0.0312407	0.328407
WDR3	0.0178286	915.394	-439.697	8.20228	0.0444016	-0.0391404	0.0333161	0.0193261	-0.234817	-0.203244	-0.149046	0.128247	0.0916834	0.167733	-0.181014	0.282196	0.0985838	0.124144	6.93304	0.0312256	0.328407
AKR1A1	0.0253384	910.216	-437.108	7.87474	0.086863	0.0615273	0.0198289	0.0823259	-0.181088	-0.127832	-0.00570797	0.157963	0.136936	0.0677176	-0.327219	0.103194	0.253049	-0.167655	6.92753	0.0313117	0.328453
LOC100297170	0.0497392	527.158	-245.579	4.47362	0.0163121	-0.260126	-0.215728	0.000404831	-0.309792	-0.220017	0.13004	0.256281	0.24066	0.0257474	-0.250566	0.14173	0.406926	-0.191898	6.92846	0.0312971	0.328453
SPARCL1	2.07495	333.071	-148.536	-0.531834	0.861428	1.10714	1.70846	2.29607	1.37001	1.79904	-0.317975	-1.23542	-0.850162	-2.20539	1.0538	-0.504239	-0.839193	-1.89942	6.92704	0.0313193	0.328453
ZEB1	0.0130426	842.139	-403.07	7.71443	-0.0657991	0.0327175	0.00152767	-0.0418214	-0.097236	-0.145118	-0.0759147	-0.0691214	-0.0098771	0.161484	-0.00116127	0.215755	0.16699	0.233731	6.92854	0.0312958	0.328453
CR2	0.119293	1088.93	-526.464	8.6835	0.0120804	0.313909	0.409564	0.6336	-0.447591	-0.180436	0.200865	0.194468	0.167135	0.0748324	0.123754	0.256187	0.0067853	-0.0763076	6.92585	0.0313379	0.328455
CDC25C	0.0739454	539.142	-251.571	4.27246	0.324586	0.416636	0.0988877	-0.121325	-0.204359	-0.121282	0.11842	0.0235743	0.0410934	0.43829	-0.42363	-0.25163	0.0150111	0.030643	6.919	0.0314454	0.328596
KCTD19	0.187751	535.504	-249.752	3.74055	-0.248375	-0.418055	-0.53704	-0.220504	0.320214	0.0139374	-0.0739387	0.422898	0.107909	0.143553	0.575394	0.724018	0.70322	0.320734	6.92373	0.0313712	0.328596
LOC100848208	0.0356584	630.998	-297.499	5.37132	-0.107578	0.0445987	0.00560814	0.0793119	-0.292671	-0.101588	0.264052	0.067644	0.111053	0.0882137	-0.115987	0.0979011	0.019657	-0.239928	6.91872	0.0314499	0.328596
MLXIP	0.0493491	1113.24	-538.618	9.51442	-0.305866	-0.369606	-0.260388	-0.308958	0.309035	-0.193572	-0.223149	-0.009283	-0.14198	-0.152999	0.141455	0.471643	0.196673	0.310832	6.9179	0.0314627	0.328596
PPM1G	0.0151369	933.131	-448.566	8.20809	0.0652683	0.0300627	0.0597381	0.0875543	-0.118275	-0.054169	-0.0669921	0.0113441	0.0505377	0.0666901	-0.369012	0.00362943	0.104587	-0.107708	6.91883	0.0314481	0.328596
RAB11FIP3	0.218849	1105.82	-534.912	8.54138	0.00209675	-0.0514544	0.0324817	-0.00899794	-0.0875046	-0.19394	-0.137442	0.177955	0.0323515	0.0819713	0.871337	0.361739	1.11793	0.156165	6.91911	0.0314438	0.328596
MIA2	0.00789235	844.373	-404.187	7.65351	0.0854971	-0.0137342	-0.03184	-0.0219437	-0.145364	-0.0525105	-0.123371	0.0803401	0.110256	0.164358	-0.273807	0.154425	0.140433	0.0572675	6.91288	0.0315418	0.329228
SPRY2	0.150905	714.661	-339.331	5.62842	-0.506453	-0.344057	-0.137795	-0.0979452	0.426039	-0.0123268	-0.0188399	-0.193902	-0.256596	0.0667977	0.0629876	-0.128539	-0.196359	-0.132538	6.90887	0.0316051	0.329695
CD177	0.884833	389.586	-176.793	2.46091	-2.11791	-0.921708	-0.60611	-0.841691	0.29749	-0.132441	1.58322	0.491752	0.282523	0.511468	1.03708	0.661124	-0.370205	0.0809917	6.90637	0.0316447	0.329719
FCRL6	0.360363	616.481	-290.24	3.67303	-0.474356	0.526287	0.525986	0.713999	0.632754	0.693739	-0.387655	-0.295402	-0.0721141	-0.483897	-0.179662	-0.081459	0.0828023	-0.305375	6.90723	0.0316311	0.329719
AMOT	0.0563583	630.339	-297.17	4.93256	-0.0304742	0.112369	0.0765217	0.223564	0.20247	0.182444	-0.190745	-0.047337	-0.106837	-0.203773	0.0544485	0.0905197	0.210623	0.0203801	6.89673	0.0317977	0.329761
CIT	0.0573758	780.053	-372.027	6.39629	0.220913	0.333404	0.123512	0.00564587	0.0500124	-0.133754	-0.0371092	-0.0891667	-0.0578866	0.14877	-0.22906	-0.166	-0.0271862	0.172566	6.90337	0.0316922	0.329761
CLK2	0.213477	829.636	-396.818	5.74732	0.552815	0.268486	0.531745	0.13717	0.571799	0.611579	-0.675097	-0.127322	-0.816698	0.0294122	-0.87444	-0.033904	-0.373312	0.0368193	6.90212	0.031712	0.329761
DNM1	0.0842138	986.192	-475.096	7.98619	-0.00907259	0.203873	-0.0377812	0.0304012	-0.178879	-0.0535326	0.179526	0.145635	0.0813349	0.154058	0.368824	0.481404	0.257847	0.315681	6.8973	0.0317885	0.329761
GCSAM	0.0861775	860.456	-412.228	7.2209	-0.316049	0.0104345	-0.0250764	-0.00565907	-0.106348	-0.28848	0.175313	-0.205733	-0.193514	0.0953584	0.0344323	-0.114785	-0.0509745	-0.0768386	6.90434	0.0316769	0.329761
NUDT8	0.0477734	816.975	-390.488	6.96056	0.0118926	0.175075	-0.00867793	-0.045308	-0.37765	-0.135822	0.0896889	0.162432	0.216567	0.327401	-0.0194984	0.220506	0.155872	0.115135	6.89685	0.0317957	0.329761
PTGS2	0.198719	614.814	-289.407	3.8953	0.873253	0.561939	1.09015	0.591718	-0.0892134	0.202938	-0.344945	0.407413	-0.449619	0.0279597	-0.281285	0.589856	-0.418751	0.176063	6.89965	0.0317512	0.329761
ZNF233	0.107426	827.033	-395.517	6.58443	0.0141329	-0.123305	-0.161695	-0.330233	-0.252368	-0.0996907	0.0724022	0.215842	0.252611	0.359747	0.0502854	0.358008	0.404837	0.641526	6.8972	0.0317901	0.329761
CLEC1A	0.501095	680.773	-322.387	5.15502	-0.940548	-1.1362	-1.27138	-1.01491	0.8581	0.0802342	-0.713991	0.0340438	0.16715	-0.446449	0.507659	0.555867	0.655113	0.378876	6.89321	0.0318535	0.329875
FKTN	0.0395755	757.655	-360.827	6.6741	0.0455954	-0.0378459	-0.120287	-0.187499	-0.338711	-0.269223	-0.010075	0.26261	0.185142	0.330845	-0.0175051	0.383682	0.249719	0.0351112	6.89253	0.0318645	0.329875
PALB2	0.0536896	818.319	-391.16	6.80883	0.211175	0.191282	0.173142	0.201178	0.0275685	-0.218622	-0.0787076	0.136161	-0.000835703	0.0187131	-0.0152133	0.33405	-0.102007	0.149149	6.89278	0.0318605	0.329875
EFEMP2	0.429715	489.845	-226.922	2.61339	0.0394141	0.421211	0.22433	0.594699	0.378035	-0.019746	-0.349508	-0.454991	-0.122861	-0.480146	1.59737	0.719847	0.455668	0.0236099	6.88764	0.0319425	0.330073
LOC104974259	0.206457	547.46	-255.73	3.73505	-0.368603	-0.371967	0.0915216	-0.140908	0.210969	-0.228369	0.734322	0.444897	0.382006	0.256376	0.872223	0.5866	0.411317	0.594018	6.88454	0.031992	0.330073
LOC112442062	0.164947	841.58	-402.79	6.73019	0.210994	-0.107358	-0.280838	-0.329646	-0.330535	-0.34055	-0.0848637	0.542622	0.582795	0.453652	-0.643254	0.0758813	0.297603	0.218324	6.88433	0.0319954	0.330073
LYSMD2	0.0506644	743.611	-353.806	6.26383	0.243384	0.13118	0.074934	0.145748	-0.311803	-0.0830862	-0.067899	0.112711	0.131376	0.0176318	-0.591425	-0.090287	0.044658	-0.155653	6.88515	0.0319822	0.330073
MOK	0.201242	418.337	-191.169	1.82806	0.913307	0.477373	0.637383	0.919136	1.09632	0.818308	-1.38486	-0.354163	-0.574714	-0.951551	-0.822975	-0.451954	-0.733904	-0.854791	6.88432	0.0319955	0.330073
TMPRSS11E	1.12571	369.109	-166.554	1.07051	0.7082	1.10293	0.791007	0.712196	1.31521	-0.626112	-0.741628	-1.34608	-0.84988	-0.944845	-1.84786	-0.491543	-0.422664	-1.04348	6.88549	0.0319767	0.330073
PLA2G2C	0.86614	397.442	-180.721	2.4047	-0.827295	-0.54263	-0.504668	-0.294732	0.17313	-0.518094	0.724866	0.444298	-0.0513559	0.432619	0.145532	0.609546	-0.728393	-0.366779	6.87899	0.0320808	0.330588
TTBK1	0.435996	532.492	-248.246	4.12566	0.124901	-0.210955	-0.474561	-0.327548	-1.31356	-0.837442	0.19883	0.474187	0.823277	0.72548	-0.312981	0.320089	0.68833	0.427969	6.87888	0.0320827	0.330588
E2F1	0.232819	788.565	-376.282	5.7897	0.598287	0.547046	0.242616	-0.0563338	-0.016681	-0.0182237	-0.0664615	-0.435515	-0.091631	0.2863	-0.632644	-0.240159	-0.480995	-0.494298	6.8772	0.0321097	0.330673
PAGR1	0.867479	630.793	-297.396	4.16306	-0.0926504	0.364333	-0.190194	-0.161512	-0.45728	-0.91347	-0.373828	-0.44533	-0.0343529	0.642122	1.22225	1.73685	0.597626	2.34169	6.87529	0.0321403	0.330797
CPNE4	3.04848	376.286	-170.143	-0.374413	-0.924572	0.231846	0.607366	0.29848	1.154	1.39875	1.89624	0.862471	0.7876	1.16041	0.643783	-0.174077	0.0905447	0.343213	6.85806	0.0324184	0.331569
DGAT2L6	0.141798	381.469	-172.734	2.35961	-0.481317	-0.0582589	-0.566138	0.146948	-0.00856596	-0.187054	0.622858	-0.0460699	0.282218	-0.0838073	0.846916	0.413045	0.7296	0.140058	6.8586	0.0324096	0.331569
HEATR5A	0.024697	863.774	-413.887	7.43109	0.0626694	0.0313571	-0.00112305	-0.0400511	0.110693	-0.089661	-0.108323	0.10496	-0.0119254	0.161967	0.0348995	0.3845	0.141411	0.268944	6.86231	0.0323495	0.331569
IQCF2	0.260779	369.997	-166.999	1.89927	0.20837	0.419643	-0.766275	-0.154963	0.543711	0.365621	-0.0667014	-0.202017	0.391902	-0.00420893	-0.566598	-0.164929	0.487374	-0.165101	6.8636	0.0323287	0.331569
LOC101905668	0.0413018	564.538	-264.269	4.95146	-0.149334	-0.129864	-0.271259	-0.229754	-0.153794	-0.193598	-0.0739132	0.00567691	0.0285808	-0.0508374	-0.199527	0.0886988	0.285503	-0.0397213	6.85971	0.0323916	0.331569
LOC104973965	0.357777	350.48	-157.24	1.31567	0.28957	-0.59486	0.0426405	0.676686	0.32731	0.283381	0.165301	1.30639	-0.153609	-0.311616	0.414602	1.2647	0.170571	0.00665677	6.86824	0.0322538	0.331569
MS4A1	0.0900756	1263.39	-613.695	10.5005	-0.0312316	0.0911871	0.0646129	0.0547151	-0.531556	-0.250874	0.0550045	0.276085	0.27801	0.251512	-0.00340781	0.275414	0.128368	0.187034	6.85789	0.0324212	0.331569
RPA2	0.0310903	876.944	-420.472	7.57962	-0.220583	0.0547552	0.0433787	-0.00707007	0.0352377	-0.2491	0.168093	-0.121413	0.0391621	0.107904	0.176529	0.213552	0.118529	0.221997	6.86517	0.0323033	0.331569
SAMD3	0.134843	722.918	-343.459	5.36167	-0.00502307	-0.0640111	0.0931018	0.245321	0.438008	0.458802	-0.0839481	0.0886552	-0.141498	0.073097	-0.558228	-0.362376	-0.290339	-0.429993	6.86429	0.0323176	0.331569
SFMBT1	0.0197838	826.778	-395.389	7.39781	-0.0196238	0.0604135	-0.047898	-0.0405479	-0.26258	-0.109228	0.00279616	0.0637839	0.16174	0.242914	-0.138619	0.130863	0.138137	0.0745782	6.86473	0.0323104	0.331569
SNHG4	0.0180236	1095.08	-529.541	9.60047	0.0518794	0.00786728	-0.0917121	-0.003915	-0.162163	-0.230185	-0.147847	0.0681947	0.137065	0.142975	-0.0733124	0.286945	0.303203	0.193323	6.85825	0.0324154	0.331569
POMGNT2	0.0380205	615.811	-289.906	5.11537	0.0671646	-0.105515	-0.00488598	-0.0285637	0.207152	-0.00953197	-0.265088	0.1092	-0.00129346	0.0228414	-0.268232	0.195046	0.148856	0.0123493	6.85593	0.0324529	0.331701
ARHGAP23	0.166853	755.076	-359.538	5.40272	0.114073	0.132504	0.126897	0.275166	0.672498	0.335627	-0.114124	-0.137108	-0.214402	-0.177655	-0.339454	-0.0250882	0.0350098	-0.282414	6.83535	0.0327886	0.332709
ATPAF1	0.0151218	799.693	-381.847	7.29522	-0.00254511	-0.0591807	-0.0463708	-0.0157046	-0.179433	-0.157572	-0.0401864	0.146561	0.087721	0.13429	-0.249359	0.230205	0.148347	0.011632	6.84861	0.032572	0.332709
BCNT2	0.132292	895.466	-429.733	6.9702	0.44114	0.0756951	0.285115	0.164107	-0.450473	0.00232657	-0.0988908	0.235277	0.46881	0.246686	-0.522591	0.475184	-0.314343	0.248881	6.83869	0.0327338	0.332709
CARD9	0.128752	835.833	-399.917	6.61749	-0.0344713	-0.385005	-0.592272	-0.409653	0.0589386	0.0134196	-0.151693	0.434119	0.448695	0.351388	0.156776	0.516622	0.72731	0.168578	6.83903	0.0327284	0.332709
LOC100138998	0.145624	812.183	-388.092	6.09509	0.254845	0.194858	0.137646	0.0642695	0.165131	0.32051	-0.605848	0.0298863	-0.156795	-0.239247	-0.236055	0.316765	-0.28429	-0.0504306	6.83753	0.0327529	0.332709
LOC100848851	0.0744717	438.371	-201.185	3.30139	0.279595	0.272657	-0.0567913	-0.0902956	-0.242154	0.0806915	-0.052729	0.0805545	0.0188288	0.307932	-0.24921	0.100084	0.17277	0.0893822	6.83757	0.0327522	0.332709
LOC101902172	0.0411117	754.07	-359.035	6.43335	0.0333351	-0.0155889	0.310285	0.285043	-0.00049261	-0.168279	-0.242413	-0.0229754	-0.235158	-0.332145	-0.241917	0.0831298	-0.109225	-0.0599553	6.83853	0.0327364	0.332709
LOC101904714	0.0844641	652.932	-308.466	5.20377	0.314466	0.199871	0.227458	0.197005	-0.51945	-0.294671	0.0385593	0.336045	0.302271	0.420955	-0.206196	0.424658	0.187754	0.0961788	6.83707	0.0327604	0.332709
LOC101906067	0.0699947	399.865	-181.932	3.09799	-0.200167	-0.0874939	-0.515959	-0.259716	0.0109343	-0.148955	0.228232	0.100868	0.309086	0.277748	0.577441	0.739067	0.541276	0.308526	6.84089	0.0326978	0.332709
LOC104972409	0.142083	326.39	-145.195	1.5551	0.427154	0.369313	0.229895	0.00856019	0.55458	0.0449475	-0.126547	-0.128281	-0.205082	-0.145417	-0.00279006	0.407114	-0.424413	0.374283	6.84575	0.0326185	0.332709
LOC112448785	0.210628	1101.14	-532.568	8.7794	0.168872	0.0881537	-0.110631	-0.293617	-0.746178	-0.498361	0.548787	0.907783	1.01592	0.888718	-0.338627	0.0353187	0.480914	0.428204	6.83713	0.0327594	0.332709
OTUB2	0.0310087	521.568	-242.784	4.27942	0.246293	0.15195	0.25409	0.169301	0.185995	-0.0589245	-0.557304	-0.140152	-0.183441	0.0565056	-0.329341	0.0211939	-0.0500081	-0.0473219	6.83263	0.0328332	0.332709
REEP2	0.447517	528.658	-246.329	2.46505	1.34979	0.389754	0.965806	1.17967	1.32088	0.446265	-1.29345	-0.319028	-1.55646	-1.11775	-1.04868	-0.0366601	-0.317089	-1.10328	6.83427	0.0328063	0.332709
TMEM8A	0.366758	978.254	-471.127	7.12173	-0.0195357	-0.26177	0.694396	0.265877	-0.135996	-0.179291	0.114445	0.458632	-0.439918	-0.075551	1.22196	0.758318	0.762125	-0.0348158	6.83265	0.0328329	0.332709
VNN3	0.652486	694.774	-329.387	4.39676	-0.85563	-0.650458	-0.0967964	-0.485571	1.0033	0.26344	0.362625	-0.0316819	-0.295774	-0.0485739	1.23649	0.824671	-0.0819491	0.916261	6.83279	0.0328307	0.332709
SPACA9	1.1284	385.136	-174.568	1.82622	0.00234671	-0.277155	0.054885	0.111393	-0.717366	0.80076	-1.78258	0.488813	-0.247109	-0.0103789	-0.491364	0.249188	-0.0952779	-0.677612	6.82961	0.0328829	0.333021
SLFN14	0.0661707	750.241	-357.121	6.20378	-0.00783775	0.105582	0.262151	0.136524	-0.367234	-0.19669	0.159448	0.180811	-0.100777	0.0458456	0.0402571	0.233197	-0.18238	0.206991	6.82606	0.0329412	0.333421
LOC112446716	0.139133	512.266	-238.133	3.63114	-0.249522	-0.0484912	-0.15217	-0.253407	0.237556	-0.0972236	0.0105158	0.0275803	-0.130912	-0.0085611	0.675769	0.748803	0.135489	0.614732	6.82424	0.0329712	0.333534
CENPL	0.0281689	638.638	-301.319	5.43264	0.162304	0.240423	0.281436	0.212278	-0.03458	0.0137377	-0.0573022	0.0752663	-0.0629617	0.0908694	-0.370626	-0.0937541	-0.139944	-0.183628	6.82156	0.0330155	0.33357
DSP	0.408928	395.093	-179.547	1.65771	0.325916	0.486734	0.340766	0.0485418	1.0762	0.203129	-0.611135	-0.822642	-0.772469	-0.0989011	0.961456	-0.0186392	0.0200245	-0.0746619	6.82237	0.0330021	0.33357
FFAR3	0.101871	1213.81	-588.904	9.94361	0.101367	0.25231	0.201032	0.183537	-0.529685	-0.285424	0.0698099	0.266688	0.256228	0.293386	0.0687927	0.353364	0.112566	0.187311	6.82061	0.0330312	0.33357
BANF1	0.025562	976.544	-470.272	8.4435	0.0288634	-0.0665198	0.115211	0.127429	-0.128744	-0.0820533	-0.0856363	0.0852828	0.0137505	-0.0200018	-0.384701	0.0601761	0.0473593	-0.117611	6.81832	0.0330689	0.33376
AQP11	0.179597	558.041	-261.021	3.59498	0.511446	0.471025	0.233929	0.269352	0.635276	0.0118087	-0.44764	-0.27227	-0.27503	-0.140922	-0.255092	0.147491	-0.170315	-0.105533	6.81507	0.0331228	0.334077
DCAF17	0.028622	846.09	-405.045	7.42471	0.0270166	0.0711369	-0.133846	-0.0682656	-0.119224	-0.0541963	0.00200232	0.088486	0.086019	0.191668	-0.00438693	0.353888	0.230874	0.168743	6.8096	0.0332134	0.334077
DNMBP	0.0311743	871.516	-417.758	7.78418	-0.177663	-0.173816	-0.101693	-0.159891	-0.313268	-0.348067	0.0100193	0.137004	0.0759899	0.146799	0.00885894	0.303618	0.134613	0.270361	6.81005	0.0332061	0.334077
DOCK9	0.0191474	918.862	-441.431	8.1595	0.102778	0.121552	0.0576853	0.0161674	-0.190337	-0.156743	-0.0787833	0.027654	0.088562	0.233505	-0.0338509	0.303591	0.0862113	0.209153	6.81053	0.0331981	0.334077
LOC509810	0.0244135	716.834	-340.417	6.5301	0.0641636	-0.0383001	-0.158438	-0.0733107	-0.219586	-0.0352053	0.0242978	0.102859	0.121037	0.19643	-0.326473	0.152976	0.186568	0.0453043	6.81313	0.0331549	0.334077
ZNF282	0.037815	766.062	-365.031	6.4851	-0.08292	-0.177518	-0.184599	-0.0733705	0.277761	0.104525	-0.167477	-0.00215748	-0.010534	-0.174846	-0.0407194	0.16859	0.248705	0.0420425	6.81237	0.0331674	0.334077
SLC9A7	0.0540072	954.846	-459.423	8.05639	0.107212	0.168023	0.138633	0.0877231	-0.395995	-0.212322	-0.0550317	0.159267	0.208022	0.301118	-0.130307	0.194512	0.157604	0.242991	6.80747	0.0332488	0.334243
ANP32A	0.0177675	1004.84	-484.42	8.92381	-0.0198808	-0.0210988	0.0594391	0.0433734	-0.193165	-0.120937	0.0646614	0.052692	0.0166268	0.149271	-0.141067	0.172568	0.106332	0.046988	6.8022	0.0333366	0.334389
ARL6	0.0278579	623.219	-293.609	5.53428	-0.0705584	0.00204864	0.0139189	-0.00271842	-0.261799	-0.186691	0.0242205	0.156279	0.0734648	0.109689	-0.136424	0.108894	0.0259052	0.141128	6.7994	0.0333833	0.334389
E2F6	0.0226941	735.455	-349.727	6.49498	0.0994772	-0.0268731	0.00930979	0.0651539	-0.184387	-0.0175129	-0.110321	0.141513	0.075657	0.113672	-0.260966	0.307671	0.216754	0.0240533	6.79867	0.0333955	0.334389
LOC112442714	0.033885	423.561	-193.78	3.37046	-0.0732168	-0.051526	-0.0845997	0.059043	-0.0717043	0.116904	0.183676	0.381117	0.260672	0.181005	0.053435	0.167152	0.096534	0.158225	6.79988	0.0333753	0.334389
LSM7	0.0283527	748.729	-356.364	6.47647	0.0533885	-0.109449	-0.0792652	0.0298837	-0.148415	-0.102983	-0.0231612	0.226814	0.103144	0.0232676	-0.382795	0.111179	0.183953	-0.18626	6.8025	0.0333315	0.334389
MAP3K4	0.0188772	957.906	-460.953	8.50556	0.0126201	-0.0180046	0.0633407	0.0294429	-0.220901	-0.149988	-0.10121	0.0746179	0.0802226	0.135522	-0.188656	0.190655	0.0922097	0.0958265	6.79972	0.0333779	0.334389
MVP	0.383906	1021.86	-492.93	7.53026	0.0553101	-0.365741	-0.77345	0.263526	0.479913	-0.499982	-0.655373	0.266797	0.655331	-0.198829	0.906352	1.1703	1.36491	0.802106	6.79877	0.0333938	0.334389
ARHGEF39	0.198164	590.81	-277.405	4.47842	-0.150856	-0.237734	-0.223767	0.0129203	-0.0582785	-0.587808	0.286927	-0.020832	0.0280155	-0.191778	0.165398	0.41971	0.174221	0.0438337	6.79074	0.0335282	0.334502
CAVIN1	0.360046	706.363	-335.182	4.43699	0.31216	0.452077	0.759361	0.529677	0.271302	0.501107	-0.258237	-0.589517	-0.323925	-0.194745	0.799582	-0.0237017	-0.451688	-0.205679	6.7892	0.0335539	0.334502
CHCHD3	0.0155094	881.534	-422.767	7.82817	0.0598068	0.022416	0.0588652	0.0776248	-0.155641	-0.0879318	-0.118156	0.0482738	0.0229386	0.0535544	-0.338946	0.0964736	0.0740101	-0.00517559	6.79183	0.0335099	0.334502
INSL3	0.131718	454.606	-209.303	3.03802	0.127119	-0.171705	-0.0682327	-0.0654605	0.423084	0.236958	-0.188941	0.0110046	-0.0708389	-0.311245	0.147875	0.511564	0.0265224	0.0323998	6.79359	0.0334805	0.334502
LOC101906488	0.0780004	351.82	-157.91	2.19052	-0.0117848	0.179233	-0.247456	-0.289366	0.240418	-0.0406932	-0.0382563	0.0680799	0.231677	0.390377	-0.0558012	0.264481	0.160016	0.248519	6.79309	0.0334888	0.334502
SEMA4G	0.0360708	566.231	-265.116	4.75339	-0.0484314	-0.117786	-0.252337	-0.127461	-0.0532627	0.0609904	0.178409	0.327201	0.145737	0.209507	-0.0725097	0.286463	0.380688	0.0669397	6.79027	0.033536	0.334502
UQCRB	0.0165568	881.919	-422.959	8.07809	-0.00876454	-0.111418	-0.148785	-0.0941765	-0.258088	-0.168448	-0.0415277	0.197455	0.130407	0.200812	-0.211003	0.29502	0.213724	0.0321168	6.78897	0.0335578	0.334502
ZNF432	0.025012	691.263	-327.632	6.08954	0.0590333	-0.0618971	-0.0102516	0.00754653	-0.0177919	0.0592931	-0.0940334	0.0889244	0.0465345	0.180217	-0.16808	0.30121	0.127502	0.109633	6.79617	0.0334372	0.334502
SLC4A8	0.0452742	668.117	-316.059	5.79539	0.0314052	0.0309375	-0.163704	-0.150288	-0.109927	-0.385482	-0.233748	-0.0122566	0.00311355	0.174798	-0.0047719	0.355176	0.185348	0.153869	6.78553	0.0336157	0.33489
LOC101907540	0.129439	577.616	-270.808	4.24871	0.115815	-0.210649	-0.223143	-0.0223827	0.502107	-0.109387	-0.318647	0.0682465	-0.149788	-0.580231	0.291894	0.817388	0.462926	0.0329353	6.78246	0.0336672	0.335215
LOC100138815	1.02855	758.829	-361.414	5.78881	0.42556	0.252669	-0.0440422	-0.13269	-2.00917	-1.43819	-0.0808406	0.380699	0.516804	0.344576	-0.638431	0.260828	0.858097	0.669134	6.77604	0.0337756	0.336105
BTF3L4	0.211616	816.762	-390.381	6.66927	-0.450539	-0.283848	-0.388007	-0.126597	-0.497916	-0.657792	-0.144076	0.500775	0.34759	-0.0842251	-0.168552	0.380112	0.979054	0.498198	6.77033	0.0338721	0.336434
CACNA2D1	0.683518	521.346	-242.673	3.28291	-0.504741	-0.372317	-0.415761	-0.288668	-0.243145	0.221002	-0.21109	-0.288473	0.215481	-0.383444	1.05824	0.51725	0.624805	0.465205	6.76422	0.0339756	0.336434
CDK4	0.0270576	873.83	-418.915	7.53411	0.0963854	0.108469	0.0196386	0.0727992	-0.231793	-0.0532877	0.0303685	0.117087	0.165746	0.142959	-0.425286	-0.0331432	0.149133	-0.179466	6.76576	0.0339495	0.336434
CTIF	0.0727822	868.564	-416.282	7.41181	-0.139356	-0.132022	-0.035805	-0.0750952	-0.457845	-0.315415	-0.00429846	0.209922	-0.010835	0.0922579	0.0115414	0.255115	0.220578	0.11651	6.76435	0.0339735	0.336434
LOC104971069	0.143806	367.567	-165.784	2.41388	-0.30191	0.367846	0.182951	-0.109178	-0.314783	-0.313007	-0.0152319	-0.379504	-0.00472197	0.441635	0.485605	0.400169	0.174712	0.875089	6.76551	0.0339538	0.336434
LPCAT4	0.0175545	921.884	-442.942	8.24433	-0.048939	0.0422264	-0.0135796	0.0608725	-0.270972	-0.129176	0.11478	0.199509	0.121797	0.11508	-0.0757269	0.153048	0.118005	0.00603918	6.77029	0.0338728	0.336434
MAP1A	0.22114	651.655	-307.827	4.47652	0.00032907	-0.0130636	-0.144643	-0.0534518	0.384642	0.596733	-0.0386281	-0.154651	-0.102006	0.0995874	0.07896	0.0712694	0.133416	-0.325064	6.76399	0.0339796	0.336434
ORC3	0.014657	717.23	-340.615	6.55075	0.0832227	0.0505099	-0.0513557	0.0438593	-0.185891	-0.0844156	0.034631	0.0630521	0.128507	0.123056	-0.239118	0.142644	0.122256	-0.0160719	6.76869	0.0338999	0.336434
ZSWIM9	0.0395686	707.869	-335.935	6.0553	0.0725299	0.030303	0.05181	0.112571	-0.297471	-0.0808575	-0.0650667	0.00224392	0.126777	0.217363	-0.303951	0.0128416	0.126838	-0.141573	6.77161	0.0338504	0.336434
H2AFY2	0.636327	597.616	-280.808	4.4327	0.0517739	-0.0664496	-0.0253611	0.0571148	-0.925076	-0.600021	-0.0703996	-0.0585524	-0.285657	-0.169195	-0.426002	-0.128541	-0.154916	-0.331702	6.75677	0.0341025	0.337214
SDF4	0.215578	911.009	-437.504	6.97401	0.48616	0.148233	0.142978	0.04945	-0.151726	-0.276705	-0.639394	-0.178405	0.26667	-0.0122508	-0.925986	-0.173103	0.206561	-0.25522	6.75676	0.0341026	0.337214
SUB1	0.0136745	1013.65	-488.825	8.99999	0.0270513	-0.103861	-0.107354	-0.0784461	-0.118654	-0.168943	-0.129694	0.0944013	0.0672836	0.0757386	-0.293233	0.207987	0.176547	0.0084509	6.75601	0.0341155	0.337214
MPV17L2	0.0469744	771.017	-367.508	6.56615	0.0206022	0.00923624	-0.0315733	-0.0169848	-0.399437	-0.170346	0.0476536	0.265485	0.168196	0.180221	-0.350338	0.0398486	0.244373	-0.0782144	6.75472	0.0341375	0.337244
AK7	0.206677	603.904	-283.952	4.45562	0.25352	0.583888	0.145048	0.186124	-0.709395	-0.375894	0.0987425	-0.0103632	0.276324	0.341953	-0.237794	0.130417	0.482508	0.0363215	6.75249	0.0341755	0.337431
TIMMDC1	0.0838746	903.505	-433.753	7.35681	0.318399	0.161009	0.0970194	-0.175144	-0.144749	-0.218279	-0.371707	0.0613989	-0.255416	0.45616	0.0493844	0.570286	0.218185	0.594448	6.74882	0.0342383	0.337862
LOC100298923	0.0269473	578.369	-271.185	4.90009	0.114606	-0.00956774	0.100973	-0.0150124	0.249521	-0.0471064	-0.290797	-0.072741	-0.231281	-0.0306991	-0.201245	0.145067	0.0732496	0.185375	6.74184	0.034358	0.338855
DDX39B	0.13783	1098.09	-531.044	8.48573	0.137169	0.367691	0.271051	0.449938	0.0106389	0.147931	-0.448339	-0.177082	-0.165954	-0.122548	0.113994	0.0638165	-0.171938	-0.0848036	6.73749	0.0344328	0.339403
HSPA9	0.0174728	1038.7	-501.35	9.24403	0.043686	0.0114746	-0.0738111	-0.022584	-0.178328	-0.1582	-0.154668	0.028805	0.177417	0.14511	-0.348648	0.190036	0.172281	0.0426377	6.73497	0.0344763	0.339473
LOC112443728	0.105152	616.871	-290.436	4.52122	0.0360341	0.225783	0.00518201	0.131273	0.531189	0.336465	-0.336478	-0.358124	-0.167164	-0.0899205	-0.286944	0.165187	0.0651527	0.0068442	6.73486	0.0344782	0.339473
LRP6	0.0599145	695.011	-329.505	5.61493	0.0647758	-0.0787687	-0.125007	-0.0994016	0.181784	-0.0594909	-0.193906	0.0515003	-0.0253524	0.0557487	0.263486	0.484516	0.314363	0.203314	6.73216	0.0345247	0.339562
ZNF226	0.0236608	808.755	-386.378	7.16462	-0.0382124	-0.168479	-0.12214	0.0389474	-0.178195	0.0254508	0.0273572	0.197821	0.151179	0.128625	-0.136595	0.299851	0.186526	-0.0648018	6.73211	0.0345256	0.339562
HSF5	0.0804101	392.653	-178.327	2.85747	0.352826	0.175452	-0.00434976	0.115814	-0.285442	-0.163192	-0.112336	-0.130357	0.344315	-0.195851	-0.627793	-0.0862162	-0.27798	0.210497	6.72824	0.0345924	0.339653
LOC101907658	0.0352153	526.939	-245.47	4.77087	-0.212549	-0.200313	-0.238643	-0.241635	-0.290305	-0.286108	0.0258224	0.267549	0.175146	0.187285	-0.104726	0.257122	0.307707	0.111337	6.7295	0.0345706	0.339653
LOC104973374	0.147566	492.717	-228.359	3.42	-0.14351	0.131652	-0.371168	-0.212485	0.16403	0.193881	0.229242	-0.29973	0.500343	0.431159	-0.0977503	0.000432361	0.860772	0.202223	6.72888	0.0345814	0.339653
SPRYD7	0.0390236	796.441	-380.221	6.94957	-0.0192515	-0.0365064	0.00334561	0.0291408	-0.427754	-0.180311	0.0666596	0.295383	0.189151	0.311698	-0.0987205	0.285604	0.10138	0.100057	6.72509	0.0346469	0.34
POLA1	0.0202068	891.336	-427.668	7.80503	0.165329	0.165609	0.146566	0.078544	-0.0681819	-0.0385175	-0.231389	-0.0773196	-0.103306	0.0675425	-0.419278	-0.0616834	-0.0957014	0.0150145	6.71846	0.0347621	0.340941
CPNE1	0.043834	918.696	-441.348	7.71271	0.109928	0.0270198	0.21061	-0.091196	0.00209083	-0.165238	-0.421199	-0.171121	-0.427884	0.0152233	-0.496815	0.204279	-0.0441664	0.264571	6.7096	0.0349163	0.341698
HAT1	0.0234091	857.218	-410.609	7.41188	0.173065	0.143924	0.121775	0.16289	-0.115899	-0.0654912	-0.0746603	0.063703	0.0782752	0.0684483	-0.424312	-0.03027	0.0125264	-0.0646408	6.71207	0.0348733	0.341698
LOC787726	0.0603093	309.324	-136.662	1.69306	0.142394	-0.114483	-0.00258901	-0.143423	0.0704659	0.0214388	0.114077	0.28862	-0.0528604	0.147973	0.0849642	0.503594	0.262282	0.0168157	6.71055	0.0348997	0.341698
PGP	0.0179966	798.111	-381.055	6.89755	0.0316316	0.0351164	-0.00731368	0.0429534	-0.0741997	-0.118579	-0.0350897	0.120676	0.120818	0.0751091	-0.251174	0.114135	0.171268	-0.0938858	6.71124	0.0348877	0.341698
ABCE1	0.01616	905.767	-434.883	8.11473	0.121005	0.0348907	0.0521141	0.00394999	-0.149336	-0.210888	-0.188912	0.100954	0.0515257	0.184742	-0.249256	0.270141	0.0782385	0.131841	6.70642	0.0349719	0.341988
HS3ST1	0.176724	829.638	-396.819	6.62129	-0.170416	-0.0914071	0.00820367	-0.0335849	-0.702299	-0.109931	0.129875	0.378473	0.30648	0.262339	-0.0713079	0.225904	0.14869	0.252345	6.70459	0.0350039	0.341988
LOC783255	0.0290481	764.681	-364.341	6.62412	0.128859	-0.0230567	-0.0666368	0.0324533	-0.0644377	-0.0216037	-0.166465	-0.0678715	0.0271511	0.0278024	-0.535107	0.0257502	0.0466094	-0.200724	6.70526	0.0349921	0.341988
LOC112441503	0.051588	465.417	-214.709	3.72893	0.216111	-0.0493261	-0.0194537	0.127052	-0.0884593	-0.130805	-0.520947	0.0456171	-0.0139066	-0.0645678	-0.758859	0.0428619	0.0949096	-0.211341	6.7019	0.035051	0.34226
FAM72A	0.083316	600.097	-282.049	4.73503	0.39106	0.371786	0.172853	0.0147014	-0.244681	-0.167299	0.03576	0.0890492	0.189627	0.154585	-0.479307	-0.192379	0.00449204	0.209162	6.69599	0.0351547	0.342775
MLN	0.193231	338.519	-151.259	1.55562	0.381177	0.135098	-0.00287488	-0.288141	0.494629	0.18481	-0.392738	-0.0111739	-0.30936	-0.110328	0.376234	0.249517	0.153676	0.720522	6.69553	0.0351628	0.342775
MRPL23	0.0334381	751.471	-357.736	6.52533	-0.0136546	-0.0411071	-0.210468	-0.0858715	-0.205328	-0.18187	-0.0268142	0.0116868	0.182748	0.112381	-0.356238	0.186305	0.309237	-0.0748512	6.69697	0.0351376	0.342775
PEX11G	0.336339	581.364	-272.682	3.65516	0.132134	0.474902	0.45948	0.319678	0.725748	0.185126	-0.258385	-0.718532	-0.649478	-0.938546	-1.08139	-0.0939917	-0.335085	-0.846941	6.69449	0.0351812	0.342775
LOC112445636	0.152894	413.369	-188.684	3.01883	-0.215529	0.0285903	-0.0358844	0.0264103	-0.320279	-0.706132	0.375727	0.01156	-0.132278	0.107052	0.083462	0.143678	0.426648	0.307407	6.69199	0.0352251	0.343014
ACOX3	0.0447909	931.27	-447.635	7.75094	0.00384413	0.0284988	0.000179603	0.0426801	0.218542	0.0292734	-0.075189	0.116472	0.00773365	0.0669324	0.0436737	0.347917	0.0896265	0.223321	6.68861	0.0352848	0.343028
HHEX	0.0520616	959.061	-461.531	8.10512	-0.038276	0.0787545	0.182979	0.113471	-0.405513	-0.163166	0.105268	0.233641	0.155726	0.216815	0.0659328	0.218388	-0.0246763	0.166831	6.69018	0.0352571	0.343028
IL7R	0.122833	1172.79	-568.397	9.66845	-0.152186	-0.416625	-0.514165	-0.278261	0.483374	0.00533246	-0.490867	-0.256058	-0.157003	-0.0990631	-0.378164	0.281801	0.255175	0.091989	6.68818	0.0352923	0.343028
LOC100848886	1.01311	675.616	-319.808	3.60497	-0.132589	-0.156206	-0.180635	-0.630712	0.603322	0.831043	0.341831	0.0358464	0.104514	0.813553	0.862601	1.12242	0.418392	1.29125	6.68532	0.0353428	0.343028
RPN1	0.014705	1053.97	-508.986	9.07923	0.0843908	-0.0143141	-0.0318262	0.00952809	0.0688626	-0.0989517	-0.13718	0.029933	0.0318593	0.0335485	-0.345884	0.149698	0.144831	-0.0100605	6.68641	0.0353235	0.343028
RUNDC3A	0.0761109	711.646	-337.823	5.99047	-0.13259	-0.0445954	-0.0667868	0.0265899	-0.507213	-0.206538	0.134052	0.179269	0.315397	0.23809	-0.1209	0.095535	0.348096	-0.125311	6.68623	0.0353267	0.343028
CWF19L1	0.168813	725.04	-344.52	5.39025	0.230503	0.142077	0.345123	0.161699	-0.0689855	-0.160429	-0.356419	0.0811515	-0.176729	-0.27829	-0.428485	-0.124697	-0.150192	-0.286744	6.68246	0.0353934	0.343156
EXOSC10	0.00963854	911.226	-437.613	8.29743	-0.0479079	-0.0904006	-0.0807004	-0.0399022	-0.102625	-0.139545	0.0184676	0.135483	0.0906224	0.0983147	-0.169828	0.180482	0.153673	0.0427167	6.67911	0.0354528	0.343156
LOC112443175	0.281041	1048.07	-506.034	7.42659	0.258754	-0.0761347	0.416009	0.531894	0.524371	0.728072	-0.0684752	0.333922	-0.349201	-0.637493	-0.354542	0.329465	-0.102935	-0.607763	6.67995	0.0354379	0.343156
POLR2L	0.0401007	795.004	-379.502	6.68708	-0.0444949	0.0193602	-0.00766053	0.113207	-0.122485	-0.12399	0.002786	0.0993206	0.0678188	-0.037781	-0.385594	0.054522	0.248331	-0.179113	6.68095	0.0354201	0.343156
THOC6	0.0262902	748.553	-356.276	6.47296	0.0906034	0.0461102	0.0690288	0.0247675	-0.147559	-0.0924471	-0.102822	0.0906594	-0.0637366	-0.0250534	-0.331687	0.101709	0.0877132	-0.0957429	6.67992	0.0354384	0.343156
LOC112445941	0.10763	394.486	-179.243	2.65408	-0.208834	0.0652132	-0.368645	-0.138743	0.341912	0.110303	0.202438	-0.101618	0.0188544	-0.0462119	0.316422	0.413431	-0.0498062	-0.295415	6.67557	0.0355155	0.343575
CLBA1	0.0798938	601.441	-282.721	4.9595	0.0638332	0.0776572	-0.0617682	-0.00464953	-0.399649	-0.205694	-0.0624044	-0.0250825	0.205806	0.287285	-0.364474	0.0780631	0.220355	-0.209096	6.67402	0.035543	0.343654
CD34	0.538794	502.061	-233.031	2.79959	0.0970347	0.210649	0.200134	0.0198048	0.162192	0.0398086	0.0952152	-0.317539	-0.164627	-0.142464	1.5384	0.654061	0.184382	0.27919	6.66848	0.0356416	0.344199
CD74	0.0608105	1464.51	-714.254	12.2951	-0.0990653	-0.0845163	0.131717	0.180021	-0.220818	-0.0775176	-0.115659	0.0756132	0.00732347	-0.108392	-0.158681	0.0175464	0.148561	-0.199416	6.66655	0.0356761	0.344199
CDKL2	0.0435959	516.368	-240.184	4.16418	-0.0315902	-0.00768368	-0.0886387	-0.146898	0.284791	0.083316	-0.262906	-0.382302	0.0594816	-0.0656146	-0.00176911	0.154863	0.0774001	0.259087	6.66882	0.0356357	0.344199
LOC112445870	0.280398	508.165	-236.082	3.34186	-0.487322	-0.34778	-0.0937065	-0.674712	0.538507	-0.0305122	0.250625	-0.238915	-0.112004	-0.00377067	0.667248	0.58418	-0.0367969	1.05221	6.66649	0.0356772	0.344199
USP6NL	0.0588573	892.243	-428.121	7.59202	-0.0146899	0.00998937	0.00451883	-0.0566252	-0.420191	-0.233519	-0.0422881	0.178855	0.225452	0.299169	-0.0342239	0.327033	0.189419	0.24602	6.66535	0.0356974	0.344207
DOCK6	0.179875	510.241	-237.121	3.45242	0.00169358	-0.286508	-0.301196	-0.0494683	0.107041	0.101558	-0.152911	0.46593	0.396872	0.209818	0.483618	0.554296	0.259156	-0.019575	6.65978	0.0357971	0.344419
LOC618831	0.134495	548.719	-256.36	3.93034	0.0504874	0.0570822	-0.223637	0.0207448	0.228933	0.483085	-0.362684	-0.221689	-0.0383139	-0.0546518	-0.472623	-0.0408149	0.394006	-0.083476	6.66082	0.0357784	0.344419
LRRC3C	0.0696065	676.181	-320.09	5.6199	-0.0175881	0.149244	-0.0287729	0.0298214	-0.370168	-0.0772926	-0.00427061	0.0637585	0.0756372	0.127941	-0.0551819	0.152513	0.145964	0.0577348	6.66234	0.0357513	0.344419
PF4	0.249921	1221.86	-592.93	8.53855	1.01519	0.888902	0.645724	0.946927	0.972835	1.01511	-0.987504	-0.592854	-0.794555	-0.832993	-1.06969	-0.0508113	-0.320189	-0.578805	6.66168	0.0357631	0.344419
RBM48	0.0118595	776.772	-370.386	7.18935	-0.0384158	-0.0921409	0.0665499	0.0206378	-0.0461301	-0.0971353	-0.0444043	0.0641723	-0.117828	-0.000215115	0.0322519	0.369039	0.0154257	0.183256	6.65739	0.0358398	0.344455
VANGL1	0.0483318	725.275	-344.637	6.18964	0.0398945	0.0672959	0.106782	-0.0123165	-0.238711	-0.227571	-0.188823	-0.0050001	-0.0511813	0.0905032	-0.0393076	0.182309	-0.00170838	0.183134	6.65833	0.035823	0.344455
MIS18A	0.0559178	625.179	-294.59	5.08393	0.202372	0.315648	0.163909	0.22662	-0.0598762	-0.19024	-0.0538626	-0.0241779	-0.0535604	-0.0743615	-0.296056	-0.0340501	0.0360766	-0.0632977	6.65608	0.0358634	0.344495
LOC107133315	0.142709	655.823	-309.911	5.33482	-0.152018	0.160515	-0.119614	-0.101777	-0.688052	-0.52741	0.232467	0.172903	0.355675	0.403129	0.0145349	0.118695	0.298853	0.20086	6.65444	0.0358927	0.34459
LOC107131942	0.0695426	658.008	-311.004	5.21983	-0.0846203	0.134539	-0.0426415	0.035089	0.258468	-0.193697	0.0815675	-0.00448182	-0.0858446	-0.132114	0.455359	0.611676	0.133313	0.343475	6.65271	0.0359238	0.344701
PHETA1	0.061185	550.344	-257.172	4.46653	-0.31839	-0.324838	-0.184847	-0.285149	-0.0427021	-0.0849161	0.183721	0.252851	0.0373737	0.0726035	0.340948	0.500967	0.463622	0.215875	6.64385	0.0360832	0.346043
EXTL1	2.15054	409.093	-186.546	1.39275	0.66943	0.307191	0.771737	0.459414	-0.664494	1.39757	-0.584295	0.124155	-0.539571	-0.269109	-0.279939	0.186198	-0.411515	-0.374728	6.63728	0.0362021	0.346995
LOC112444287	0.157918	472.191	-218.095	3.25083	-0.508265	-0.232651	-0.025183	-0.278148	0.296911	-0.0884312	0.310005	-0.419774	0.0512199	0.154003	0.715222	0.760181	0.133041	0.660318	6.63298	0.03628	0.347366
RFC4	0.0456886	737.549	-350.774	6.10119	0.243287	0.295586	0.250797	0.150398	-0.075645	-0.0913638	-0.019801	0.0485584	-0.0454297	0.0883095	-0.397504	-0.0814651	-0.118675	-0.00481002	6.63312	0.0362774	0.347366
KXD1	0.403212	910.573	-437.286	6.67336	0.368421	-0.00810321	0.206645	0.138709	0.01343	-0.596029	-0.145345	0.168844	-0.0548231	-0.187901	-0.0287313	-0.165434	0.52614	0.306835	6.62596	0.0364075	0.347648
LOC101905956	12.3402	327.025	-145.513	3.42094	0.784501	-0.807437	2.80315	-5.49527	-5.46776	0.671037	-0.827328	4.51751	-0.0989536	8.50295	-6.97662	1.10063	-8.95509	4.96896	6.62816	0.0363675	0.347648
LOC104973224	0.0535372	429.898	-196.949	3.24473	0.197981	0.259183	0.189596	-0.0303436	-0.0483849	0.0765549	-0.237792	-0.17233	-0.456676	0.0535939	-0.350934	0.100208	-0.125082	0.153226	6.62941	0.0363447	0.347648
NDUFA13	0.0289872	869.421	-416.711	7.43936	0.0668598	-0.0409516	-0.0317914	0.100304	-0.167723	-0.0894069	-0.115867	0.0703068	0.0756592	0.0105561	-0.41872	0.107095	0.195111	-0.189253	6.62782	0.0363736	0.347648
WEE1	0.0318834	815.987	-389.994	7.0659	0.111838	0.230001	0.185353	0.0614206	-0.148695	-0.127021	-0.0931101	-0.0381819	-0.079893	0.0656564	-0.287347	-0.05046	-0.0919001	0.045076	6.62599	0.0364069	0.347648
FOXE3	0.1586	395.777	-179.888	2.29519	0.31458	0.0540658	0.01545	0.0828457	0.499198	-0.167859	-0.475871	0.170059	-0.0786095	-0.115973	0.016561	0.308039	-0.00249759	0.530712	6.62387	0.0364456	0.347657
LOC112445144	0.662586	608.991	-286.495	2.77178	1.47414	0.868911	1.6944	0.367416	1.28631	1.50266	-1.69705	-1.02177	-2.24007	-0.583528	-1.87101	-0.457871	-1.47225	-0.498136	6.62375	0.0364478	0.347657
LOC100462699	2.76238	411.798	-187.899	2.8739	-0.608536	-0.234991	-0.341758	0.0245099	-1.25596	-0.281806	0.870194	-3.48489	0.693591	-0.162782	1.24422	-0.393539	0.792148	-0.209643	6.62075	0.0365026	0.347992
NRIP3	0.381882	713.941	-338.97	3.5401	1.4867	1.55641	1.18838	1.38438	1.51782	1.01584	-1.21099	-0.98128	-0.901405	-0.901288	-1.31565	-0.273486	-0.331595	-0.762072	6.61807	0.0365515	0.348272
ZNF839	0.0332037	899.81	-431.905	7.58025	-0.13919	-0.0718756	-0.00821625	-0.0241881	0.152049	-0.0856966	0.116311	0.062512	-0.0149607	-0.0753933	0.230684	0.511118	0.00275448	0.0860362	6.61497	0.0366081	0.348624
ATP5IF1	0.455453	1172.9	-568.452	7.86331	1.23325	1.10237	1.8693	0.894224	0.325309	0.405308	-0.585199	-0.733983	-1.17099	-0.342251	0.0175941	0.277239	-0.939221	0.177379	6.60349	0.0368189	0.348856
CALCRL	0.136613	825.368	-394.684	6.40785	-0.0998756	-0.0183366	-0.0946085	-0.140357	-0.244544	0.0853608	0.0290869	0.155446	0.0409985	0.282812	0.135141	0.237337	0.345004	0.201953	6.60857	0.0367254	0.348856
CDR2	0.0599372	690.392	-327.196	5.58577	-0.022064	0.0826075	0.27264	0.0754291	0.159695	-0.324422	-0.0894015	-0.0698512	-0.199249	-0.0877737	0.217804	0.186787	-0.102417	0.210981	6.59438	0.036987	0.348856
EOGT	0.185375	975.898	-469.949	7.73105	-0.414981	-0.628879	-0.487092	-0.563173	0.00338567	-0.353722	0.283886	0.295711	0.0447684	0.66684	0.502035	1.03714	0.937396	0.974584	6.60573	0.0367776	0.348856
FARP2	0.0580457	747.425	-355.713	6.10289	0.0177853	0.0508581	-0.0550685	0.0827155	0.180012	0.0308432	0.0724782	0.104678	-0.0187057	0.0839488	0.038246	0.289953	-0.0130313	0.0638521	6.60152	0.0368552	0.348856
FKBP1B	0.0491563	467.13	-215.565	3.41461	0.431934	0.148052	0.160755	0.0814641	0.379971	0.206901	-0.505556	-0.0199221	-0.227348	-0.153661	-0.309126	0.195419	-0.022874	-0.010227	6.59446	0.0369854	0.348856
IQCM	0.371064	488.934	-226.467	3.3354	-0.313104	0.05442	0.0884312	0.114469	-0.655467	-0.330181	-0.19018	-0.11266	-0.0558093	0.107093	0.0773869	0.203098	0.165485	0.274568	6.59602	0.0369566	0.348856
LOC112444860	0.198103	740.966	-352.483	4.93935	0.643171	0.693679	0.463083	0.723077	0.773321	0.144783	-0.499602	-0.356477	-0.521698	-0.423104	-0.570573	0.290545	-0.0494015	-0.255361	6.59581	0.0369605	0.348856
LOC786808	0.16038	339.875	-151.937	1.60341	0.030292	0.0305742	0.158172	0.264388	0.506986	0.176775	0.00808867	0.0194232	-0.0569459	-0.0241797	-0.582722	0.609819	0.452782	0.0317986	6.606	0.0367728	0.348856
METTL16	0.0148078	854.113	-409.057	7.77397	0.0377441	0.00300266	0.020116	-0.0048761	-0.19266	-0.197929	-0.0844385	0.110979	0.0689816	0.197269	-0.12771	0.317061	0.156076	0.177407	6.59564	0.0369636	0.348856
MTHFR	0.0209582	816.254	-390.127	7.25983	-0.00911735	-0.0175445	-0.102703	-0.0234235	0.00110868	-0.103836	0.0720823	0.22504	0.108078	0.101346	0.121928	0.463944	0.282887	0.169892	6.59975	0.0368878	0.348856
MYO18B	1.22852	628.045	-296.022	4.2337	-0.635527	0.0854868	0.0889627	0.100282	-1.59617	-0.195529	0.772442	0.176168	0.32548	0.0850042	0.695756	0.315057	0.152962	0.238273	6.61022	0.0366952	0.348856
NOLC1	0.0220788	936.324	-450.162	8.29508	0.0564802	-0.0406618	-0.00041607	-0.053365	-0.216687	-0.201606	-0.0426589	0.176399	0.142811	0.193088	-0.324719	0.169543	0.148491	0.0343667	6.61116	0.0366778	0.348856
PDCD1	0.0524982	722.531	-343.265	5.75447	0.237783	0.0614232	0.108138	0.188267	0.339804	0.178983	-0.372732	0.0705997	-0.154668	-0.0696221	-0.553636	0.0135185	-0.0367834	-0.241449	6.59996	0.0368839	0.348856
SEPTIN8	0.239161	712.914	-338.457	5.42366	-0.0153216	0.139196	0.0431701	0.153597	-0.783825	-0.17937	0.127599	0.146104	0.279922	0.316994	0.115061	0.253191	0.189535	0.0141724	6.59951	0.0368922	0.348856
SLC16A3	0.0483733	949.991	-456.995	8.0517	-0.157304	-0.267916	0.0176421	-0.143912	-0.178252	-0.00384902	0.00480449	0.209677	-0.0254242	0.0808648	0.0106948	0.35431	0.12376	0.0574072	6.61128	0.0366758	0.348856
SLC25A17	0.0207172	770.516	-367.258	6.68433	0.112722	0.0973999	-0.0669919	0.0651053	0.137137	-0.0353879	-0.107567	0.100379	0.0338317	0.0105322	-0.266943	0.254588	0.229245	-0.0378557	6.59604	0.0369562	0.348856
TSPAN18	0.838425	416.554	-190.277	2.54065	-0.761649	-0.368192	-1.48312	-0.556392	-1.01554	0.144621	1.17805	1.04351	2.33176	1.03173	1.73581	0.322096	1.06601	-0.047104	6.60709	0.0367527	0.348856
ERCC6L2	0.0316427	890.326	-427.163	7.72148	0.090524	0.0826939	-0.0665059	-0.0256974	-0.335239	-0.0972063	-0.00967167	0.140272	0.216625	0.369531	-0.215979	0.183347	0.250215	0.067926	6.59116	0.0370465	0.349231
CCNF	0.0754741	782.225	-373.112	6.3178	0.214169	0.355075	0.0985437	-0.0120701	-0.199238	-0.156268	0.131042	0.146226	0.139048	0.157826	-0.273037	-0.166699	0.0401728	0.0382163	6.58572	0.0371474	0.349323
CRABP1	0.756715	442.168	-203.084	1.6788	0.1172	0.0178246	0.375366	0.284892	0.943185	-0.401573	0.0614813	0.341271	-0.112394	0.276945	0.66976	1.38131	1.17927	1.16042	6.58426	0.0371746	0.349323
KIF3B	0.0264636	910.558	-437.279	7.94045	0.0906225	0.193508	0.171638	0.0887401	-0.221581	-0.192383	0.0335603	0.104019	0.037597	0.161567	0.0350775	0.320214	0.133417	0.234631	6.58611	0.0371402	0.349323
KNSTRN	0.0349021	735.931	-349.966	6.21945	0.197727	0.184014	0.116542	0.142886	-0.0772378	0.00884381	-0.0492773	0.0224062	0.00913466	0.02568	-0.569321	-0.195688	-0.00945645	-0.170755	6.58615	0.0371395	0.349323
LOC112446351	0.135942	731.177	-347.588	5.46379	0.022194	-0.0832043	-0.0752386	-0.0249426	0.393432	0.352831	-0.220211	-0.0220402	-0.101636	-0.0524775	-0.0519621	0.348676	0.0900082	0.231379	6.58527	0.0371559	0.349323
MSH3	0.0334574	891.512	-427.756	7.81468	0.0544907	-0.0817399	-0.0127993	-0.0487249	-0.343928	-0.176307	-0.106004	0.179489	0.17757	0.272831	-0.283154	0.207672	0.090614	0.132641	6.58816	0.0371022	0.349323
AXIN1	0.0939939	995.812	-479.906	7.90982	-0.0406426	-0.0367159	0.0413991	0.0574422	-0.0244686	-0.0515182	-0.0870794	0.0571668	0.00205657	0.0241047	0.376152	0.20094	0.704829	-0.00993374	6.58201	0.0372165	0.349531
MPHOSPH9	0.0201927	913.754	-438.877	8.14511	0.0660016	0.134917	0.0378193	0.0319074	-0.202399	-0.108227	0.0448274	0.100252	0.0839916	0.225095	-0.0662907	0.216218	0.118356	0.180587	6.57983	0.0372571	0.349556
TMEM126A	0.035681	690.811	-327.406	5.94849	0.0771052	-0.0487236	0.0195831	-0.0425318	-0.208035	-0.119301	-0.0978736	0.218293	0.164999	0.175023	-0.390373	0.163732	0.0217112	-0.15202	6.57974	0.0372587	0.349556
AVL9	0.029232	885.827	-424.914	7.67757	-0.130751	0.0147151	-0.0197218	-0.107717	-0.104242	-0.15871	0.0869871	0.155132	0.127943	0.227658	0.313442	0.486934	0.192369	0.448891	6.57027	0.0374356	0.350092
DBT	0.0240074	819.195	-391.598	7.17021	0.202446	0.134075	0.177061	0.129071	-0.195777	0.0145518	-0.0200509	0.104415	-0.0114316	0.153062	-0.256192	0.141611	0.000999247	0.0935456	6.57175	0.0374079	0.350092
GOLPH3L	0.0173024	828.368	-396.184	7.37718	0.083893	0.0153412	0.0670922	0.0731792	-0.147707	-0.107582	-0.0475699	0.0512622	0.0123225	0.0694843	-0.302919	0.0871535	0.110595	0.0226381	6.56475	0.0375391	0.350092
LOC100299705	0.0541548	633.195	-298.597	5.12273	-0.0822271	-0.116528	-0.0108302	-0.0789159	0.200208	0.0196969	-0.0538875	0.174082	-0.116056	-0.050015	0.235376	0.469456	0.0797228	0.122778	6.56799	0.0374783	0.350092
LOC100847738	0.754275	474.137	-219.069	2.05549	0.616681	0.622789	0.271797	0.547181	1.57526	0.886903	-1.5575	-1.34376	-0.642734	-0.612893	-1.47559	-1.20408	-1.67273	-1.04277	6.56276	0.0375764	0.350092
LOC101906766	0.640023	1005.31	-484.655	7.96174	0.258873	0.148747	-0.132906	-0.167412	-1.53891	-1.09255	0.375707	0.389993	0.629364	0.465176	-0.452318	-0.0353914	0.414931	0.203209	6.56976	0.0374451	0.350092
LOC107133053	0.121029	492.268	-228.134	3.47143	-0.43788	0.089807	0.0932021	-0.00252259	0.214204	-0.113697	0.664194	-0.24222	-0.0107022	-0.181908	0.970042	0.667334	0.0504188	0.513973	6.57188	0.0374054	0.350092
LOC112445030	0.134147	841.254	-402.627	5.99759	0.746863	0.756717	0.435841	0.654129	0.829148	0.275587	-0.758071	-0.43712	-0.68822	-0.629199	-0.64493	-0.0142389	-0.313396	-0.343805	6.56353	0.0375619	0.350092
LOC530077	0.04996	1026.94	-495.472	8.4947	0.17482	0.0245976	-0.0963823	0.0978878	0.259107	0.125926	-0.134735	-0.00801177	0.0426581	0.0615956	-0.341656	0.234579	0.27236	-0.138057	6.56768	0.037484	0.350092
LOC781439	0.0656849	630.193	-297.097	5.04913	-0.247399	-0.200247	-0.218408	-0.112459	0.261553	0.102947	0.0826763	0.126261	0.0993376	0.03829	0.100406	0.308087	0.339681	0.115342	6.56191	0.0375924	0.350092
PDCL3	0.0109014	785.515	-374.758	7.18356	0.0987553	-0.00290956	0.0396787	0.0774207	-0.0189092	-0.0828097	-0.153101	0.0256106	0.0192954	0.0175383	-0.298453	0.237574	0.0591268	-0.0619349	6.56302	0.0375715	0.350092
SFT2D2	0.0463068	885.502	-424.751	7.50702	-0.00923439	-0.074895	-0.059453	-0.0810373	0.196182	-0.197003	-0.124616	0.0182636	-0.0657665	0.128651	0.011172	0.388554	0.146077	0.305793	6.56286	0.0375746	0.350092
SLC7A7	0.0484934	917.569	-440.785	7.63927	-0.177705	-0.29049	-0.14661	-0.103494	0.180788	0.0772464	0.0145483	0.219363	0.0032579	-0.15669	0.110376	0.515219	0.233894	0.0779064	6.57439	0.0373584	0.350092
ZNF35	0.0512837	672.797	-318.399	5.79082	0.0397159	-0.159101	-0.0258645	-0.0896151	-0.330363	-0.0886546	-0.131269	0.0868888	0.0427138	0.24539	-0.256019	0.240297	0.160096	0.115684	6.57388	0.0373681	0.350092
ANKRD29	0.203369	487.492	-225.746	3.47105	-0.610169	-0.362331	-0.24696	-0.677723	0.116725	0.330501	0.146599	0.171157	-0.280404	0.261065	0.402194	0.435489	-0.0270825	0.19034	6.55868	0.0376531	0.350288
PARP3	0.122836	803.55	-383.775	6.21682	0.131205	-0.309815	-0.0508055	-0.16071	0.348236	-0.221806	-0.293803	0.369536	-0.141658	-0.295553	0.411555	1.12894	0.266068	0.321207	6.559	0.037647	0.350288
APOBEC3Z1	0.533641	866.478	-415.239	6.27995	-0.305671	-1.16681	-0.284918	-0.19005	0.807183	-0.328035	-0.558841	0.484091	-0.272045	-1.44889	0.601688	1.83765	1.39825	0.568704	6.55595	0.0377045	0.350418
MFSD8	0.0428967	787.767	-375.884	6.63535	0.0656674	0.0426671	-0.0321773	0.0342571	-0.07237	-0.0449656	0.0452157	0.230645	0.0605273	0.122957	0.144537	0.47103	0.171725	0.214875	6.55584	0.0377066	0.350418
LOC529657	0.108315	395.985	-179.992	3.03135	-0.331672	-0.362711	-0.408342	-0.0705184	0.288771	-0.349702	-0.305722	-0.397869	-0.196017	-0.236759	0.0899444	0.18843	0.390742	-0.208537	6.5529	0.0377621	0.350573
NACA	0.0220928	1062.95	-513.475	9.19212	0.103696	0.0761584	-0.00589512	0.107968	-0.0946818	0.0077756	-0.136535	-0.0479879	0.00938596	-0.0503107	-0.492146	-0.06135	0.098987	-0.199771	6.55286	0.0377629	0.350573
LTBP2	0.213353	575.279	-269.64	4.05083	-0.0983587	0.101904	-0.365983	-0.0610307	0.121546	0.104243	0.0600319	-0.294929	0.275405	0.00153755	0.951855	0.189809	0.243696	0.0558322	6.54965	0.0378235	0.350952
CENPC	0.0112643	792.085	-378.042	7.21047	0.0756648	0.00752884	0.102222	0.0977926	-0.0697477	-0.0414547	-0.104816	-0.00835334	-0.0465451	0.0647584	-0.133853	0.234305	0.0243155	0.121614	6.54523	0.0379072	0.351361
LOC615733	0.0359454	1230.05	-597.026	10.5026	0.150318	0.0555009	-0.0743104	0.0394306	0.161429	0.0788512	-0.12524	0.0216995	-0.0140226	0.0334677	-0.15513	0.265167	0.106706	0.0493057	6.5459	0.0378945	0.351361
GPR137C	0.374767	350.122	-157.061	1.38209	0.146854	0.107764	0.100042	-0.116171	0.404575	-0.0633478	0.00316352	-0.118821	0.53879	0.493461	0.554315	0.534069	0.405014	1.10004	6.54207	0.037967	0.351386
SKP2	0.0292068	737.048	-350.524	6.59704	0.0534812	0.148222	-0.025253	-0.0506632	-0.195116	-0.301713	0.0660448	0.120164	0.13123	0.17348	0.154903	0.298468	0.0743907	0.270587	6.54278	0.0379537	0.351386
TRNAC-ACA-48	0.0946539	883.178	-423.589	7.35001	-0.213151	0.0984157	-0.123441	-0.179095	-0.446702	-0.197769	0.243869	0.0577752	0.141858	0.326634	0.219886	0.266945	0.208827	0.266238	6.54195	0.0379694	0.351386
RAB27B	0.137855	943.587	-453.793	7.09365	0.305339	0.0912387	0.03983	0.23116	0.705735	0.422792	-0.440179	-0.15335	-0.271337	-0.171996	-0.519731	-0.00728788	-0.186852	-0.240192	6.53695	0.0380644	0.352081
ANAPC1	0.0110986	859.441	-411.72	7.84283	0.0739191	0.0599527	0.0225476	0.00165207	-0.148294	-0.113768	-0.120057	0.0399584	0.0435064	0.12706	-0.18806	0.183384	0.0827365	0.1049	6.53052	0.038187	0.35244
FAM84A	1.51957	740.13	-352.065	2.99961	0.328628	0.161052	0.574208	0.563702	2.16002	1.73424	-0.322297	-0.0851269	-0.21437	-0.1281	-0.494888	-0.0448717	-0.393361	-0.493297	6.53266	0.0381462	0.35244
MMP14	0.643962	658.75	-311.375	3.10621	1.42837	1.01086	1.04391	0.89296	1.16791	0.771078	-1.0125	-0.108323	-0.890794	-0.719199	0.396312	0.369014	-0.378154	-0.860425	6.53242	0.0381507	0.35244
PRRC2A	0.00855925	1143.44	-553.718	10.1928	0.0251117	0.0384722	0.0362049	-0.01304	-0.164866	-0.122567	-0.0500054	0.0674801	0.0528278	0.164763	-0.186064	0.183472	0.163871	0.0883531	6.5297	0.0382027	0.35244
PTPRO	0.150495	633.327	-298.663	4.48639	0.466847	-0.304938	0.191261	0.208428	0.0735288	0.155329	-0.412093	0.534329	0.25566	-0.0283971	-0.359513	0.702229	0.453969	-0.0222663	6.53	0.0381969	0.35244
ANK3	0.258647	488.532	-226.266	2.74107	0.378762	0.408382	0.0343428	0.438692	0.79467	-0.066763	-0.629854	-0.406599	-0.0253418	-0.285747	0.24665	-0.0280211	0.341917	-0.370929	6.52761	0.0382427	0.352495
ZFP37	0.132726	509.588	-236.794	3.57864	-0.0260022	0.125226	-0.372191	-0.0862334	0.295391	0.250126	-0.0681243	-0.114976	0.167512	0.145661	-0.0940388	0.226894	0.427392	-0.0395821	6.5273	0.0382484	0.352495
LOC112445942	0.145332	612.591	-288.296	4.83627	-0.358913	-0.170261	-0.442284	-0.356604	-0.287338	0.00216578	0.391038	0.24924	0.185144	0.0364959	0.37696	0.571346	0.303611	0.148401	6.52609	0.0382717	0.352525
KRT25	0.741055	336.401	-150.2	1.20968	-0.145942	0.308508	-0.23163	0.215642	-0.377268	0.639469	0.19702	-0.725094	-0.163178	0.870091	0.174902	0.343974	0.234752	-0.136801	6.52022	0.0383843	0.353195
PRR33	0.0524411	682.8	-323.4	5.59571	-0.0253622	0.0923448	0.0169061	0.114606	0.139619	-0.0580324	0.153051	0.218136	-0.00761499	-0.0747118	0.292297	0.376622	0.0438634	0.0680152	6.52099	0.0383695	0.353195
LOC104970566	0.715026	523.516	-243.758	2.41386	-0.41761	0.295831	0.56858	0.501667	0.0879688	0.732064	0.691284	0.389222	-0.070713	0.225028	0.810378	0.66864	-0.0323669	0.300675	6.5191	0.0384057	0.353209
ULBP27	0.224626	835.974	-399.987	6.04178	0.215651	0.0797963	0.131002	0.233037	0.0665256	0.697947	-0.122127	-0.0596108	-0.167538	-0.336694	-0.387394	0.0286326	-0.0276137	-0.269266	6.51758	0.0384348	0.353293
NUTF2	0.0198953	903.723	-433.861	8.00825	0.00188597	0.0225925	0.0116765	0.0260611	-0.175988	-0.141129	-0.0221641	0.111053	0.0977087	0.0478248	-0.311841	0.0683798	0.120998	-0.0453781	6.51506	0.0384834	0.353556
PHPT1	0.0381433	759.766	-361.883	6.56833	0.0367446	-0.144448	-0.188968	-0.057794	-0.1605	-0.0979656	-0.0559935	0.237213	0.188876	0.093257	-0.469771	0.150018	0.265766	-0.348056	6.51389	0.0385058	0.353579
LOC112449280	0.133892	467.564	-215.782	3.69927	-0.349982	-0.192571	-0.531119	-0.345699	-0.737389	-0.433099	0.537984	0.667479	0.792325	0.495108	0.629865	0.850234	0.652152	0.55604	6.51106	0.0385605	0.353725
SELENOM	0.176266	568.569	-266.285	4.1467	0.0104275	0.151354	-0.159003	0.239188	-0.681336	-0.0134248	0.519669	0.196153	0.417228	0.220585	0.115246	0.150445	0.655462	-0.185696	6.51099	0.0385617	0.353725
CYP2R1	0.0572192	672.333	-318.166	5.81921	-0.161313	-0.0346337	-0.171835	-0.0915453	-0.398074	-0.242339	0.095613	0.145346	0.18935	0.208149	-0.184455	0.145676	0.0797039	-0.0144665	6.50204	0.0387347	0.354729
LOC101902797	0.410925	514.489	-239.245	3.01153	-0.12298	0.225841	0.0304628	-0.11227	0.713834	0.284914	-0.017765	0.204441	-0.385532	-0.178146	-0.739952	-0.0159475	-0.17624	0.0282322	6.50112	0.0387525	0.354729
LOC107133100	0.348346	491.221	-227.61	2.80091	0.479835	0.934248	0.964887	0.715685	-0.520845	-0.154091	-0.150589	-0.150002	-0.297124	0.159608	0.0346875	0.0315439	-0.275974	0.321912	6.50093	0.0387562	0.354729
LOC789895	0.996333	498.708	-231.354	1.47038	0.465744	0.757395	0.369442	0.51704	1.3239	1.30368	-0.38978	-0.453712	-0.489665	-0.487259	0.320009	0.213961	0.0682043	0.0529489	6.50344	0.0387076	0.354729
TMEM64	0.0185681	777.876	-370.938	7.05803	-0.0092659	-0.0561552	-0.00217777	-0.00128644	-0.21901	-0.153754	-0.122245	0.0792097	0.086613	0.17967	-0.157592	0.208322	0.034767	0.0960639	6.50015	0.0387712	0.354729
TIMM13	0.0191793	866.959	-415.479	7.77047	-0.031314	-0.0249375	-0.132078	-0.0969413	-0.196548	-0.176642	-0.0511698	0.0816947	0.144346	0.179379	-0.262387	0.121269	0.225304	-0.0147559	6.49569	0.0388579	0.355338
SCLY	0.0292228	970.571	-467.285	8.19379	0.0438509	0.158886	0.079876	0.139228	0.152516	0.0407352	0.000470991	0.0654255	-0.017528	0.0617143	0.0399171	0.266056	0.0946477	0.0887641	6.49361	0.0388982	0.355523
NEMP1	0.0218247	801.722	-382.861	7.15314	0.0546008	0.0632193	0.12458	0.0773644	-0.144608	-0.115965	-0.111731	0.0495236	0.00936154	0.0771189	-0.139926	0.16218	0.0418213	0.169097	6.49163	0.0389369	0.355561
TMEM101	0.00608162	784.184	-374.092	7.06323	-0.0759515	-0.0534665	-0.0440375	-0.0274334	-0.0984878	-0.0883959	-0.0646862	0.0914752	-0.0155408	0.0364001	-0.104337	0.181843	0.125486	0.0553759	6.49134	0.0389425	0.355561
FSD1L	0.0972973	677.626	-320.813	5.40079	-0.0140511	-0.0151385	-0.0772457	-0.076728	-0.115398	0.118505	-0.322866	-0.109634	-0.0507004	0.106226	0.00534133	0.338636	0.123039	0.125471	6.48572	0.039052	0.356377
MASTL	0.0845318	638.768	-301.384	5.0225	0.388172	0.446062	0.28877	-0.0241435	-0.0822302	-0.133609	-0.257995	-0.0626431	-0.193264	0.10297	-0.402234	-0.197723	-0.120634	0.124214	6.48445	0.0390768	0.35642
CEP170	0.0148482	943.56	-453.78	8.31805	0.040124	0.0814443	0.0553433	-0.00349821	-0.104906	-0.0892302	-0.0833221	0.0378972	0.011665	0.196695	-0.0100403	0.263758	0.140517	0.216442	6.48032	0.0391575	0.356529
DDOST	0.0213386	986.762	-475.381	8.49361	0.0342647	-0.0301545	-0.0774317	-0.0223939	-0.12559	-0.163268	-0.0838002	0.0852971	0.120135	0.0675902	-0.316464	0.110845	0.248841	-0.0199178	6.48007	0.0391624	0.356529
FSCN1	0.136559	942.23	-453.115	7.09041	-0.182256	0.213869	0.276894	0.263056	0.323742	0.537358	-0.068976	-0.223378	-0.100627	-0.0714372	-0.116955	-0.0392006	0.122826	-0.330301	6.47972	0.0391693	0.356529
LOC101903015	0.0484405	866.488	-415.244	7.24024	0.0088772	0.0623609	-0.00818025	0.0544094	0.295278	-0.00401803	-0.0910435	-0.0782944	-0.146148	-0.0261663	-0.0744828	0.158819	0.0250591	0.0424433	6.48064	0.0391513	0.356529
LOC101909872	0.324557	550.764	-257.382	3.82378	-0.267887	0.243534	0.0632919	0.368879	-0.345594	0.0480219	-0.0845004	-0.430416	-0.325839	-0.657948	0.201566	-0.00702541	0.26172	-0.356138	6.4768	0.0392265	0.356684
LOC104970162	0.199819	615.527	-289.764	4.87552	-0.210706	-0.194244	-0.299221	0.00600345	-0.433474	-0.614755	-0.326693	0.307498	0.239079	-0.0885907	0.0104401	0.248452	0.606897	-0.0362964	6.47728	0.0392173	0.356684
LOC101906903	1.0678	369.118	-166.559	1.2285	0.0834492	0.490661	0.247821	0.399663	0.330699	0.917924	-0.660998	-0.770482	-0.636743	-1.55033	-0.0892221	-0.167334	-0.0645694	-0.268615	6.47349	0.0392915	0.357091
LOX	2.6025	456.744	-210.372	1.38929	0.728519	0.870448	0.0283268	0.176034	0.574396	0.905713	0.3176	-0.50833	0.135706	-0.0202378	2.13088	0.766582	-0.23473	-0.41106	6.47243	0.0393124	0.357098
ADAT1	0.0464789	895.222	-429.611	7.66882	0.0290975	0.0551781	0.0397191	-0.0133488	-0.326353	-0.215018	-0.000194892	0.243115	0.12617	0.291782	0.0946678	0.452176	0.100798	0.214052	6.47009	0.0393585	0.357333
CNDP2	0.0372463	1025.71	-494.857	8.5462	0.0269312	-0.246171	-0.150789	-0.116803	0.219692	-0.0557327	-0.228439	0.255901	0.00970301	-0.101139	-0.0825377	0.577121	0.308646	0.0286094	6.46689	0.0394215	0.357722
HIST1H2BI	0.310901	401.575	-182.788	1.81505	0.0810815	0.438116	0.0842967	-0.130634	0.768909	0.42726	0.0161241	-0.307966	0.18693	0.146717	0.062792	-0.0337981	0.178381	0.486913	6.46488	0.0394612	0.357746
RARS2	0.0149648	701.577	-332.789	6.29077	0.140196	0.108659	0.0602554	0.124608	-0.120801	-0.0611689	-0.0627776	0.074107	-0.00487403	0.0418393	-0.24206	0.142616	0.10586	-0.0502901	6.46471	0.0394645	0.357746
LOC790871	0.0539418	489.963	-226.981	3.88237	0.109143	-0.133931	-0.079274	-0.0690371	-0.484877	-0.180441	0.106106	0.357783	0.338015	0.377236	-0.390395	0.215694	0.133778	0.0651208	6.4636	0.0394864	0.357761
LOC112445044	0.305841	589.903	-276.951	3.25142	1.07144	0.897578	0.867355	1.04028	0.675886	1.02986	-1.06816	-1.08217	-1.50148	-0.791693	-1.55119	-0.502539	-0.800567	-0.835584	6.45983	0.0395608	0.357773
LOC783294	0.0936473	473.947	-218.973	3.50054	-0.0771302	-0.0481749	0.0422551	-0.0161639	0.276988	-0.0440573	-0.0189667	0.19937	-0.344463	-0.31083	0.108848	-0.0816712	-0.0301331	-0.236773	6.45912	0.039575	0.357773
PELP1	0.0572676	939.629	-451.814	8.01594	-0.120073	-0.138727	-0.153124	-0.208638	-0.38433	-0.264956	0.0826404	0.248794	0.244682	0.266991	-0.14684	0.139879	0.283084	0.0583466	6.46139	0.0395301	0.357773
SP6	0.0695634	434.603	-199.301	3.27333	-0.191551	0.0549057	-0.0166382	-0.177163	-0.102606	-0.478495	0.468336	0.285928	0.17363	0.596292	0.612421	0.354018	0.462192	0.708744	6.46204	0.0395171	0.357773
ZNF135	0.0767886	504.696	-234.348	3.80359	-0.0687226	0.0625696	-0.0909945	-0.0297861	-0.0164412	0.319489	0.223592	-0.0907379	0.112028	0.113838	0.00778424	0.156868	0.0344412	-0.346436	6.45842	0.0395888	0.357773
CEP164	0.0166115	761.977	-362.989	6.90851	-0.0217478	0.0247816	-0.0103805	0.0044171	-0.084828	-0.0581536	0.000513359	0.0631373	-0.0669316	0.0460251	0.0223307	0.245486	0.11187	0.0462806	6.45631	0.0396306	0.357969
PDZD11	0.0149988	824.511	-394.256	7.28709	0.0116999	-0.0751819	-0.0485475	0.028302	-0.141203	-0.103275	-0.0150899	0.187794	0.0832088	0.0218975	-0.314871	0.175991	0.234859	-0.100992	6.44871	0.0397814	0.359148
UGT8	0.283217	628.69	-296.345	3.9133	0.487716	0.359108	0.254214	0.364344	-0.102213	0.749235	-0.110204	0.261905	0.214817	0.285651	-0.475357	-0.0126556	-0.0444646	0.00807458	6.44716	0.0398123	0.359244
LOC101907682	0.0636298	488.013	-226.007	3.92085	-0.0286104	-0.0792606	-0.0238165	0.0225201	-0.373672	-0.115594	0.276536	0.456561	0.285059	0.465999	0.170979	0.517546	0.370841	0.353343	6.44545	0.0398463	0.359367
CCNE2	0.0429013	707.22	-335.61	5.99166	0.202549	0.232817	0.107512	0.0552389	-0.156913	-0.174806	0.0708462	0.184718	0.0157892	0.221996	-0.0908791	0.0790969	-0.0676057	0.0942436	6.44338	0.0398876	0.359557
ZNF644	0.0154832	961.349	-462.674	8.58167	0.0467002	0.0252607	0.0844396	0.0427172	-0.14023	-0.181498	-0.104849	0.0842993	-0.00249585	0.151731	-0.0758671	0.280299	0.0739591	0.238946	6.4409	0.039937	0.359819
P4HTM	0.781137	327.265	-145.633	1.39417	0.491008	-0.0365912	0.729185	1.10196	-0.537585	0.0431033	0.199459	0.486866	-0.534767	-0.582757	-1.14227	0.13599	-1.32336	-1.81638	6.43767	0.0400017	0.360218
ARHGAP24	0.131659	851.177	-407.588	6.95995	-0.118657	-0.102861	0.0613667	-0.0135561	-0.764573	-0.246486	0.230784	0.410763	0.363987	0.487749	-0.161006	0.165726	0.105663	0.0390832	6.4318	0.0401192	0.360393
DUT	0.0318935	878.574	-421.287	7.56413	0.102072	0.176061	-0.00940437	0.0584865	-0.109391	-0.108821	0.00880856	-0.0291934	0.0241125	-0.0130742	-0.298677	0.0161266	0.0333258	-0.085773	6.43458	0.0400634	0.360393
FKBP4	0.0821152	986.899	-475.45	8.08168	0.120244	-0.026055	0.614924	0.35291	0.0381444	-0.133538	-0.339788	-0.0666492	-0.315162	-0.25914	-0.363309	0.0627145	-0.409996	0.0668427	6.43213	0.0401126	0.360393
KATNAL1	0.0331436	688.511	-326.256	6.00411	0.0340239	0.0904801	-0.0461682	-0.0664983	-0.182974	-0.0179447	-0.00172411	-0.0044442	-0.0541	0.147041	-0.109088	0.187031	0.133442	0.0607523	6.43061	0.0401431	0.360393
NHP2	0.0384662	753.105	-358.552	6.52481	0.0247447	-0.0739116	-0.037128	-0.00861323	-0.219502	-0.18919	-0.0632703	0.161717	0.175524	0.109109	-0.394043	0.150781	0.136704	-0.116794	6.4312	0.0401311	0.360393
NUS1	0.00940529	840.211	-402.105	7.5743	0.125996	-0.00238365	0.0251328	-0.0392058	-0.0395283	-0.195783	-0.225387	0.0416585	-0.00547871	0.0707961	-0.254035	0.254531	0.0853096	0.150096	6.43146	0.040126	0.360393
LOC112444285	0.0436234	509.877	-236.938	4.17645	0.122347	0.351108	0.132664	0.0445688	0.061294	-0.0346732	-0.242851	-0.370045	-0.298029	-0.122927	0.0862985	0.07346	0.0317973	0.165714	6.42419	0.0402723	0.360904
RPL7A	0.0345714	1235.66	-599.828	10.655	-0.0715612	-0.0291909	-0.109419	-0.0448954	-0.148983	-0.0890639	-0.0299959	0.0695774	0.0929744	0.0130207	-0.477928	0.0550098	0.178196	-0.171513	6.4255	0.0402459	0.360904
SCAND1	0.0264986	887.943	-425.971	7.68894	-0.0676363	-0.0662539	-0.15549	-0.0219212	-0.164338	-0.136881	0.0232795	0.107852	0.19672	0.0476693	-0.288162	0.102755	0.2889	-0.146539	6.42374	0.0402812	0.360904
TRMO	0.0139446	722.999	-343.5	6.61048	0.0363756	0.00494457	-0.0255558	0.0774585	-0.160366	-0.112522	-0.0880759	0.14386	0.0866961	0.0494105	-0.124196	0.339645	0.150468	0.0517067	6.42372	0.0402816	0.360904
C23H6orf136	0.0411529	929.018	-446.509	7.97	-0.136115	0.116468	-0.0678368	-0.0204064	-0.205768	-0.139256	0.292005	0.174533	0.125533	0.192375	0.336561	0.333126	0.244811	0.338565	6.41934	0.04037	0.361264
GFM1	0.0166504	783.398	-373.699	6.98254	0.153333	0.0407729	0.058906	0.0750839	-0.145412	-0.163358	-0.134742	0.132586	0.0885977	0.151193	-0.280972	0.230447	0.131243	-0.0116704	6.4187	0.0403829	0.361264
INTS1	0.00651219	956.129	-460.064	8.62031	-0.0088296	-0.0490694	-0.0414403	-0.0182968	-0.0290343	-0.0969524	-0.0131019	0.162955	0.0329734	0.0630599	-0.157476	0.20481	0.102678	0.00830612	6.42018	0.040353	0.361264
EIF5B	0.0120562	951.277	-457.638	8.52159	0.135707	-0.00164266	0.048348	0.0459634	-0.10141	-0.107515	-0.157773	0.0532061	0.0696713	0.128063	-0.36178	0.140656	0.171631	-0.0210706	6.41656	0.0404262	0.361468
LOC513767	0.0769667	813.627	-388.814	6.73528	-0.022524	0.133567	0.089122	0.114567	-0.463712	-0.195646	0.0549635	0.142409	0.164282	0.208474	-0.160306	0.165834	0.104829	0.0962593	6.41504	0.0404569	0.36156
COL18A1	0.184352	926.635	-445.317	6.7533	-0.260999	0.480699	0.100735	0.40493	0.56891	0.445197	0.0494796	-0.545366	-0.199192	-0.380992	0.154727	0.10142	0.272171	-0.19784	6.41105	0.0405377	0.361735
LOC112444959	0.0585042	486.508	-225.254	3.96678	0.140474	0.0926702	-0.0917222	0.263646	-0.196241	-0.153325	-0.0429178	0.183132	0.105617	-0.112992	0.174347	0.633521	0.10529	0.0212322	6.41222	0.0405139	0.361735
PLK1	0.0228905	922.508	-443.254	8.01187	0.182223	0.163282	0.183506	0.111785	0.134956	-0.109555	-0.148911	0.0452038	-0.119065	-0.0043397	-0.0459004	0.346877	-0.0478799	0.168391	6.41151	0.0405283	0.361735
CCT2	0.0165109	968.966	-466.483	8.5843	0.102567	0.0148344	0.172574	0.106101	-0.124383	-0.103743	-0.169885	0.0652018	-0.0297723	0.0356701	-0.361229	0.112389	-0.0306053	-0.0015576	6.40977	0.0405636	0.361784
LOC104970467	0.304812	322.174	-143.087	1.54589	0.21968	0.135954	0.0785346	-0.617645	0.0436669	0.228716	-1.00268	-0.366911	-0.138859	0.125613	-0.0645616	0.210645	-0.458749	1.04203	6.40798	0.0405998	0.361925
SLC30A9	0.0114709	827.001	-395.501	7.58552	0.133946	0.0495632	-0.0399765	-0.0116581	-0.167151	-0.0756223	-0.120022	0.113571	0.12379	0.235132	-0.192653	0.23243	0.127937	0.0979571	6.40671	0.0406256	0.361961
SLC6A4	0.209384	821.221	-392.611	6.1992	0.210983	-0.531085	-0.397416	-0.356728	0.662897	0.0917078	-0.908849	0.0790346	-0.276566	-0.221995	-0.294988	0.606583	-0.0208284	0.170857	6.40577	0.0406447	0.361961
ANKRD16	0.0569195	781.265	-372.632	6.65976	0.0543279	0.0169762	0.0142019	-0.147254	-0.530112	-0.192161	0.126297	0.302256	0.231907	0.494737	-0.0768324	0.178718	-0.00664706	0.20159	6.4042	0.0406767	0.362064
MLEC	0.0491519	1054.5	-509.25	8.73989	-0.000940039	-0.00602347	0.259005	0.0591771	0.0264417	-0.323198	-0.0731812	-0.0977573	-0.145869	-0.0477902	0.0548443	0.340614	0.031016	0.232157	6.40003	0.0407615	0.362636
B3GAT1	0.452675	629.579	-296.789	3.88566	0.0632507	0.0961082	0.216644	0.0906695	-0.34997	0.61961	0.238056	0.312897	0.278786	0.611921	0.203878	0.403325	-0.0133968	0.24036	6.39596	0.0408446	0.362732
CD180	0.096945	997.98	-480.99	8.27426	0.0514263	-0.0583226	0.0628823	-0.0103816	-0.5061	-0.302357	-0.198584	0.201868	0.203129	0.28504	-0.274422	0.397446	0.283696	0.144109	6.39701	0.0408232	0.362732
HUNK	0.233583	488.594	-226.297	3.50045	-0.0819539	-0.0560038	0.00310751	-0.258819	0.467935	-0.207699	-0.586636	-0.652513	-0.644858	-0.28232	-0.38766	-0.231097	-0.439036	-0.297205	6.39816	0.0407998	0.362732
RFTN2	0.496672	459.774	-211.887	1.92334	-0.652248	0.801804	0.541418	0.891686	0.91405	0.533247	0.242432	-1.097	-0.581257	-0.773712	1.31675	-0.0718121	0.24817	-0.146078	6.39549	0.0408542	0.362732
BLM	0.0194333	751.115	-357.557	6.71744	0.096208	0.157595	0.0575554	0.0101291	-0.204937	-0.152674	-0.0195774	0.083277	0.132252	0.201025	-0.13699	0.144318	0.0715036	0.163851	6.3936	0.0408928	0.362893
GKAP1	0.0169454	658.752	-311.376	5.84447	0.215239	0.106742	0.142783	0.203272	-0.010147	-0.0859672	-0.246429	0.00988454	-0.0585932	-0.0144368	-0.345836	0.0408572	0.061386	-0.0203392	6.3908	0.0409502	0.363038
NSA2	0.0634044	937.992	-450.996	7.86679	0.0814755	0.00357439	0.0646395	0.07826	-0.111195	-0.261946	-0.137684	-0.0641185	-0.101846	0.0302888	-0.398492	0.0692554	0.00462995	-0.0465627	6.39081	0.04095	0.363038
DTYMK	0.0475039	747.904	-355.952	6.26516	0.140237	0.194777	0.0657519	0.0417471	-0.143268	-0.170177	0.0439064	0.13751	0.118322	0.0827767	-0.279131	0.0374622	0.048156	-0.136238	6.38407	0.0410882	0.363535
KNL1	0.0689667	858.055	-411.028	6.92284	0.372124	0.526165	0.347623	0.0909775	-0.0712017	-0.123333	-0.172353	-0.131165	-0.0802966	0.14948	-0.257919	-0.169314	-0.214036	0.161271	6.38424	0.0410847	0.363535
LOC101903868	0.0664415	536.365	-250.183	4.23174	0.127478	0.0495002	-0.0346367	-0.0187096	0.17385	0.115462	-0.112281	0.0727842	-0.217311	0.0786824	0.0440558	0.296258	-0.0749644	0.267455	6.38443	0.0410807	0.363535
TLR3	0.0738455	853.487	-408.743	6.75802	0.225142	0.0836904	0.0227859	0.0862821	0.368737	0.17255	-0.187249	-0.00926937	-0.0602142	0.0388804	-0.18358	0.326812	0.0863752	0.0904665	6.38569	0.0410549	0.363535
LOC101904701	1.0589	360.127	-162.064	2.22748	-0.24548	-0.734362	-0.166709	0.459365	-0.862992	-1.41004	1.38145	1.45851	0.710126	-1.40524	-0.105451	1.72902	0.628673	0.119192	6.38286	0.041113	0.363572
STARD6	0.0946108	766.35	-365.175	6.17447	-0.0297554	-0.0665537	-0.158699	-0.100417	-0.214091	0.209007	0.114945	0.166091	0.121728	0.27731	-0.0140313	0.333076	0.18516	0.0807815	6.38105	0.0411503	0.36372
ZNF548	0.086883	583.704	-273.852	4.7049	-0.0354195	-0.119082	-0.117952	-0.00699272	-0.314371	-0.0192525	0.112201	0.0631318	0.128699	0.17632	-0.0702027	0.443422	0.270374	0.140439	6.37947	0.0411827	0.363825
CNTRL	0.0120336	1059.19	-511.594	9.58349	-0.0191823	0.0127232	0.0262854	-0.00820952	-0.114088	-0.220062	-0.00490418	0.0498009	0.0242853	0.14643	0.00942894	0.302611	0.146415	0.203184	6.37743	0.0412248	0.363834
LOC101902907	0.0317586	694.532	-329.266	6.06592	0.0895382	-0.00488628	0.0176182	0.0704566	-0.0492003	0.0120693	-0.154772	-0.0877402	-0.0745931	-0.0917219	-0.590413	-0.0459141	0.0365556	-0.202154	6.37809	0.0412113	0.363834
HMGB2	0.0162129	1083	-523.5	9.35817	0.0860273	0.00821008	-0.0113299	-0.0291906	0.0381277	-0.0495521	-0.0947037	-0.0660942	-0.0490865	-0.0150068	-0.332438	0.00679424	0.0252972	-0.0786444	6.37487	0.0412777	0.36412
KIAA1549L	0.300998	423.169	-193.584	2.12244	0.783278	0.397977	0.641916	0.515583	0.840155	0.0989032	-1.19791	-0.289357	-0.641848	-0.90348	-1.29443	-0.445965	-0.740415	-0.106424	6.37312	0.0413138	0.364256
CALM3	0.0170266	990.204	-477.102	8.5192	0.133875	0.0841333	0.115217	0.157957	-0.00424484	-0.0222267	-0.120726	-0.0173758	-0.0626822	-0.0546494	-0.407859	-0.0170639	0.0570465	-0.18584	6.37194	0.0413381	0.36429
FAM32A	0.0158554	929.974	-446.987	8.20068	0.00272139	-0.145623	-0.0144172	0.0554572	-0.089242	-0.136384	-0.131599	0.0262058	-0.0229627	-0.0536256	-0.270654	0.205897	0.154558	-0.0599804	6.3678	0.0414238	0.364432
LOC112442248	0.219167	405.888	-184.944	2.26236	0.115884	0.179932	0.0377201	-0.0107047	0.585026	-0.271834	-0.174045	-0.081648	-0.139282	0.081101	0.48984	0.537857	0.190075	0.011497	6.36718	0.0414366	0.364432
TMEM106A	0.0610606	987.308	-475.654	8.2244	-0.0364713	-0.0356769	-0.305954	-0.11023	0.0915321	-0.158507	0.0857546	0.228837	0.0576046	-0.02032	0.364852	0.648367	0.506115	0.201357	6.36983	0.0413818	0.364432
ZNF507	0.0171951	852.469	-408.235	7.7116	0.0224593	0.00479507	0.034971	-0.0256342	-0.179126	-0.188628	-0.0882701	0.0679631	0.103084	0.245988	-0.0812592	0.286941	0.0846163	0.287373	6.36802	0.0414193	0.364432
PDGFD	0.0464096	797.739	-380.869	6.76182	0.170231	0.187426	0.18639	0.185246	-0.167924	-0.187979	-0.219914	-0.08989	-0.120709	-0.0584138	-0.270781	0.187133	0.0539278	0.0946214	6.36388	0.041505	0.364852
FAH	0.160479	523.904	-243.952	4.09474	-0.398938	-0.578543	-0.660458	-0.524929	-0.150453	0.336115	0.220018	0.384673	0.228999	0.217862	-0.110773	0.327744	0.328567	-0.242301	6.35575	0.0416742	0.366158
KLHL30	0.89617	443.493	-203.746	2.5267	-0.615026	-0.713567	-1.10304	0.395618	0.656809	-0.394749	0.308333	0.229235	0.166388	-0.223836	0.475452	1.23726	1.09789	-0.200871	6.35339	0.0417233	0.366408
CALM	0.0170629	839.347	-401.674	7.5942	-0.146616	-0.225551	-0.107109	-0.138142	-0.113447	-0.128813	-0.18542	0.0977448	-0.0546586	-0.0124772	-0.212122	0.195351	0.149122	0.0352542	6.35198	0.0417528	0.366485
NLRP2	0.745462	431.806	-197.903	2.92669	-0.916852	-1.2228	-0.496716	-1.13084	0.283167	-1.20045	0.521101	0.403954	0.204445	0.637905	0.825088	1.63454	0.561891	1.3192	6.34951	0.0418044	0.366756
NRAP	0.0847321	737.803	-350.901	5.7627	-0.0911381	-0.0253821	-0.109915	-0.0921219	0.0186038	0.153247	0.396923	0.251572	0.248535	0.261184	0.0551112	0.331299	0.365996	0.137997	6.34751	0.0418462	0.366941
[truncated: 15,776 more rows]

## Sheet: AACvCOMBO_d0
geneID	logFC	logCPM	F	PValue	FDR
C5H12orf45	0.75746	3.73532	44.7502	3.12571e-08	0.00055375
STAP1	1.01097	4.93528	31.6191	1.17182e-06	0.00727469
[truncated: 17,714 more rows]

## Sheet: AACvCOMBO_d13
geneID	logFC	logCPM	F	PValue	FDR
[truncated: 17,716 more rows]

## Sheet: AACvCOMBO_d28
geneID	logFC	logCPM	F	PValue	FDR
[truncated: 17,716 more rows]

[truncated: 12 more sheets: AACvCOMBO_d45, AACvCOMBO_d60, AACvINR_d0, AACvINR_d13, AACvINR_d28, AACvINR_d45, AACvINR_d60, COMBOvsINR_d0, COMBOvsINR_d13, COMBOvsINR_d28, COMBOvsINR_d45, COMBOvsINR_d60]
