# Supplementary material for: Integrated Blood Transcriptome and Multi-Tissue Trace Mineral Analyses of Healthy Stocker Cattle Fed Complexed or Inorganic Trace Mineral Supplement
Source: Animals (Basel). 2024 Jul 26;14(15):2186. doi: 10.3390/ani14152186 (PMC11311009; doi:10.3390/ani14152186)
Supplement: Supplementary file 1 [file animals-14-02186-s001.zip › Supplemental File S4.xlsx]

## Sheet: AACvINR_d13
Supplemental File S4: Functional enrichments identified from DEGs discovered through glmmSeq and edgeR testing (FDR < 0.05)
##Databases: KEGG PATHWAY, Reactome, Gene Ontology
##Statistical test method: hypergeometric test / Fisher's exact test
##FDR correction method: Benjamini and Hochberg
#Term	Database	ID	Input number	Background number	P-Value	Corrected P-Value	Input	Hyperlink
protein refolding	Gene Ontology	GO:0042026	2	20	3.57988e-05	0.00606696	HSPD1|HSPA5	http://amigo.geneontology.org/amigo/term/GO:0042026
glycosaminoglycan catabolic process	Gene Ontology	GO:0006027	2	25	5.4331e-05	0.00606696	HPSE|SDC3	http://amigo.geneontology.org/amigo/term/GO:0006027
cell surface	Gene Ontology	GO:0009986	4	598	8.6032e-05	0.00651969	HSPD1|SDC3|CLEC2D|HSPA5	http://amigo.geneontology.org/amigo/term/GO:0009986
response to cocaine	Gene Ontology	GO:0042220	2	34	9.73088e-05	0.00651969	HSPD1|HSPA5	http://amigo.geneontology.org/amigo/term/GO:0042220
response to unfolded protein	Gene Ontology	GO:0006986	2	53	0.000228337	0.0102714	HSPD1|HSPA5	http://amigo.geneontology.org/amigo/term/GO:0006986
lysosomal lumen	Gene Ontology	GO:0043202	2	94	0.00069436	0.0258456	HPSE|SDC3	http://amigo.geneontology.org/amigo/term/GO:0043202
chaperone binding	Gene Ontology	GO:0051087	2	104	0.000845383	0.0281075	HSPD1|HSPA5	http://amigo.geneontology.org/amigo/term/GO:0051087
unfolded protein binding	Gene Ontology	GO:0051082	2	115	0.00102818	0.0281075	HSPD1|HSPA5	http://amigo.geneontology.org/amigo/term/GO:0051082
extracellular exosome	Gene Ontology	GO:0070062	5	2085	0.00113371	0.0281075	PCOLCE|HSPD1|ISLR|HSPA5|TTYH3	http://amigo.geneontology.org/amigo/term/GO:0070062
protein binding	Gene Ontology	GO:0005515	11	11779	0.00157759	0.0281075	HPSE|SDC3|HSPA5|TPD52|PCOLCE|ETFDH|KPNA7|HSPD1|MRPL51|LILRA6|FAM185A	http://amigo.geneontology.org/amigo/term/GO:0005515
transmembrane signaling receptor activity	Gene Ontology	GO:0004888	2	146	0.00163609	0.0281075	LILRA6|CLEC2D	http://amigo.geneontology.org/amigo/term/GO:0004888
interaction with symbiont	Gene Ontology	GO:0051702	1	5	0.0024429	0.0281075	HSPD1	http://amigo.geneontology.org/amigo/term/GO:0051702
ribose phosphate diphosphokinase activity	Gene Ontology	GO:0004749	1	5	0.0024429	0.0281075	PRPS1	http://amigo.geneontology.org/amigo/term/GO:0004749
apolipoprotein A-I binding	Gene Ontology	GO:0034186	1	5	0.0024429	0.0281075	HSPD1	http://amigo.geneontology.org/amigo/term/GO:0034186
lipopolysaccharide receptor complex	Gene Ontology	GO:0046696	1	5	0.0024429	0.0281075	HSPD1	http://amigo.geneontology.org/amigo/term/GO:0046696
negative regulation of IRE1-mediated unfolded protein response	Gene Ontology	GO:1903895	1	5	0.0024429	0.0281075	HSPA5	http://amigo.geneontology.org/amigo/term/GO:1903895
ribose phosphate diphosphokinase complex	Gene Ontology	GO:0002189	1	5	0.0024429	0.0281075	PRPS1	http://amigo.geneontology.org/amigo/term/GO:0002189
negative regulation of apoptotic process in bone marrow cell	Gene Ontology	GO:0071866	1	5	0.0024429	0.0281075	HSPD1	http://amigo.geneontology.org/amigo/term/GO:0071866
5-phosphoribose 1-diphosphate biosynthetic process	Gene Ontology	GO:0006015	1	6	0.00284951	0.0281075	PRPS1	http://amigo.geneontology.org/amigo/term/GO:0006015
insulin binding	Gene Ontology	GO:0043559	1	6	0.00284951	0.0281075	HSPD1	http://amigo.geneontology.org/amigo/term/GO:0043559
ubiquinone binding	Gene Ontology	GO:0048039	1	6	0.00284951	0.0281075	ETFDH	http://amigo.geneontology.org/amigo/term/GO:0048039
modulation by virus of host cellular process	Gene Ontology	GO:0019054	1	7	0.00325596	0.0281075	KPNA7	http://amigo.geneontology.org/amigo/term/GO:0019054
posttranslational protein targeting to membrane, translocation	Gene Ontology	GO:0031204	1	7	0.00325596	0.0281075	HSPA5	http://amigo.geneontology.org/amigo/term/GO:0031204
secretion	Gene Ontology	GO:0046903	1	7	0.00325596	0.0281075	TPD52	http://amigo.geneontology.org/amigo/term/GO:0046903
syndecan binding	Gene Ontology	GO:0045545	1	7	0.00325596	0.0281075	HPSE	http://amigo.geneontology.org/amigo/term/GO:0045545
positive regulation of hair follicle development	Gene Ontology	GO:0051798	1	7	0.00325596	0.0281075	HPSE	http://amigo.geneontology.org/amigo/term/GO:0051798
mitochondrial crista	Gene Ontology	GO:0030061	1	8	0.00366225	0.0281075	HSPD1	http://amigo.geneontology.org/amigo/term/GO:0030061
cellular response to antibiotic	Gene Ontology	GO:0071236	1	8	0.00366225	0.0281075	HSPA5	http://amigo.geneontology.org/amigo/term/GO:0071236
proteoglycan metabolic process	Gene Ontology	GO:0006029	1	8	0.00366225	0.0281075	HPSE	http://amigo.geneontology.org/amigo/term/GO:0006029
vascular wound healing	Gene Ontology	GO:0061042	1	8	0.00366225	0.0281075	HPSE	http://amigo.geneontology.org/amigo/term/GO:0061042
ATPase activity	Gene Ontology	GO:0016887	2	229	0.00391754	0.0281075	HSPD1|HSPA5	http://amigo.geneontology.org/amigo/term/GO:0016887
ATF6-mediated unfolded protein response	Gene Ontology	GO:0036500	1	9	0.00406839	0.0281075	HSPA5	http://amigo.geneontology.org/amigo/term/GO:0036500
cellular response to manganese ion	Gene Ontology	GO:0071287	1	9	0.00406839	0.0281075	HSPA5	http://amigo.geneontology.org/amigo/term/GO:0071287
natural killer cell lectin-like receptor binding	Gene Ontology	GO:0046703	1	9	0.00406839	0.0281075	CLEC2D	http://amigo.geneontology.org/amigo/term/GO:0046703
membrane raft	Gene Ontology	GO:0045121	2	237	0.00418625	0.0281075	HPSE|HSPD1	http://amigo.geneontology.org/amigo/term/GO:0045121
endoplasmic reticulum chaperone complex	Gene Ontology	GO:0034663	1	10	0.00447438	0.0281075	HSPA5	http://amigo.geneontology.org/amigo/term/GO:0034663
cerebellar Purkinje cell layer development	Gene Ontology	GO:0021680	1	10	0.00447438	0.0281075	HSPA5	http://amigo.geneontology.org/amigo/term/GO:0021680
fatty acid beta-oxidation using acyl-CoA dehydrogenase	Gene Ontology	GO:0033539	1	10	0.00447438	0.0281075	ETFDH	http://amigo.geneontology.org/amigo/term/GO:0033539
angiogenesis involved in wound healing	Gene Ontology	GO:0060055	1	10	0.00447438	0.0281075	HPSE	http://amigo.geneontology.org/amigo/term/GO:0060055
peptidase activator activity	Gene Ontology	GO:0016504	1	10	0.00447438	0.0281075	PCOLCE	http://amigo.geneontology.org/amigo/term/GO:0016504
ER overload response	Gene Ontology	GO:0006983	1	11	0.00488021	0.0281075	HSPA5	http://amigo.geneontology.org/amigo/term/GO:0006983
nucleotide biosynthetic process	Gene Ontology	GO:0009165	1	11	0.00488021	0.0281075	PRPS1	http://amigo.geneontology.org/amigo/term/GO:0009165
protein folding in endoplasmic reticulum	Gene Ontology	GO:0034975	1	11	0.00488021	0.0281075	HSPA5	http://amigo.geneontology.org/amigo/term/GO:0034975
positive regulation of transcription from RNA polymerase II promoter in response to endoplasmic reticulum stress	Gene Ontology	GO:1990440	1	11	0.00488021	0.0281075	HSPA5	http://amigo.geneontology.org/amigo/term/GO:1990440
purine nucleotide biosynthetic process	Gene Ontology	GO:0006164	1	11	0.00488021	0.0281075	PRPS1	http://amigo.geneontology.org/amigo/term/GO:0006164
high-density lipoprotein particle binding	Gene Ontology	GO:0008035	1	11	0.00488021	0.0281075	HSPD1	http://amigo.geneontology.org/amigo/term/GO:0008035
cellular response to interleukin-7	Gene Ontology	GO:0098761	1	12	0.00528588	0.0281075	HSPD1	http://amigo.geneontology.org/amigo/term/GO:0098761
quinone binding	Gene Ontology	GO:0048038	1	12	0.00528588	0.0281075	ETFDH	http://amigo.geneontology.org/amigo/term/GO:0048038
positive regulation of osteoblast proliferation	Gene Ontology	GO:0033690	1	12	0.00528588	0.0281075	HPSE	http://amigo.geneontology.org/amigo/term/GO:0033690
nucleoside metabolic process	Gene Ontology	GO:0009116	1	12	0.00528588	0.0281075	PRPS1	http://amigo.geneontology.org/amigo/term/GO:0009116
negative regulation of reactive oxygen species biosynthetic process	Gene Ontology	GO:1903427	1	12	0.00528588	0.0281075	HSPD1	http://amigo.geneontology.org/amigo/term/GO:1903427
PERK-mediated unfolded protein response	Gene Ontology	GO:0036499	1	12	0.00528588	0.0281075	HSPA5	http://amigo.geneontology.org/amigo/term/GO:0036499
positive regulation of peptidase activity	Gene Ontology	GO:0010952	1	13	0.0056914	0.0296002	PCOLCE	http://amigo.geneontology.org/amigo/term/GO:0010952
cell surface receptor signaling pathway	Gene Ontology	GO:0007166	2	286	0.00601283	0.0296002	LILRA6|CLEC2D	http://amigo.geneontology.org/amigo/term/GO:0007166
positive regulation of blood coagulation	Gene Ontology	GO:0030194	1	14	0.00609677	0.0296002	HPSE	http://amigo.geneontology.org/amigo/term/GO:0030194
isomerase activity	Gene Ontology	GO:0016853	1	14	0.00609677	0.0296002	HSPD1	http://amigo.geneontology.org/amigo/term/GO:0016853
ubiquitin protein ligase binding	Gene Ontology	GO:0031625	2	294	0.00634008	0.0302743	HSPD1|HSPA5	http://amigo.geneontology.org/amigo/term/GO:0031625
apolipoprotein binding	Gene Ontology	GO:0034185	1	16	0.00690703	0.0308514	HSPD1	http://amigo.geneontology.org/amigo/term/GO:0034185
positive regulation of T cell activation	Gene Ontology	GO:0050870	1	16	0.00690703	0.0308514	HSPD1	http://amigo.geneontology.org/amigo/term/GO:0050870
respiratory electron transport chain	Gene Ontology	GO:0022904	1	16	0.00690703	0.0308514	ETFDH	http://amigo.geneontology.org/amigo/term/GO:0022904
intracellular calcium activated chloride channel activity	Gene Ontology	GO:0005229	1	17	0.00731193	0.0311143	TTYH3	http://amigo.geneontology.org/amigo/term/GO:0005229
apoptotic mitochondrial changes	Gene Ontology	GO:0008637	1	17	0.00731193	0.0311143	HSPD1	http://amigo.geneontology.org/amigo/term/GO:0008637
positive regulation of macrophage activation	Gene Ontology	GO:0043032	1	17	0.00731193	0.0311143	HSPD1	http://amigo.geneontology.org/amigo/term/GO:0043032
plasma membrane	Gene Ontology	GO:0005886	6	4619	0.00746247	0.0311143	HSPA5|SDC3|CLEC2D|HSPD1|TTYH3|LILRA6	http://amigo.geneontology.org/amigo/term/GO:0005886
endoplasmic reticulum	Gene Ontology	GO:0005783	3	1018	0.00762384	0.0311143	TPD52|CLEC2D|HSPA5	http://amigo.geneontology.org/amigo/term/GO:0005783
NLS-bearing protein import into nucleus	Gene Ontology	GO:0006607	1	18	0.00771668	0.0311143	KPNA7	http://amigo.geneontology.org/amigo/term/GO:0006607
response to ATP	Gene Ontology	GO:0033198	1	18	0.00771668	0.0311143	HSPD1	http://amigo.geneontology.org/amigo/term/GO:0033198
protein maturation	Gene Ontology	GO:0051604	1	19	0.00812127	0.0311143	HSPD1	http://amigo.geneontology.org/amigo/term/GO:0051604
blastocyst development	Gene Ontology	GO:0001824	1	19	0.00812127	0.0311143	KPNA7	http://amigo.geneontology.org/amigo/term/GO:0001824
nuclear import signal receptor activity	Gene Ontology	GO:0061608	1	20	0.0085257	0.0311143	KPNA7	http://amigo.geneontology.org/amigo/term/GO:0061608
membrane	Gene Ontology	GO:0016020	4	2075	0.00854481	0.0311143	HSPD1|SDC3|CLEC2D|HSPA5	http://amigo.geneontology.org/amigo/term/GO:0016020
chaperone-mediated protein complex assembly	Gene Ontology	GO:0051131	1	21	0.00892998	0.0317295	HSPD1	http://amigo.geneontology.org/amigo/term/GO:0051131
enzyme binding	Gene Ontology	GO:0019899	2	353	0.00899792	0.0317295	HSPD1|HSPA5	http://amigo.geneontology.org/amigo/term/GO:0019899
positive regulation of interferon-alpha production	Gene Ontology	GO:0032727	1	23	0.00973808	0.0329704	HSPD1	http://amigo.geneontology.org/amigo/term/GO:0032727
DNA replication origin binding	Gene Ontology	GO:0003688	1	23	0.00973808	0.0329704	HSPD1	http://amigo.geneontology.org/amigo/term/GO:0003688
mitochondrial matrix	Gene Ontology	GO:0005759	2	370	0.0098419	0.0329704	HSPD1|ETFDH	http://amigo.geneontology.org/amigo/term/GO:0005759
collagen-containing extracellular matrix	Gene Ontology	GO:0062023	2	370	0.0098419	0.0329704	PCOLCE|SDC3	http://amigo.geneontology.org/amigo/term/GO:0062023
mitochondrial ribosome	Gene Ontology	GO:0005761	1	24	0.0101419	0.0335473	MRPL51	http://amigo.geneontology.org/amigo/term/GO:0005761
negative regulation of osteoclast differentiation	Gene Ontology	GO:0045671	1	25	0.0105456	0.0335473	LILRA6	http://amigo.geneontology.org/amigo/term/GO:0045671
cellular response to interleukin-4	Gene Ontology	GO:0071353	1	25	0.0105456	0.0335473	HSPA5	http://amigo.geneontology.org/amigo/term/GO:0071353
mitochondrial inner membrane	Gene Ontology	GO:0005743	2	385	0.010615	0.0335473	HSPD1|MRPL51	http://amigo.geneontology.org/amigo/term/GO:0005743
cellular response to unfolded protein	Gene Ontology	GO:0034620	1	26	0.0109491	0.0336554	HSPA5	http://amigo.geneontology.org/amigo/term/GO:0034620
misfolded protein binding	Gene Ontology	GO:0051787	1	27	0.0113524	0.0336554	HSPA5	http://amigo.geneontology.org/amigo/term/GO:0051787
nuclear localization sequence binding	Gene Ontology	GO:0008139	1	27	0.0113524	0.0336554	KPNA7	http://amigo.geneontology.org/amigo/term/GO:0008139
protein folding chaperone	Gene Ontology	GO:0044183	1	27	0.0113524	0.0336554	HSPA5	http://amigo.geneontology.org/amigo/term/GO:0044183
smooth endoplasmic reticulum	Gene Ontology	GO:0005790	1	27	0.0113524	0.0336554	HSPA5	http://amigo.geneontology.org/amigo/term/GO:0005790
positive regulation of vascular endothelial growth factor production	Gene Ontology	GO:0010575	1	28	0.0117556	0.034545	HPSE	http://amigo.geneontology.org/amigo/term/GO:0010575
cellular response to gamma radiation	Gene Ontology	GO:0071480	1	30	0.0125616	0.036192	HSPA5	http://amigo.geneontology.org/amigo/term/GO:0071480
MyD88-dependent toll-like receptor signaling pathway	Gene Ontology	GO:0002755	1	31	0.0129643	0.036192	HSPD1	http://amigo.geneontology.org/amigo/term/GO:0002755
mitochondrial translation	Gene Ontology	GO:0032543	1	31	0.0129643	0.036192	MRPL51	http://amigo.geneontology.org/amigo/term/GO:0032543
B cell activation	Gene Ontology	GO:0042113	1	32	0.0133669	0.0367042	HSPD1	http://amigo.geneontology.org/amigo/term/GO:0042113
chaperone cofactor-dependent protein refolding	Gene Ontology	GO:0051085	1	32	0.0133669	0.0367042	HSPA5	http://amigo.geneontology.org/amigo/term/GO:0051085
mitochondrion	Gene Ontology	GO:0005739	3	1258	0.0135367	0.0368683	HSPD1|MRPL51|HSPA5	http://amigo.geneontology.org/amigo/term/GO:0005739
lipopolysaccharide binding	Gene Ontology	GO:0001530	1	33	0.0137693	0.0371994	HSPD1	http://amigo.geneontology.org/amigo/term/GO:0001530
B cell proliferation	Gene Ontology	GO:0042100	1	34	0.0141716	0.0379799	HSPD1	http://amigo.geneontology.org/amigo/term/GO:0042100
cellular response to nerve growth factor stimulus	Gene Ontology	GO:1990090	1	35	0.0145737	0.0381422	HSPA5	http://amigo.geneontology.org/amigo/term/GO:1990090
response to cold	Gene Ontology	GO:0009409	1	35	0.0145737	0.0381422	HSPD1	http://amigo.geneontology.org/amigo/term/GO:0009409
positive regulation of interleukin-12 production	Gene Ontology	GO:0032735	1	36	0.0149757	0.0384438	HSPD1	http://amigo.geneontology.org/amigo/term/GO:0032735
COP9 signalosome	Gene Ontology	GO:0008180	1	36	0.0149757	0.0384438	HSPA5	http://amigo.geneontology.org/amigo/term/GO:0008180
negative regulation of protein-containing complex assembly	Gene Ontology	GO:0031333	1	37	0.0153775	0.0384438	HSPA5	http://amigo.geneontology.org/amigo/term/GO:0031333
chloride transport	Gene Ontology	GO:0006821	1	37	0.0153775	0.0384438	TTYH3	http://amigo.geneontology.org/amigo/term/GO:0006821
glycosaminoglycan biosynthetic process	Gene Ontology	GO:0006024	1	37	0.0153775	0.0384438	SDC3	http://amigo.geneontology.org/amigo/term/GO:0006024
integral component of mitochondrial inner membrane	Gene Ontology	GO:0031305	1	39	0.0161807	0.039397	ETFDH	http://amigo.geneontology.org/amigo/term/GO:0031305
neutrophil degranulation	Gene Ontology	GO:0043312	2	482	0.0162347	0.039397	HPSE|LILRA6	http://amigo.geneontology.org/amigo/term/GO:0043312
negative regulation of apoptotic process	Gene Ontology	GO:0043066	2	487	0.0165527	0.039397	HSPD1|HSPA5	http://amigo.geneontology.org/amigo/term/GO:0043066
neuron apoptotic process	Gene Ontology	GO:0051402	1	40	0.016582	0.039397	HSPA5	http://amigo.geneontology.org/amigo/term/GO:0051402
positive regulation of interleukin-10 production	Gene Ontology	GO:0032733	1	40	0.016582	0.039397	HSPD1	http://amigo.geneontology.org/amigo/term/GO:0032733
toxin transport	Gene Ontology	GO:1901998	1	41	0.0169832	0.0397859	HSPA5	http://amigo.geneontology.org/amigo/term/GO:1901998
4 iron, 4 sulfur cluster binding	Gene Ontology	GO:0051539	1	42	0.0173843	0.0404426	ETFDH	http://amigo.geneontology.org/amigo/term/GO:0051539
substantia nigra development	Gene Ontology	GO:0021762	1	43	0.0177852	0.0405308	HSPA5	http://amigo.geneontology.org/amigo/term/GO:0021762
T cell activation	Gene Ontology	GO:0042110	1	44	0.0181859	0.041164	HSPD1	http://amigo.geneontology.org/amigo/term/GO:0042110
response to activity	Gene Ontology	GO:0014823	1	47	0.0193872	0.0432981	HSPD1	http://amigo.geneontology.org/amigo/term/GO:0014823
response to hydrogen peroxide	Gene Ontology	GO:0042542	1	48	0.0197873	0.0433252	HSPD1	http://amigo.geneontology.org/amigo/term/GO:0042542
cellular response to glucose starvation	Gene Ontology	GO:0042149	1	48	0.0197873	0.0433252	HSPA5	http://amigo.geneontology.org/amigo/term/GO:0042149
chloride channel complex	Gene Ontology	GO:0034707	1	48	0.0197873	0.0433252	TTYH3	http://amigo.geneontology.org/amigo/term/GO:0034707
endoplasmic reticulum unfolded protein response	Gene Ontology	GO:0030968	1	49	0.0201873	0.0434154	HSPA5	http://amigo.geneontology.org/amigo/term/GO:0030968
ATP binding	Gene Ontology	GO:0005524	3	1463	0.0202173	0.0434154	HSPD1|HSPA5|PRPS1	http://amigo.geneontology.org/amigo/term/GO:0005524
ribosome binding	Gene Ontology	GO:0043022	1	52	0.0213863	0.0450592	HSPA5	http://amigo.geneontology.org/amigo/term/GO:0043022
peroxisomal matrix	Gene Ontology	GO:0005782	1	52	0.0213863	0.0450592	HSPD1	http://amigo.geneontology.org/amigo/term/GO:0005782
cellular response to cAMP	Gene Ontology	GO:0071320	1	53	0.0217857	0.045576	HSPA5	http://amigo.geneontology.org/amigo/term/GO:0071320
response to ischemia	Gene Ontology	GO:0002931	1	54	0.0221849	0.045576	HSPD1	http://amigo.geneontology.org/amigo/term/GO:0002931
cellular response to heat	Gene Ontology	GO:0034605	1	55	0.0225839	0.045576	HSPD1	http://amigo.geneontology.org/amigo/term/GO:0034605
mitochondrial large ribosomal subunit	Gene Ontology	GO:0005762	1	55	0.0225839	0.045576	MRPL51	http://amigo.geneontology.org/amigo/term/GO:0005762
IRE1-mediated unfolded protein response	Gene Ontology	GO:0036498	1	55	0.0225839	0.045576	HSPA5	http://amigo.geneontology.org/amigo/term/GO:0036498
clathrin-coated pit	Gene Ontology	GO:0005905	1	58	0.0237802	0.0474189	HSPD1	http://amigo.geneontology.org/amigo/term/GO:0005905
flavin adenine dinucleotide binding	Gene Ontology	GO:0050660	1	59	0.0241787	0.0476462	ETFDH	http://amigo.geneontology.org/amigo/term/GO:0050660
rough endoplasmic reticulum	Gene Ontology	GO:0005791	1	59	0.0241787	0.0476462	HSPD1	http://amigo.geneontology.org/amigo/term/GO:0005791
response to glucocorticoid	Gene Ontology	GO:0051384	1	60	0.0245769	0.0478679	HSPD1	http://amigo.geneontology.org/amigo/term/GO:0051384
heat shock protein binding	Gene Ontology	GO:0031072	1	61	0.0249751	0.0480842	HSPA5	http://amigo.geneontology.org/amigo/term/GO:0031072
response to estrogen	Gene Ontology	GO:0043627	1	61	0.0249751	0.0480842	HSPD1	http://amigo.geneontology.org/amigo/term/GO:0043627
specific granule lumen	Gene Ontology	GO:0035580	1	62	0.0253731	0.0485713	HPSE	http://amigo.geneontology.org/amigo/term/GO:0035580
positive regulation of interferon-gamma production	Gene Ontology	GO:0032729	1	63	0.0257709	0.0487554	HSPD1	http://amigo.geneontology.org/amigo/term/GO:0032729
retinoid metabolic process	Gene Ontology	GO:0001523	1	63	0.0257709	0.0487554	SDC3	http://amigo.geneontology.org/amigo/term/GO:0001523
chloride channel activity	Gene Ontology	GO:0005254	1	64	0.0261686	0.0487554	TTYH3	http://amigo.geneontology.org/amigo/term/GO:0005254
protein-containing complex	Gene Ontology	GO:0032991	2	623	0.0261969	0.0487554	HSPD1|HSPA5	http://amigo.geneontology.org/amigo/term/GO:0032991
platelet alpha granule lumen	Gene Ontology	GO:0031093	1	66	0.0269635	0.0492788	ISLR	http://amigo.geneontology.org/amigo/term/GO:0031093
p53 binding	Gene Ontology	GO:0002039	1	66	0.0269635	0.0492788	HSPD1	http://amigo.geneontology.org/amigo/term/GO:0002039
collagen binding	Gene Ontology	GO:0005518	1	67	0.0273607	0.0492788	PCOLCE	http://amigo.geneontology.org/amigo/term/GO:0005518
cellular response to drug	Gene Ontology	GO:0035690	1	67	0.0273607	0.0492788	HSPA5	http://amigo.geneontology.org/amigo/term/GO:0035690
#Term	Database	ID	Input number	Background number	P-Value	Corrected P-Value	Input	Hyperlink
HS-GAG degradation	Reactome	R-HSA-2024096	2	22	4.27523e-05	0.00606696	HPSE|SDC3	http://www.reactome.org/cgi-bin/eventbrowser_st_id?ST_ID=R-HSA-2024096
Metabolism of carbohydrates	Reactome	R-HSA-71387	3	288	0.000210123	0.0102714	HPSE|SDC3|PRPS1	http://www.reactome.org/cgi-bin/eventbrowser_st_id?ST_ID=R-HSA-71387
Heparan sulfate/heparin (HS-GAG) metabolism	Reactome	R-HSA-1638091	2	55	0.000245288	0.0102714	HPSE|SDC3	http://www.reactome.org/cgi-bin/eventbrowser_st_id?ST_ID=R-HSA-1638091
Glycosaminoglycan metabolism	Reactome	R-HSA-1630316	2	123	0.00117201	0.0281075	HPSE|SDC3	http://www.reactome.org/cgi-bin/eventbrowser_st_id?ST_ID=R-HSA-1630316
Platelet degranulation	Reactome	R-HSA-114608	2	128	0.00126653	0.0281075	ISLR|HSPA5	http://www.reactome.org/cgi-bin/eventbrowser_st_id?ST_ID=R-HSA-114608
Response to elevated platelet cytosolic Ca2+	Reactome	R-HSA-76005	2	133	0.0013646	0.0281075	ISLR|HSPA5	http://www.reactome.org/cgi-bin/eventbrowser_st_id?ST_ID=R-HSA-76005
Hemostasis	Reactome	R-HSA-109582	3	617	0.00188283	0.0281075	ISLR|SDC3|HSPA5	http://www.reactome.org/cgi-bin/eventbrowser_st_id?ST_ID=R-HSA-109582
TFAP2A acts as a transcriptional repressor during retinoic acid induced cell differentiation	Reactome	R-HSA-8869496	1	5	0.0024429	0.0281075	HSPD1	http://www.reactome.org/cgi-bin/eventbrowser_st_id?ST_ID=R-HSA-8869496
ATF6 (ATF6-alpha) activates chaperone genes	Reactome	R-HSA-381183	1	9	0.00406839	0.0281075	HSPA5	http://www.reactome.org/cgi-bin/eventbrowser_st_id?ST_ID=R-HSA-381183
ATF6 (ATF6-alpha) activates chaperones	Reactome	R-HSA-381033	1	11	0.00488021	0.0281075	HSPA5	http://www.reactome.org/cgi-bin/eventbrowser_st_id?ST_ID=R-HSA-381033
Platelet activation, signaling and aggregation	Reactome	R-HSA-76002	2	260	0.00500522	0.0281075	ISLR|HSPA5	http://www.reactome.org/cgi-bin/eventbrowser_st_id?ST_ID=R-HSA-76002
Defective EXT2 causes exostoses 2	Reactome	R-HSA-3656237	1	14	0.00609677	0.0296002	SDC3	http://www.reactome.org/cgi-bin/eventbrowser_st_id?ST_ID=R-HSA-3656237
Defective EXT1 causes exostoses 1, TRPS2 and CHDS	Reactome	R-HSA-3656253	1	14	0.00609677	0.0296002	SDC3	http://www.reactome.org/cgi-bin/eventbrowser_st_id?ST_ID=R-HSA-3656253
Pentose phosphate pathway	Reactome	R-HSA-71336	1	15	0.00650198	0.0302743	PRPS1	http://www.reactome.org/cgi-bin/eventbrowser_st_id?ST_ID=R-HSA-71336
Disease	Reactome	R-HSA-1643685	2	1049	0.0670551	0.0844491	KPNA7|SDC3	http://www.reactome.org/cgi-bin/eventbrowser_st_id?ST_ID=R-HSA-1643685
Pentose phosphate pathway	KEGG PATHWAY	hsa00030	1	30	0.0125616	0.036192	PRPS1	http://www.genome.jp/kegg-bin/show_pathway?hsa00030/hsa:221823%09red
Extracellular matrix organization	Reactome	R-HSA-1474244	2	298	0.00650672	0.0302743	PCOLCE|SDC3	http://www.reactome.org/cgi-bin/eventbrowser_st_id?ST_ID=R-HSA-1474244
Crosslinking of collagen fibrils	Reactome	R-HSA-2243919	1	18	0.00771668	0.0311143	PCOLCE	http://www.reactome.org/cgi-bin/eventbrowser_st_id?ST_ID=R-HSA-2243919
Glycosaminoglycan degradation	KEGG PATHWAY	hsa00531	1	19	0.00812127	0.0311143	HPSE	http://www.genome.jp/kegg-bin/show_pathway?hsa00531/hsa:10855%09red
Defective B4GALT7 causes EDS, progeroid type	Reactome	R-HSA-3560783	1	20	0.0085257	0.0311143	SDC3	http://www.reactome.org/cgi-bin/eventbrowser_st_id?ST_ID=R-HSA-3560783
Defective B3GALT6 causes EDSP2 and SEMDJL1	Reactome	R-HSA-4420332	1	20	0.0085257	0.0311143	SDC3	http://www.reactome.org/cgi-bin/eventbrowser_st_id?ST_ID=R-HSA-4420332
Defective B3GAT3 causes JDSSDHD	Reactome	R-HSA-3560801	1	20	0.0085257	0.0311143	SDC3	http://www.reactome.org/cgi-bin/eventbrowser_st_id?ST_ID=R-HSA-3560801
Metabolism	Reactome	R-HSA-1430728	4	2075	0.00854481	0.0311143	HPSE|SDC3|ETFDH|PRPS1	http://www.reactome.org/cgi-bin/eventbrowser_st_id?ST_ID=R-HSA-1430728
Immune System	Reactome	R-HSA-168256	4	2096	0.00884905	0.0317295	HPSE|KPNA7|CLEC2D|HSPA5	http://www.reactome.org/cgi-bin/eventbrowser_st_id?ST_ID=R-HSA-168256
Protein export	KEGG PATHWAY	hsa03060	1	23	0.00973808	0.0329704	HSPA5	http://www.genome.jp/kegg-bin/show_pathway?hsa03060/hsa:3309%09red
Antigen Presentation: Folding, assembly and peptide loading of class I MHC	Reactome	R-HSA-983170	1	25	0.0105456	0.0335473	HSPA5	http://www.reactome.org/cgi-bin/eventbrowser_st_id?ST_ID=R-HSA-983170
A tetrasaccharide linker sequence is required for GAG synthesis	Reactome	R-HSA-1971475	1	26	0.0109491	0.0336554	SDC3	http://www.reactome.org/cgi-bin/eventbrowser_st_id?ST_ID=R-HSA-1971475
Syndecan interactions	Reactome	R-HSA-3000170	1	27	0.0113524	0.0336554	SDC3	http://www.reactome.org/cgi-bin/eventbrowser_st_id?ST_ID=R-HSA-3000170
PERK regulates gene expression	Reactome	R-HSA-381042	1	31	0.0129643	0.036192	HSPA5	http://www.reactome.org/cgi-bin/eventbrowser_st_id?ST_ID=R-HSA-381042
HS-GAG biosynthesis	Reactome	R-HSA-2022928	1	31	0.0129643	0.036192	SDC3	http://www.reactome.org/cgi-bin/eventbrowser_st_id?ST_ID=R-HSA-2022928
Prion diseases	KEGG PATHWAY	hsa05020	1	35	0.0145737	0.0381422	HSPA5	http://www.genome.jp/kegg-bin/show_pathway?hsa05020/hsa:3309%09red
NS1 Mediated Effects on Host Pathways	Reactome	R-HSA-168276	1	37	0.0153775	0.0384438	KPNA7	http://www.reactome.org/cgi-bin/eventbrowser_st_id?ST_ID=R-HSA-168276
Transcriptional regulation by the AP-2 (TFAP2) family of transcription factors	Reactome	R-HSA-8864260	1	38	0.0157792	0.0391557	HSPD1	http://www.reactome.org/cgi-bin/eventbrowser_st_id?ST_ID=R-HSA-8864260
Host Interactions with Influenza Factors	Reactome	R-HSA-168253	1	39	0.0161807	0.039397	KPNA7	http://www.reactome.org/cgi-bin/eventbrowser_st_id?ST_ID=R-HSA-168253
Diseases associated with glycosaminoglycan metabolism	Reactome	R-HSA-3560782	1	41	0.0169832	0.0397859	SDC3	http://www.reactome.org/cgi-bin/eventbrowser_st_id?ST_ID=R-HSA-3560782
Type I diabetes mellitus	KEGG PATHWAY	hsa04940	1	43	0.0177852	0.0405308	HSPD1	http://www.genome.jp/kegg-bin/show_pathway?hsa04940/hsa:3329%09red
Retinoid metabolism and transport	Reactome	R-HSA-975634	1	43	0.0177852	0.0405308	SDC3	http://www.reactome.org/cgi-bin/eventbrowser_st_id?ST_ID=R-HSA-975634
Metabolism of fat-soluble vitamins	Reactome	R-HSA-6806667	1	47	0.0193872	0.0432981	SDC3	http://www.reactome.org/cgi-bin/eventbrowser_st_id?ST_ID=R-HSA-6806667
Chondroitin sulfate/dermatan sulfate metabolism	Reactome	R-HSA-1793185	1	49	0.0201873	0.0434154	SDC3	http://www.reactome.org/cgi-bin/eventbrowser_st_id?ST_ID=R-HSA-1793185
IRE1alpha activates chaperones	Reactome	R-HSA-381070	1	51	0.0209868	0.0447808	HSPA5	http://www.reactome.org/cgi-bin/eventbrowser_st_id?ST_ID=R-HSA-381070
Golgi Associated Vesicle Biogenesis	Reactome	R-HSA-432722	1	54	0.0221849	0.045576	TPD52	http://www.reactome.org/cgi-bin/eventbrowser_st_id?ST_ID=R-HSA-432722
Legionellosis	KEGG PATHWAY	hsa05134	1	55	0.0225839	0.045576	HSPD1	http://www.genome.jp/kegg-bin/show_pathway?hsa05134/hsa:3329%09red
Non-integrin membrane-ECM interactions	Reactome	R-HSA-3000171	1	58	0.0237802	0.0474189	SDC3	http://www.reactome.org/cgi-bin/eventbrowser_st_id?ST_ID=R-HSA-3000171
Assembly of collagen fibrils and other multimeric structures	Reactome	R-HSA-2022090	1	60	0.0245769	0.0478679	PCOLCE	http://www.reactome.org/cgi-bin/eventbrowser_st_id?ST_ID=R-HSA-2022090
Mitochondrial protein import	Reactome	R-HSA-1268020	1	64	0.0261686	0.0487554	HSPD1	http://www.reactome.org/cgi-bin/eventbrowser_st_id?ST_ID=R-HSA-1268020
Regulation of HSF1-mediated heat shock response	Reactome	R-HSA-3371453	1	66	0.0269635	0.0492788	HSPA5	http://www.reactome.org/cgi-bin/eventbrowser_st_id?ST_ID=R-HSA-3371453
Collagen biosynthesis and modifying enzymes	Reactome	R-HSA-1650814	1	67	0.0273607	0.0492788	PCOLCE	http://www.reactome.org/cgi-bin/eventbrowser_st_id?ST_ID=R-HSA-1650814

## Sheet: AACvINR_d28
##Databases: KEGG PATHWAY, Reactome, Gene Ontology
##Statistical test method: hypergeometric test / Fisher's exact test
##FDR correction method: Benjamini and Hochberg
#Term	Database	ID	Input number	Background number	P-Value	Corrected P-Value	Input	Hyperlink
floor plate development	Gene Ontology	GO:0033504	1	6	0.000356697	0.00706546	FOXB1	http://amigo.geneontology.org/amigo/term/GO:0033504
urogenital system development	Gene Ontology	GO:0001655	1	12	0.000662387	0.00706546	FOXB1	http://amigo.geneontology.org/amigo/term/GO:0001655
thalamus development	Gene Ontology	GO:0021794	1	12	0.000662387	0.00706546	FOXB1	http://amigo.geneontology.org/amigo/term/GO:0021794
negative regulation of osteoclast differentiation	Gene Ontology	GO:0045671	1	25	0.00132455	0.00869207	LILRA6	http://amigo.geneontology.org/amigo/term/GO:0045671
midbrain development	Gene Ontology	GO:0030901	1	29	0.00152825	0.00869207	FOXB1	http://amigo.geneontology.org/amigo/term/GO:0030901
spinal cord development	Gene Ontology	GO:0021510	1	32	0.00168101	0.00869207	FOXB1	http://amigo.geneontology.org/amigo/term/GO:0021510
somitogenesis	Gene Ontology	GO:0001756	1	44	0.00229194	0.00869207	FOXB1	http://amigo.geneontology.org/amigo/term/GO:0001756
lactation	Gene Ontology	GO:0007595	1	46	0.00239374	0.00869207	FOXB1	http://amigo.geneontology.org/amigo/term/GO:0007595
visual learning	Gene Ontology	GO:0008542	1	47	0.00244464	0.00869207	FOXB1	http://amigo.geneontology.org/amigo/term/GO:0008542
defense response	Gene Ontology	GO:0006952	1	74	0.00381844	0.0112675	LILRA6	http://amigo.geneontology.org/amigo/term/GO:0006952
amyloid-beta binding	Gene Ontology	GO:0001540	1	80	0.0041236	0.0112675	LILRA6	http://amigo.geneontology.org/amigo/term/GO:0001540
secretory granule membrane	Gene Ontology	GO:0030667	1	99	0.00508963	0.0125283	LILRA6	http://amigo.geneontology.org/amigo/term/GO:0030667
anatomical structure morphogenesis	Gene Ontology	GO:0009653	1	131	0.00671557	0.0140749	FOXB1	http://amigo.geneontology.org/amigo/term/GO:0009653
negative regulation of neuron apoptotic process	Gene Ontology	GO:0043524	1	138	0.00707107	0.0140749	FOXB1	http://amigo.geneontology.org/amigo/term/GO:0043524
transmembrane signaling receptor activity	Gene Ontology	GO:0004888	1	146	0.00747727	0.0140749	LILRA6	http://amigo.geneontology.org/amigo/term/GO:0004888
signaling receptor activity	Gene Ontology	GO:0038023	1	214	0.0109267	0.0194252	LILRA6	http://amigo.geneontology.org/amigo/term/GO:0038023
cell surface receptor signaling pathway	Gene Ontology	GO:0007166	1	286	0.0145724	0.024543	LILRA6	http://amigo.geneontology.org/amigo/term/GO:0007166
adaptive immune response	Gene Ontology	GO:0002250	1	347	0.0176559	0.0282494	LILRA6	http://amigo.geneontology.org/amigo/term/GO:0002250
sequence-specific DNA binding	Gene Ontology	GO:0043565	1	405	0.0205832	0.0313649	FOXB1	http://amigo.geneontology.org/amigo/term/GO:0043565
neutrophil degranulation	Gene Ontology	GO:0043312	1	482	0.0244628	0.0355823	LILRA6	http://amigo.geneontology.org/amigo/term/GO:0043312
sequence-specific double-stranded DNA binding	Gene Ontology	GO:1990837	1	553	0.0280333	0.0390028	FOXB1	http://amigo.geneontology.org/amigo/term/GO:1990837
cell differentiation	Gene Ontology	GO:0030154	1	596	0.0301925	0.0402566	FOXB1	http://amigo.geneontology.org/amigo/term/GO:0030154
regulation of transcription by RNA polymerase II	Gene Ontology	GO:0006357	1	751	0.0379557	0.0485833	FOXB1	http://amigo.geneontology.org/amigo/term/GO:0006357
#Term	Database	ID	Input number	Background number	P-Value	Corrected P-Value	Input	Hyperlink
B cell receptor signaling pathway	KEGG PATHWAY	hsa04662	1	82	0.00422531	0.0112675	LILRA6	http://www.genome.jp/kegg-bin/show_pathway?hsa04662/hsa:11025%09red
Osteoclast differentiation	KEGG PATHWAY	hsa04380	1	128	0.0065632	0.0140749	LILRA6	http://www.genome.jp/kegg-bin/show_pathway?hsa04380/hsa:11025%09red

## Sheet: AACvINR_d45
##Databases: KEGG PATHWAY, Reactome, Gene Ontology
##Statistical test method: hypergeometric test / Fisher's exact test
##FDR correction method: Benjamini and Hochberg
#Term	Database	ID	Input number	Background number	P-Value	Corrected P-Value	Input	Hyperlink
neutrophil degranulation	Gene Ontology	GO:0043312	3	482	0.000616341	0.0280166	HPSE|LILRA6|SLC27A2	http://amigo.geneontology.org/amigo/term/GO:0043312
negative regulation of interferon-alpha production	Gene Ontology	GO:0032687	1	5	0.00213792	0.0280166	LILRA4	http://amigo.geneontology.org/amigo/term/GO:0032687
interaction with symbiont	Gene Ontology	GO:0051702	1	5	0.00213792	0.0280166	HSPD1	http://amigo.geneontology.org/amigo/term/GO:0051702
negative regulation of apoptotic process in bone marrow cell	Gene Ontology	GO:0071866	1	5	0.00213792	0.0280166	HSPD1	http://amigo.geneontology.org/amigo/term/GO:0071866
apolipoprotein A-I binding	Gene Ontology	GO:0034186	1	5	0.00213792	0.0280166	HSPD1	http://amigo.geneontology.org/amigo/term/GO:0034186
lipopolysaccharide receptor complex	Gene Ontology	GO:0046696	1	5	0.00213792	0.0280166	HSPD1	http://amigo.geneontology.org/amigo/term/GO:0046696
acrosin binding	Gene Ontology	GO:0032190	1	5	0.00213792	0.0280166	POM121	http://amigo.geneontology.org/amigo/term/GO:0032190
phosphatidic acid transfer activity	Gene Ontology	GO:1990050	1	6	0.00249383	0.0280166	PRELID3B	http://amigo.geneontology.org/amigo/term/GO:1990050
very long-chain fatty acid catabolic process	Gene Ontology	GO:0042760	1	6	0.00249383	0.0280166	SLC27A2	http://amigo.geneontology.org/amigo/term/GO:0042760
insulin binding	Gene Ontology	GO:0043559	1	6	0.00249383	0.0280166	HSPD1	http://amigo.geneontology.org/amigo/term/GO:0043559
modulation by virus of host cellular process	Gene Ontology	GO:0019054	1	7	0.00284962	0.0280166	KPNA7	http://amigo.geneontology.org/amigo/term/GO:0019054
secretion	Gene Ontology	GO:0046903	1	7	0.00284962	0.0280166	TPD52	http://amigo.geneontology.org/amigo/term/GO:0046903
syndecan binding	Gene Ontology	GO:0045545	1	7	0.00284962	0.0280166	HPSE	http://amigo.geneontology.org/amigo/term/GO:0045545
positive regulation of hair follicle development	Gene Ontology	GO:0051798	1	7	0.00284962	0.0280166	HPSE	http://amigo.geneontology.org/amigo/term/GO:0051798
extracellular matrix	Gene Ontology	GO:0031012	2	233	0.0030965	0.0280166	HPSE|POM121	http://amigo.geneontology.org/amigo/term/GO:0031012
membrane raft	Gene Ontology	GO:0045121	2	237	0.00320044	0.0280166	HPSE|HSPD1	http://amigo.geneontology.org/amigo/term/GO:0045121
long-chain fatty acid import into cell	Gene Ontology	GO:0044539	1	8	0.00320529	0.0280166	SLC27A2	http://amigo.geneontology.org/amigo/term/GO:0044539
proteoglycan metabolic process	Gene Ontology	GO:0006029	1	8	0.00320529	0.0280166	HPSE	http://amigo.geneontology.org/amigo/term/GO:0006029
vascular wound healing	Gene Ontology	GO:0061042	1	8	0.00320529	0.0280166	HPSE	http://amigo.geneontology.org/amigo/term/GO:0061042
mitochondrial crista	Gene Ontology	GO:0030061	1	8	0.00320529	0.0280166	HSPD1	http://amigo.geneontology.org/amigo/term/GO:0030061
fatty acid alpha-oxidation	Gene Ontology	GO:0001561	1	9	0.00356084	0.0289779	SLC27A2	http://amigo.geneontology.org/amigo/term/GO:0001561
very long-chain fatty acid-CoA ligase activity	Gene Ontology	GO:0031957	1	9	0.00356084	0.0289779	SLC27A2	http://amigo.geneontology.org/amigo/term/GO:0031957
decanoate-CoA ligase activity	Gene Ontology	GO:0102391	1	10	0.00391628	0.0295115	SLC27A2	http://amigo.geneontology.org/amigo/term/GO:0102391
angiogenesis involved in wound healing	Gene Ontology	GO:0060055	1	10	0.00391628	0.0295115	HPSE	http://amigo.geneontology.org/amigo/term/GO:0060055
arachidonate-CoA ligase activity	Gene Ontology	GO:0047676	1	11	0.0042716	0.0295115	SLC27A2	http://amigo.geneontology.org/amigo/term/GO:0047676
high-density lipoprotein particle binding	Gene Ontology	GO:0008035	1	11	0.0042716	0.0295115	HSPD1	http://amigo.geneontology.org/amigo/term/GO:0008035
positive regulation of acrosome reaction	Gene Ontology	GO:2000344	1	12	0.0046268	0.0295115	POM121	http://amigo.geneontology.org/amigo/term/GO:2000344
cellular response to interleukin-7	Gene Ontology	GO:0098761	1	12	0.0046268	0.0295115	HSPD1	http://amigo.geneontology.org/amigo/term/GO:0098761
positive regulation of osteoblast proliferation	Gene Ontology	GO:0033690	1	12	0.0046268	0.0295115	HPSE	http://amigo.geneontology.org/amigo/term/GO:0033690
negative regulation of reactive oxygen species biosynthetic process	Gene Ontology	GO:1903427	1	12	0.0046268	0.0295115	HSPD1	http://amigo.geneontology.org/amigo/term/GO:1903427
long-chain fatty acid-CoA ligase activity	Gene Ontology	GO:0004467	1	13	0.00498188	0.0299632	SLC27A2	http://amigo.geneontology.org/amigo/term/GO:0004467
peptide metabolic process	Gene Ontology	GO:0006518	1	13	0.00498188	0.0299632	CPXM2	http://amigo.geneontology.org/amigo/term/GO:0006518
positive regulation of blood coagulation	Gene Ontology	GO:0030194	1	14	0.00533684	0.0299632	HPSE	http://amigo.geneontology.org/amigo/term/GO:0030194
isomerase activity	Gene Ontology	GO:0016853	1	14	0.00533684	0.0299632	HSPD1	http://amigo.geneontology.org/amigo/term/GO:0016853
integral component of peroxisomal membrane	Gene Ontology	GO:0005779	1	15	0.00569169	0.0299632	SLC27A2	http://amigo.geneontology.org/amigo/term/GO:0005779
apolipoprotein binding	Gene Ontology	GO:0034185	1	16	0.00604642	0.0299632	HSPD1	http://amigo.geneontology.org/amigo/term/GO:0034185
positive regulation of T cell activation	Gene Ontology	GO:0050870	1	16	0.00604642	0.0299632	HSPD1	http://amigo.geneontology.org/amigo/term/GO:0050870
acyl-CoA ligase activity	Gene Ontology	GO:0003996	1	16	0.00604642	0.0299632	SLC27A2	http://amigo.geneontology.org/amigo/term/GO:0003996
intracellular calcium activated chloride channel activity	Gene Ontology	GO:0005229	1	17	0.00640103	0.0299632	TTYH3	http://amigo.geneontology.org/amigo/term/GO:0005229
apoptotic mitochondrial changes	Gene Ontology	GO:0008637	1	17	0.00640103	0.0299632	HSPD1	http://amigo.geneontology.org/amigo/term/GO:0008637
long-chain fatty acid transporter activity	Gene Ontology	GO:0005324	1	17	0.00640103	0.0299632	SLC27A2	http://amigo.geneontology.org/amigo/term/GO:0005324
positive regulation of macrophage activation	Gene Ontology	GO:0043032	1	17	0.00640103	0.0299632	HSPD1	http://amigo.geneontology.org/amigo/term/GO:0043032
NLS-bearing protein import into nucleus	Gene Ontology	GO:0006607	1	18	0.00675553	0.0299632	KPNA7	http://amigo.geneontology.org/amigo/term/GO:0006607
response to ATP	Gene Ontology	GO:0033198	1	18	0.00675553	0.0299632	HSPD1	http://amigo.geneontology.org/amigo/term/GO:0033198
enzyme binding	Gene Ontology	GO:0019899	2	353	0.00690588	0.0299632	HSPD1|SLC27A2	http://amigo.geneontology.org/amigo/term/GO:0019899
protein maturation	Gene Ontology	GO:0051604	1	19	0.00710991	0.0299632	HSPD1	http://amigo.geneontology.org/amigo/term/GO:0051604
blastocyst development	Gene Ontology	GO:0001824	1	19	0.00710991	0.0299632	KPNA7	http://amigo.geneontology.org/amigo/term/GO:0001824
nuclear import signal receptor activity	Gene Ontology	GO:0061608	1	20	0.00746417	0.0303714	KPNA7	http://amigo.geneontology.org/amigo/term/GO:0061608
protein refolding	Gene Ontology	GO:0042026	1	20	0.00746417	0.0303714	HSPD1	http://amigo.geneontology.org/amigo/term/GO:0042026
chaperone-mediated protein complex assembly	Gene Ontology	GO:0051131	1	21	0.00781831	0.0309568	HSPD1	http://amigo.geneontology.org/amigo/term/GO:0051131
long-chain fatty acid metabolic process	Gene Ontology	GO:0001676	1	22	0.00817234	0.0309568	SLC27A2	http://amigo.geneontology.org/amigo/term/GO:0001676
positive regulation of interferon-alpha production	Gene Ontology	GO:0032727	1	23	0.00852624	0.0309568	HSPD1	http://amigo.geneontology.org/amigo/term/GO:0032727
DNA replication origin binding	Gene Ontology	GO:0003688	1	23	0.00852624	0.0309568	HSPD1	http://amigo.geneontology.org/amigo/term/GO:0003688
defense response to protozoan	Gene Ontology	GO:0042832	1	24	0.00888004	0.031582	GBP4	http://amigo.geneontology.org/amigo/term/GO:0042832
negative regulation of osteoclast differentiation	Gene Ontology	GO:0045671	1	25	0.00923371	0.031582	LILRA6	http://amigo.geneontology.org/amigo/term/GO:0045671
positive regulation of tumor necrosis factor production	Gene Ontology	GO:1904469	1	25	0.00923371	0.031582	HSPD1	http://amigo.geneontology.org/amigo/term/GO:1904469
glycosaminoglycan catabolic process	Gene Ontology	GO:0006027	1	25	0.00923371	0.031582	HPSE	http://amigo.geneontology.org/amigo/term/GO:0006027
phospholipid transport	Gene Ontology	GO:0015914	1	26	0.00958727	0.0323228	PRELID3B	http://amigo.geneontology.org/amigo/term/GO:0015914
bile acid biosynthetic process	Gene Ontology	GO:0006699	1	27	0.0099407	0.0325834	SLC27A2	http://amigo.geneontology.org/amigo/term/GO:0006699
nuclear localization sequence binding	Gene Ontology	GO:0008139	1	27	0.0099407	0.0325834	KPNA7	http://amigo.geneontology.org/amigo/term/GO:0008139
positive regulation of vascular endothelial growth factor production	Gene Ontology	GO:0010575	1	28	0.010294	0.0332793	HPSE	http://amigo.geneontology.org/amigo/term/GO:0010575
metallocarboxypeptidase activity	Gene Ontology	GO:0004181	1	29	0.0106472	0.033956	CPXM2	http://amigo.geneontology.org/amigo/term/GO:0004181
MyD88-dependent toll-like receptor signaling pathway	Gene Ontology	GO:0002755	1	31	0.0113533	0.035725	HSPD1	http://amigo.geneontology.org/amigo/term/GO:0002755
B cell activation	Gene Ontology	GO:0042113	1	32	0.0117061	0.0361619	HSPD1	http://amigo.geneontology.org/amigo/term/GO:0042113
lipopolysaccharide binding	Gene Ontology	GO:0001530	1	33	0.0120589	0.0361619	HSPD1	http://amigo.geneontology.org/amigo/term/GO:0001530
B cell proliferation	Gene Ontology	GO:0042100	1	34	0.0124115	0.0361619	HSPD1	http://amigo.geneontology.org/amigo/term/GO:0042100
response to cocaine	Gene Ontology	GO:0042220	1	34	0.0124115	0.0361619	HSPD1	http://amigo.geneontology.org/amigo/term/GO:0042220
response to cold	Gene Ontology	GO:0009409	1	35	0.012764	0.0367354	HSPD1	http://amigo.geneontology.org/amigo/term/GO:0009409
positive regulation of interleukin-12 production	Gene Ontology	GO:0032735	1	36	0.0131164	0.0372948	HSPD1	http://amigo.geneontology.org/amigo/term/GO:0032735
chloride transport	Gene Ontology	GO:0006821	1	37	0.0134687	0.0373953	TTYH3	http://amigo.geneontology.org/amigo/term/GO:0006821
positive regulation of interleukin-10 production	Gene Ontology	GO:0032733	1	40	0.0145248	0.0389528	HSPD1	http://amigo.geneontology.org/amigo/term/GO:0032733
coreceptor activity	Gene Ontology	GO:0015026	1	41	0.0148766	0.0390097	LILRA4	http://amigo.geneontology.org/amigo/term/GO:0015026
binding of sperm to zona pellucida	Gene Ontology	GO:0007339	1	41	0.0148766	0.0390097	POM121	http://amigo.geneontology.org/amigo/term/GO:0007339
intermembrane lipid transfer	Gene Ontology	GO:0120009	1	43	0.0155798	0.0391153	PRELID3B	http://amigo.geneontology.org/amigo/term/GO:0120009
fatty acid beta-oxidation	Gene Ontology	GO:0006635	1	43	0.0155798	0.0391153	SLC27A2	http://amigo.geneontology.org/amigo/term/GO:0006635
T cell activation	Gene Ontology	GO:0042110	1	44	0.0159313	0.0395767	HSPD1	http://amigo.geneontology.org/amigo/term/GO:0042110
response to activity	Gene Ontology	GO:0014823	1	47	0.0169849	0.0417478	HSPD1	http://amigo.geneontology.org/amigo/term/GO:0014823
response to hydrogen peroxide	Gene Ontology	GO:0042542	1	48	0.0173359	0.0417478	HSPD1	http://amigo.geneontology.org/amigo/term/GO:0042542
chloride channel complex	Gene Ontology	GO:0034707	1	48	0.0173359	0.0417478	TTYH3	http://amigo.geneontology.org/amigo/term/GO:0034707
negative regulation of tumor necrosis factor production	Gene Ontology	GO:0032720	1	49	0.0176868	0.0421625	LILRA4	http://amigo.geneontology.org/amigo/term/GO:0032720
plasma membrane	Gene Ontology	GO:0005886	5	4619	0.0181212	0.0427659	LILRA6|HSPD1|GBP4|TTYH3|SLC27A2	http://amigo.geneontology.org/amigo/term/GO:0005886
peroxisomal matrix	Gene Ontology	GO:0005782	1	52	0.0187387	0.0436481	HSPD1	http://amigo.geneontology.org/amigo/term/GO:0005782
response to unfolded protein	Gene Ontology	GO:0006986	1	53	0.0190891	0.0436481	HSPD1	http://amigo.geneontology.org/amigo/term/GO:0006986
response to ischemia	Gene Ontology	GO:0002931	1	54	0.0194394	0.0436481	HSPD1	http://amigo.geneontology.org/amigo/term/GO:0002931
cellular response to heat	Gene Ontology	GO:0034605	1	55	0.0197896	0.0436481	HSPD1	http://amigo.geneontology.org/amigo/term/GO:0034605
protein processing	Gene Ontology	GO:0016485	1	56	0.0201396	0.0440088	CPXM2	http://amigo.geneontology.org/amigo/term/GO:0016485
peroxisomal membrane	Gene Ontology	GO:0005778	1	57	0.0204896	0.0443628	SLC27A2	http://amigo.geneontology.org/amigo/term/GO:0005778
clathrin-coated pit	Gene Ontology	GO:0005905	1	58	0.0208394	0.0446485	HSPD1	http://amigo.geneontology.org/amigo/term/GO:0005905
rough endoplasmic reticulum	Gene Ontology	GO:0005791	1	59	0.0211891	0.0446485	HSPD1	http://amigo.geneontology.org/amigo/term/GO:0005791
response to glucocorticoid	Gene Ontology	GO:0051384	1	60	0.0215387	0.0449835	HSPD1	http://amigo.geneontology.org/amigo/term/GO:0051384
response to estrogen	Gene Ontology	GO:0043627	1	61	0.0218882	0.0451073	HSPD1	http://amigo.geneontology.org/amigo/term/GO:0043627
specific granule lumen	Gene Ontology	GO:0035580	1	62	0.0222375	0.0451073	HPSE	http://amigo.geneontology.org/amigo/term/GO:0035580
positive regulation of interferon-gamma production	Gene Ontology	GO:0032729	1	63	0.0225868	0.0451073	HSPD1	http://amigo.geneontology.org/amigo/term/GO:0032729
protein homodimerization activity	Gene Ontology	GO:0042803	2	660	0.0225928	0.0451073	TPD52|GBP4	http://amigo.geneontology.org/amigo/term/GO:0042803
chloride channel activity	Gene Ontology	GO:0005254	1	64	0.0229359	0.0451073	TTYH3	http://amigo.geneontology.org/amigo/term/GO:0005254
protein targeting to peroxisome	Gene Ontology	GO:0006625	1	64	0.0229359	0.0451073	SLC27A2	http://amigo.geneontology.org/amigo/term/GO:0006625
p53 binding	Gene Ontology	GO:0002039	1	66	0.0236338	0.0460957	HSPD1	http://amigo.geneontology.org/amigo/term/GO:0002039
perinuclear region of cytoplasm	Gene Ontology	GO:0048471	2	697	0.0250026	0.0479724	TPD52|GBP4	http://amigo.geneontology.org/amigo/term/GO:0048471
double-stranded RNA binding	Gene Ontology	GO:0003725	1	72	0.0257248	0.0485684	HSPD1	http://amigo.geneontology.org/amigo/term/GO:0003725
B cell differentiation	Gene Ontology	GO:0030183	1	73	0.0260729	0.0488349	TPD52	http://amigo.geneontology.org/amigo/term/GO:0030183
defense response	Gene Ontology	GO:0006952	1	74	0.0264209	0.049097	LILRA6	http://amigo.geneontology.org/amigo/term/GO:0006952
#Term	Database	ID	Input number	Background number	P-Value	Corrected P-Value	Input	Hyperlink
B cell receptor signaling pathway	KEGG PATHWAY	hsa04662	2	82	0.000404853	0.0280166	LILRA6|LILRA4	http://www.genome.jp/kegg-bin/show_pathway?hsa04662/hsa:23547%09red/hsa:11025%09red
Immune System	Reactome	R-HSA-168256	5	2096	0.000582178	0.0280166	HPSE|KPNA7|LILRA4|GBP4|SLC27A2	http://www.reactome.org/cgi-bin/eventbrowser_st_id?ST_ID=R-HSA-168256
Osteoclast differentiation	KEGG PATHWAY	hsa04380	2	128	0.000964726	0.0280166	LILRA6|LILRA4	http://www.genome.jp/kegg-bin/show_pathway?hsa04380/hsa:23547%09red/hsa:11025%09red
Protein localization	Reactome	R-HSA-9609507	2	156	0.0014189	0.0280166	HSPD1|SLC27A2	http://www.reactome.org/cgi-bin/eventbrowser_st_id?ST_ID=R-HSA-9609507
TFAP2A acts as a transcriptional repressor during retinoic acid induced cell differentiation	Reactome	R-HSA-8869496	1	5	0.00213792	0.0280166	HSPD1	http://www.reactome.org/cgi-bin/eventbrowser_st_id?ST_ID=R-HSA-8869496
Alpha-oxidation of phytanate	Reactome	R-HSA-389599	1	5	0.00213792	0.0280166	SLC27A2	http://www.reactome.org/cgi-bin/eventbrowser_st_id?ST_ID=R-HSA-389599
Interferon Signaling	Reactome	R-HSA-913531	2	194	0.00216933	0.0280166	KPNA7|GBP4	http://www.reactome.org/cgi-bin/eventbrowser_st_id?ST_ID=R-HSA-913531
Synthesis of bile acids and bile salts via 24-hydroxycholesterol	Reactome	R-HSA-193775	1	14	0.00533684	0.0299632	SLC27A2	http://www.reactome.org/cgi-bin/eventbrowser_st_id?ST_ID=R-HSA-193775
Glycosaminoglycan degradation	KEGG PATHWAY	hsa00531	1	19	0.00710991	0.0299632	HPSE	http://www.genome.jp/kegg-bin/show_pathway?hsa00531/hsa:10855%09red
HS-GAG degradation	Reactome	R-HSA-2024096	1	22	0.00817234	0.0309568	HPSE	http://www.reactome.org/cgi-bin/eventbrowser_st_id?ST_ID=R-HSA-2024096
Synthesis of bile acids and bile salts via 7alpha-hydroxycholesterol	Reactome	R-HSA-193368	1	23	0.00852624	0.0309568	SLC27A2	http://www.reactome.org/cgi-bin/eventbrowser_st_id?ST_ID=R-HSA-193368
Peroxisomal lipid metabolism	Reactome	R-HSA-390918	1	23	0.00852624	0.0309568	SLC27A2	http://www.reactome.org/cgi-bin/eventbrowser_st_id?ST_ID=R-HSA-390918
Synthesis of bile acids and bile salts	Reactome	R-HSA-192105	1	33	0.0120589	0.0361619	SLC27A2	http://www.reactome.org/cgi-bin/eventbrowser_st_id?ST_ID=R-HSA-192105
Neutrophil degranulation	Reactome	R-HSA-6798695	2	478	0.0123178	0.0361619	HPSE|SLC27A2	http://www.reactome.org/cgi-bin/eventbrowser_st_id?ST_ID=R-HSA-6798695
NS1 Mediated Effects on Host Pathways	Reactome	R-HSA-168276	1	37	0.0134687	0.0373953	KPNA7	http://www.reactome.org/cgi-bin/eventbrowser_st_id?ST_ID=R-HSA-168276
Transcriptional regulation by the AP-2 (TFAP2) family of transcription factors	Reactome	R-HSA-8864260	1	38	0.0138208	0.0379269	HSPD1	http://www.reactome.org/cgi-bin/eventbrowser_st_id?ST_ID=R-HSA-8864260
Host Interactions with Influenza Factors	Reactome	R-HSA-168253	1	39	0.0141729	0.0384459	KPNA7	http://www.reactome.org/cgi-bin/eventbrowser_st_id?ST_ID=R-HSA-168253
Bile acid and bile salt metabolism	Reactome	R-HSA-194068	1	42	0.0152283	0.0391153	SLC27A2	http://www.reactome.org/cgi-bin/eventbrowser_st_id?ST_ID=R-HSA-194068
Type I diabetes mellitus	KEGG PATHWAY	hsa04940	1	43	0.0155798	0.0391153	HSPD1	http://www.genome.jp/kegg-bin/show_pathway?hsa04940/hsa:3329%09red
Golgi Associated Vesicle Biogenesis	Reactome	R-HSA-432722	1	54	0.0194394	0.0436481	TPD52	http://www.reactome.org/cgi-bin/eventbrowser_st_id?ST_ID=R-HSA-432722
Legionellosis	KEGG PATHWAY	hsa05134	1	55	0.0197896	0.0436481	HSPD1	http://www.genome.jp/kegg-bin/show_pathway?hsa05134/hsa:3329%09red
Heparan sulfate/heparin (HS-GAG) metabolism	Reactome	R-HSA-1638091	1	55	0.0197896	0.0436481	HPSE	http://www.reactome.org/cgi-bin/eventbrowser_st_id?ST_ID=R-HSA-1638091
Peroxisomal protein import	Reactome	R-HSA-9033241	1	59	0.0211891	0.0446485	SLC27A2	http://www.reactome.org/cgi-bin/eventbrowser_st_id?ST_ID=R-HSA-9033241
Mitochondrial protein import	Reactome	R-HSA-1268020	1	64	0.0229359	0.0451073	HSPD1	http://www.reactome.org/cgi-bin/eventbrowser_st_id?ST_ID=R-HSA-1268020
ISG15 antiviral mechanism	Reactome	R-HSA-1169408	1	69	0.0246798	0.0477413	KPNA7	http://www.reactome.org/cgi-bin/eventbrowser_st_id?ST_ID=R-HSA-1169408
trans-Golgi Network Vesicle Budding	Reactome	R-HSA-199992	1	72	0.0257248	0.0485684	TPD52	http://www.reactome.org/cgi-bin/eventbrowser_st_id?ST_ID=R-HSA-199992
PPAR signaling pathway	KEGG PATHWAY	hsa03320	1	76	0.0271165	0.049996	SLC27A2	http://www.genome.jp/kegg-bin/show_pathway?hsa03320/hsa:11001%09red
