# Supplementary material for: Integrated Blood Transcriptome and Multi-Tissue Trace Mineral Analyses of Healthy Stocker Cattle Fed Complexed or Inorganic Trace Mineral Supplement
Source: Animals (Basel). 2024 Jul 26;14(15):2186. doi: 10.3390/ani14152186 (PMC11311009; doi:10.3390/ani14152186)
Supplement: Supplementary file 1 [file animals-14-02186-s001.zip › Supplemental File S5.xlsx]

## Sheet: AAC
Supplemental File S5: Trend-wise expression of significant genes by trace element supplement group
GeneID	Trends.S015.34.Day0_S15.Trend	Trends.S021.46.Day0_S21.Trend	Trends.S022.48.Day0_S22.Trend	Trends.S023.49.Day0_S23.Trend	Trends.S041.34.Day13_S41.Trend	Trends.S047.46.Day13_S47.Trend	Trends.S049.49.Day13_S49.Trend	Trends.S067.34.Day28_S67.Trend	Trends.S073.46.Day28_S73.Trend	Trends.S074.48.Day28_S74.Trend	Trends.S075.49.Day28_S75.Trend	Trends.S093.34.Day45_S93.Trend	Trends.S099.46.Day45_S99.Trend	Trends.S100.48.Day45_S100.Trend	Trends.S101.49.Day45_S101.Trend	Trends.S119.34.Day60_S119.Trend	Trends.S125.46.Day60_S125.Trend	Trends.S126.48.Day60_S126.Trend	Trends.S127.49.Day60_S127.Trend	Segment.Slopes.Segment1.Slope	Segment.Slopes.Segment2.Slope	Segment.Trends.Segment1.Trend	Segment.Trends.Segment2.Trend	Trend.Profile	Segment.Pvalues.Segment1.Pvalue	Segment.Pvalues.Segment2.Pvalue	Breakpoint1	AdjustedR2
AACS	0	0	0	0	0	0	0	-1	-1	-1	-1	-1	-1	-1	-1	-1	-1	-1	-1	16.628	-8.038	0	-1	Down	0.113753	0.0894611	18.1311	0.473264
ABCA1	-1	-1	-1	-1	-1	-1	-1	-1	-1	-1	-1	0	0	0	0	0	0	0	0	-40.524	15.907	-1	0	Stabilized	0.0779454	0.276291	40.6802	0.675045
ADAMTSL5	1	1	1	1	1	1	1	0	0	0	0	0	0	0	0	0	0	0	0	9.1992	-2.2593	1	0	Stabilized	0.0893022	0.133604	19.5705	0.586511
ADCY6	0	0	0	0	0	0	0	-1	-1	-1	-1	-1	-1	-1	-1	-1	-1	-1	-1	0.31501	-0.39132	0	-1	Down	0.22835	0.0814739	27.8163	0.41893
ADM	0	0	0	0	0	0	0	0	0	0	0	0	0	0	0	1	1	0	0	-0.83871	5517.4	0	1	Up	0.143002	0.0640164	60.0078	0.689452
AMZ1	1	1	1	1	1	1	1	1	1	1	1	1	1	1	1	1	1	1	1	0.839591	NA	1	NA	None	0.00218078	NA	NA	0.400051
APBB3	-1	-1	-1	-1	-1	-1	-1	-1	-1	-1	-1	-1	-1	-1	-1	-1	-1	-1	-1	-0.587073	NA	-1	NA	None	0.00136509	NA	NA	0.430473
ARMC12	-1	-1	-1	-1	-1	-1	-1	-1	-1	-1	-1	-1	-1	-1	-1	-1	-1	-1	-1	-22.449	NA	-1	NA	None	0.00405944	NA	NA	0.357515
ASCL4	-1	-1	-1	-1	-1	-1	-1	-1	-1	-1	-1	-1	-1	-1	-1	0	-1	-1	0	-2.6537	2348.4	-1	0	Stabilized	0.0665202	0.294754	60.0956	0.544525
ATAD5	0	0	0	0	0	0	0	-1	-1	-1	-1	-1	-1	-1	-1	-1	-1	-1	-1	13.797	-8.4568	0	-1	Down	0.152364	0.0975194	20.4193	0.373054
BANP	1	1	1	1	1	1	1	1	1	1	1	1	1	1	1	1	1	1	1	14.7833	NA	1	NA	None	0.00507254	NA	NA	0.341651
BCAR1	-1	-1	-1	-1	-1	-1	-1	-1	-1	-1	-1	-1	-1	-1	-1	-1	-1	-1	-1	-0.215173	NA	-1	NA	None	0.00243635	NA	NA	0.392648
BEND3	-1	-1	-1	-1	-1	-1	-1	-1	-1	-1	-1	-1	-1	-1	-1	-1	-1	-1	-1	-2.47714	NA	-1	NA	None	0.00276048	NA	NA	0.38421
BPI	-1	-1	-1	-1	-1	-1	-1	0	0	0	0	0	0	0	0	0	0	0	0	-85.07	3.735	-1	0	Stabilized	0.0589822	0.320991	16.4516	0.790061
BRMS1L	0	0	0	0	-1	-1	-1	-1	-1	-1	-1	-1	-1	-1	-1	-1	-1	-1	-1	225.17	-1.9391	0	-1	Down	0.182166	0.0948201	0.244451	0.363237
C15H11orf94	1	1	1	1	1	1	1	1	1	1	1	1	1	1	1	1	0	1	0	0.43069	-788.66	1	0	Stabilized	0.0760908	0.163265	60.0652	0.495198
C18H16orf87	-1	-1	-1	-1	-1	-1	-1	-1	-1	-1	-1	-1	-1	-1	-1	-1	-1	-1	-1	-2.41991	NA	-1	NA	None	0.00176365	NA	NA	0.414011
CABP4	1	1	1	1	1	1	1	1	0	1	0	0	0	0	0	0	0	0	0	0.41438	-0.12285	1	0	Stabilized	0.096284	0.237323	28.1568	0.451671
CALML4	-1	-1	-1	-1	-1	-1	-1	-1	-1	-1	-1	-1	-1	-1	-1	-1	-1	-1	-1	-0.627374	NA	-1	NA	None	0.00233342	NA	NA	0.395541
CBS	-1	-1	-1	-1	-1	-1	-1	-1	-1	-1	-1	-1	-1	-1	-1	-1	-1	-1	-1	-0.930182	NA	-1	NA	None	0.00255928	NA	NA	0.389335
CBX8	1	1	1	1	1	1	1	1	1	1	1	1	1	1	1	1	1	1	1	1.71749	NA	1	NA	None	0.00364015	NA	NA	0.36516
CD163	-1	-1	-1	-1	-1	-1	-1	0	0	0	0	0	0	0	0	0	0	0	0	-336.27	13.125	-1	0	Stabilized	0.0956497	0.3965	17.2257	0.588377
CD300LF	-1	-1	-1	-1	-1	-1	-1	1	1	1	1	1	1	1	1	1	1	1	1	-6.7982	3.8831	-1	1	Up	0.0964481	0.0644769	20.4708	0.634205
CD36	-1	-1	-1	-1	-1	-1	-1	0	0	0	0	0	0	0	0	0	0	0	0	-3.6333	0.17365	-1	0	Stabilized	0.0715009	0.33838	13.6488	0.619061
CD7	-1	-1	-1	-1	-1	-1	-1	-1	-1	-1	-1	-1	-1	-1	-1	0	0	0	0	-9.1395	16.326	-1	0	Stabilized	0.0848956	0.494828	45.1873	0.368188
CDC25C	0	0	0	0	0	0	0	-1	-1	-1	-1	-1	-1	-1	-1	-1	-1	-1	-1	2.1897	-1.5153	0	-1	Down	0.16273	0.0945303	21.3219	0.376269
CENPB	-1	-1	-1	-1	-1	-1	-1	-1	-1	-1	-1	-1	-1	-1	-1	-1	-1	-1	-1	-6.94389	NA	-1	NA	None	0.00297524	NA	NA	0.379099
CGRRF1	-1	-1	-1	-1	-1	-1	-1	-1	-1	-1	-1	-1	-1	-1	-1	0	0	0	0	-2.1337	2.9908	-1	0	Stabilized	0.0873532	0.495778	45.1343	0.349082
CHCHD5	-1	-1	-1	-1	-1	-1	-1	-1	-1	-1	-1	-1	-1	-1	-1	0	0	0	0	-2.9167	198.41	-1	0	Stabilized	0.0834155	0.212731	59.5044	0.409937
CHST7	1	1	1	1	1	1	1	1	1	1	1	1	1	1	1	1	1	1	1	1.58908	NA	1	NA	None	0.000892897	NA	NA	0.456842
CITED4	-1	-1	-1	-1	-1	-1	-1	-1	-1	-1	-1	-1	-1	-1	-1	-1	-1	-1	-1	-0.489013	NA	-1	NA	None	0.00228379	NA	NA	0.396977
CLDND2	-1	-1	-1	-1	-1	-1	-1	-1	-1	-1	-1	-1	-1	-1	-1	-1	-1	-1	-1	-0.259545	NA	-1	NA	None	0.000607519	NA	NA	0.4798
CLEC4A	-1	-1	0	-1	0	0	0	0	0	0	0	0	0	0	0	0	0	0	0	-2085.8	-2.2378	-1	0	Stabilized	0.0970583	0.180325	0.0972091	0.826655
CLEC4E	-1	-1	-1	-1	0	0	0	0	0	0	0	0	0	0	0	0	0	0	0	-598.75	1.0225	-1	0	Stabilized	0.0713732	0.187089	0.409961	0.834379
CLK1	1	1	1	1	1	1	1	1	1	1	1	1	1	1	1	1	1	1	1	45.9615	NA	1	NA	None	0.00346158	NA	NA	0.368661
CLTRN	0	0	0	0	0	0	0	0	0	0	0	0	0	0	0	1	0	1	1	-0.57527	720.29	0	1	Up	0.152512	0.0881718	60.0103	0.539744
CMTR1	-1	-1	-1	-1	-1	-1	-1	-1	-1	-1	-1	-1	-1	-1	-1	0	-1	0	-1	-35.926	29290	-1	0	Stabilized	0.0980345	0.17029	60.0929	0.40995
CNPY3	0	0	0	0	0	0	0	1	1	1	1	1	1	1	1	1	1	1	1	-15.053	22.706	0	1	Up	0.257502	0.0809952	27.364	0.417267
COX8A	-1	-1	-1	-1	-1	-1	-1	-1	-1	-1	-1	-1	-1	-1	-1	-1	-1	-1	-1	-5.51276	NA	-1	NA	None	0.0039439	NA	NA	0.359548
CPT1A	-1	-1	-1	-1	-1	-1	-1	0	0	0	0	0	0	0	0	0	0	0	0	-408.35	-6.255	-1	0	Stabilized	0.062762	0.436173	15.1369	0.767376
CRLS1	-1	-1	-1	-1	-1	-1	-1	-1	-1	-1	-1	-1	-1	-1	-1	0	-1	0	0	-10.337	2747.8	-1	0	Stabilized	0.0885087	0.162229	60.0061	0.41117
CXHXorf21	0	0	0	0	0	0	0	0	0	0	0	0	0	0	0	1	1	1	1	-12.875	9953.2	0	1	Up	0.156794	0.0653529	59.9203	0.573764
DARS	-1	-1	-1	-1	-1	-1	-1	-1	-1	-1	-1	-1	-1	-1	-1	-1	-1	-1	-1	-10.3678	NA	-1	NA	None	0.00421692	NA	NA	0.354828
DDX6	0	0	0	0	0	0	0	1	1	1	1	1	1	1	1	1	1	1	1	-471.63	395.73	0	1	Up	0.158484	0.0767332	28.0612	0.536865
DHRS3	-1	-1	-1	-1	-1	-1	-1	-1	-1	-1	-1	0	0	0	0	0	0	0	0	-21.708	19.895	-1	0	Stabilized	0.0992032	0.186581	35.2895	0.354684
DLK2	-1	-1	-1	-1	-1	-1	-1	-1	-1	-1	-1	-1	-1	-1	-1	-1	-1	-1	-1	-2.08537	NA	-1	NA	None	0.000301242	NA	NA	0.51934
DNAJC30	-1	-1	-1	-1	-1	-1	-1	-1	-1	-1	-1	-1	-1	-1	-1	-1	-1	-1	-1	-1.44965	NA	-1	NA	None	0.00407253	NA	NA	0.357288
EARS2	-1	-1	-1	-1	-1	-1	-1	-1	-1	-1	-1	-1	-1	-1	-1	-1	-1	-1	-1	-4.99042	NA	-1	NA	None	0.00240921	NA	NA	0.3934
EHBP1L1	1	1	1	1	1	1	1	1	1	1	1	1	1	1	1	1	1	1	1	99.1358	NA	1	NA	None	0.000660337	NA	NA	0.474906
ERLIN1	-1	-1	-1	-1	-1	-1	-1	-1	-1	-1	-1	-1	-1	-1	-1	-1	-1	-1	-1	-2.60329	NA	-1	NA	None	0.00419098	NA	NA	0.355264
ETFRF1	-1	-1	-1	-1	-1	-1	-1	-1	-1	-1	-1	-1	-1	-1	-1	0	0	0	-1	-1.8557	814.59	-1	0	Stabilized	0.0909416	0.110695	59.8687	0.486598
FADS1	1	1	1	1	1	1	1	0	0	0	0	0	0	0	0	0	0	0	0	54.939	-5.5519	1	0	Stabilized	0.0879344	0.255826	15.0618	0.510581
FAM241A	0	0	0	0	-1	-1	-1	-1	-1	-1	-1	-1	-1	-1	-1	-1	-1	-1	-1	801.18	-5.9293	0	-1	Down	0.134782	0.0893584	0.181371	0.43686
FAM89B	1	1	1	1	1	1	1	1	1	1	1	1	1	1	1	1	1	1	1	0.395544	NA	1	NA	None	0.00110876	NA	NA	0.443533
FCGR1A	-1	-1	-1	-1	-1	-1	-1	-1	-1	-1	-1	0	0	0	0	0	0	0	0	-0.49299	0.48858	-1	0	Stabilized	0.0898447	0.161055	37.4731	0.453921
FCGRT	-1	-1	-1	-1	0	0	0	0	0	0	0	0	0	0	0	0	0	0	0	-8296.5	-1.674	-1	0	Stabilized	0.0532014	0.410545	0.306877	0.937487
FOLR3	1	1	1	1	1	1	1	1	1	1	1	1	1	1	1	1	0	1	0	0.2655	-124.87	1	0	Stabilized	0.0998599	0.187845	60.0344	0.35977
GALE	0	0	0	0	0	0	0	-1	-1	-1	-1	-1	-1	-1	-1	-1	-1	-1	-1	2.8926	-1.5832	0	-1	Down	0.134815	0.0956664	18.0835	0.411372
GCA	-1	-1	1	1	1	1	1	1	1	1	1	1	1	1	1	1	1	1	1	-2638.3	4.4935	-1	1	Up	0.0912053	0.0960895	0.0276098	0.586772
GEMIN2	-1	-1	-1	-1	-1	-1	-1	-1	-1	-1	-1	-1	-1	-1	-1	-1	-1	-1	-1	-0.987613	NA	-1	NA	None	0.00262284	NA	NA	0.387677
GEMIN4	0	0	0	0	-1	-1	-1	-1	-1	-1	-1	-1	-1	-1	-1	-1	-1	-1	-1	17.482	-9.914	0	-1	Down	0.494404	0.0728882	13.0156	0.461976
GLCE	-1	-1	-1	-1	-1	-1	-1	-1	-1	-1	-1	-1	-1	-1	-1	-1	-1	-1	-1	-2.70193	NA	-1	NA	None	0.00406263	NA	NA	0.35746
GNG10	-1	-1	-1	-1	-1	-1	-1	-1	-1	-1	-1	-1	-1	-1	-1	-1	-1	-1	-1	-6.96939	NA	-1	NA	None	0.00414936	NA	NA	0.355969
GPR34	-1	-1	-1	-1	-1	-1	-1	0	0	0	0	0	0	0	0	0	0	0	0	-5.7588	-0.31094	-1	0	Stabilized	0.0893657	0.352735	13.1382	0.581851
gzmA	0	0	0	0	-1	-1	-1	-1	-1	-1	-1	-1	-1	-1	-1	-1	-1	-1	-1	1.3594	-0.56976	0	-1	Down	0.492876	0.0810375	12.8745	0.401704
H1F0	-1	-1	-1	-1	-1	-1	-1	-1	-1	-1	-1	-1	-1	-1	-1	-1	-1	-1	-1	-4.4656	NA	-1	NA	None	0.00484025	NA	NA	0.345016
HAUS3	1	1	1	1	1	1	1	1	1	1	1	1	1	1	1	1	1	1	1	4.61507	NA	1	NA	None	0.00332065	NA	NA	0.371541
HEBP2	0	0	0	0	0	0	0	0	0	0	0	0	0	0	0	1	1	1	1	-0.27946	119.63	0	1	Up	0.140819	0.088689	59.707	0.535472
HFE	-1	-1	-1	-1	-1	-1	-1	-1	-1	-1	-1	-1	-1	-1	-1	0	0	0	0	-2.0887	109.81	-1	0	Stabilized	0.0679186	0.227924	59.4837	0.545215
HOMER3	-1	-1	-1	-1	-1	-1	-1	-1	-1	-1	-1	0	0	0	0	0	0	0	0	-12.455	7.9575	-1	0	Stabilized	0.0992571	0.240327	34.9059	0.369375
HSDL2	-1	-1	-1	-1	-1	-1	-1	-1	-1	-1	-1	-1	-1	-1	-1	-1	-1	-1	-1	-6.09824	NA	-1	NA	None	0.000980757	NA	NA	0.451109
HYAL2	0	-1	-1	-1	0	0	0	0	0	0	0	0	0	0	0	0	0	0	0	-694.91	-0.17449	-1	0	Stabilized	0.0990837	0.319934	0.103219	0.586004
IDO2	-1	-1	0	-1	0	0	0	0	0	0	0	0	0	0	0	0	0	0	0	-801.03	0.71034	-1	0	Stabilized	0.0862702	0.159213	0.0798884	0.613363
IFIT2	-1	-1	0	0	0	0	0	0	0	0	0	0	0	0	0	0	0	0	0	-1211200	-3.1671	-1	0	Stabilized	0.0425061	0.335994	-0.246923	0.86292
IGF2	1	1	1	1	1	1	1	1	1	1	1	1	1	1	1	1	1	1	1	0.967776	NA	1	NA	None	0.00438196	NA	NA	0.352108
IL5RA	0	-1	-1	0	0	0	0	0	0	0	0	0	0	0	0	0	0	0	0	-38121	9.9047	-1	0	Stabilized	0.0760195	0.203662	-0.0196004	0.606193
IPO7	-1	-1	-1	-1	-1	-1	-1	-1	-1	-1	-1	-1	-1	-1	-1	-1	-1	-1	-1	-37.2671	NA	-1	NA	None	0.0043724	NA	NA	0.352263
ISLR	1	1	1	1	1	1	1	1	1	1	1	1	1	1	1	1	1	1	1	0.620187	NA	1	NA	None	0.00302494	NA	NA	0.377964
ISPD	1	1	1	1	1	1	1	1	1	1	1	1	1	1	1	1	0	1	0	0.14022	-190.63	1	0	Stabilized	0.0964509	0.165918	60.1959	0.364092
ISYNA1	-1	-1	0	0	0	0	0	0	0	0	0	0	0	0	0	0	0	0	0	-14745	3.9561	-1	0	Stabilized	0.0933722	0.317278	0.0511384	0.600268
ITPKC	-1	-1	0	-1	0	0	0	0	0	0	0	0	0	0	0	0	0	0	0	-3525.5	-0.23874	-1	0	Stabilized	0.0543081	0.445574	0.0964715	0.842207
KIAA0513	-1	-1	-1	-1	0	0	0	0	0	0	0	0	0	0	0	0	0	0	0	-27153	6.5315	-1	0	Stabilized	0.0724221	0.357387	0.180152	0.679875
KIF17	-1	-1	-1	-1	-1	-1	-1	-1	-1	-1	-1	-1	-1	-1	-1	-1	-1	-1	-1	-0.165722	NA	-1	NA	None	0.00394461	NA	NA	0.359535
KRT10	0	0	0	0	0	0	0	0	0	0	0	0	0	0	0	1	1	1	0	-0.15519	119.59	0	1	Up	0.108118	0.0624267	59.9863	0.660816
LOC100138660	0	0	0	0	0	0	0	-1	-1	-1	-1	-1	-1	-1	-1	-1	-1	-1	-1	0.73036	-0.77382	0	-1	Down	0.219264	0.0905338	24.1728	0.364945
LOC100139345	0	0	0	0	0	0	0	0	0	0	0	0	0	0	0	1	1	0	0	-1.6749	14288	0	1	Up	0.164353	0.0956023	60.2091	0.462937
LOC100299324	-1	-1	-1	-1	-1	-1	-1	-1	-1	-1	-1	-1	-1	-1	-1	-1	-1	-1	-1	-0.144928	NA	-1	NA	None	0.00265775	NA	NA	0.386783
LOC100335822	-1	-1	-1	-1	-1	-1	-1	-1	-1	-1	-1	0	0	0	0	0	0	0	0	-36.03	14.608	-1	0	Stabilized	0.0883866	0.293097	29.9544	0.393511
LOC100337152	-1	-1	-1	-1	-1	-1	-1	-1	-1	-1	-1	-1	-1	-1	-1	-1	-1	-1	-1	-0.267007	NA	-1	NA	None	0.0045505	NA	NA	0.349425
LOC100847724	1	1	1	1	1	1	1	1	1	1	1	1	1	1	1	1	1	1	1	3.12491	NA	1	NA	None	0.00322064	NA	NA	0.373654
LOC100847780	-1	-1	-1	-1	-1	-1	-1	-1	-1	-1	-1	-1	-1	-1	-1	0	0	0	0	-1.4875	160.87	-1	0	Stabilized	0.0878374	0.154956	59.6089	0.426438
LOC100847951	1	1	1	1	1	1	1	1	1	1	1	1	1	1	1	1	1	1	1	1.6664	NA	1	NA	None	0.00240277	NA	NA	0.39358
LOC100848684	-1	-1	-1	-1	-1	-1	-1	-1	-1	-1	-1	-1	-1	-1	-1	0	0	0	0	-0.39702	14.418	-1	0	Stabilized	0.0704365	0.284242	58.8678	0.496481
LOC100848906	-1	-1	-1	-1	-1	-1	-1	-1	-1	-1	-1	-1	-1	-1	-1	0	0	0	-1	-2.4097	653.58	-1	0	Stabilized	0.0905263	0.17329	59.8659	0.405341
LOC101902043	-1	-1	-1	-1	0	0	0	0	0	0	0	0	0	0	0	0	0	0	0	-2609.3	9.0601	-1	0	Stabilized	0.0946422	0.137716	0.241482	0.410465
LOC101902346	-1	-1	-1	-1	-1	-1	-1	-1	-1	-1	-1	-1	-1	-1	-1	0	0	0	0	-7.0765	1492.7	-1	0	Stabilized	0.0882099	0.121963	59.8891	0.464073
LOC101902570	1	1	1	1	1	1	1	1	1	1	1	1	1	1	1	0	1	0	1	0.16478	-34.825	1	0	Stabilized	0.093706	0.46313	59.8994	0.392961
LOC101902786	-1	-1	-1	-1	-1	-1	-1	-1	-1	-1	-1	-1	-1	-1	-1	-1	-1	-1	-1	-0.798821	NA	-1	NA	None	0.00470525	NA	NA	0.347039
LOC101903101	-1	-1	-1	-1	-1	-1	-1	-1	-1	-1	-1	-1	-1	-1	-1	-1	-1	-1	-1	-0.088712	NA	-1	NA	None	0.00432522	NA	NA	0.353032
LOC101903397	-1	-1	-1	-1	-1	-1	-1	-1	-1	-1	-1	-1	-1	-1	-1	0	0	0	0	-0.67838	300.69	-1	0	Stabilized	0.0810073	0.106664	59.7461	0.529953
LOC101903668	1	1	1	1	1	1	1	1	1	1	0	0	0	0	0	0	0	0	0	5.5121	-1.419	1	0	Stabilized	0.0906568	0.294417	28.0016	0.427948
LOC101905172	0	0	1	0	1	1	1	1	1	1	1	1	1	1	1	1	1	1	1	-2643.9	7.0516	0	1	Up	0.153008	0.0924001	0.0111771	0.410424
LOC101905381	0	0	0	0	0	0	0	0	0	0	0	0	0	0	0	1	0	1	0	-0.066823	636.3	0	1	Up	0.255394	0.0504888	60.0678	0.820272
LOC101905498	0	0	0	0	0	0	0	-1	-1	-1	-1	-1	-1	-1	-1	-1	-1	-1	-1	3.2252	-5.3539	0	-1	Down	0.294858	0.0921322	24.0555	0.376988
LOC101905711	-1	-1	-1	-1	-1	-1	-1	-1	-1	-1	-1	0	0	0	0	0	0	0	0	-2.0862	0.88163	-1	0	Stabilized	0.0682729	0.243073	32.8895	0.595885
LOC101905776	-1	-1	-1	-1	-1	-1	-1	0	0	0	0	0	0	0	0	0	0	0	0	-19.801	0.69681	-1	0	Stabilized	0.0870783	0.397943	14.3408	0.541365
LOC101906855	-1	-1	-1	-1	-1	-1	-1	-1	-1	-1	-1	-1	-1	-1	-1	-1	-1	-1	-1	-1.5646	NA	-1	NA	None	0.00199024	NA	NA	0.406099
LOC101906923	0	0	0	0	0	0	0	0	0	0	0	0	0	0	0	0	1	1	1	-1.8441	1173.3	0	1	Up	0.121392	0.0762375	59.9792	0.539927
LOC104969128	-1	-1	-1	-1	-1	-1	-1	-1	-1	-1	-1	-1	-1	-1	-1	-1	-1	-1	-1	-0.163018	NA	-1	NA	None	0.00240601	NA	NA	0.393489
LOC104969611	-1	-1	-1	-1	-1	-1	-1	-1	-1	-1	-1	-1	-1	-1	-1	-1	-1	-1	-1	-0.171054	NA	-1	NA	None	0.00283463	NA	NA	0.382406
LOC104971266	-1	-1	-1	-1	-1	-1	-1	-1	-1	-1	-1	-1	-1	-1	-1	-1	-1	-1	-1	-1.85353	NA	-1	NA	None	0.00208916	NA	NA	0.402897
LOC104971307	-1	-1	-1	-1	0	0	0	0	0	0	0	0	0	0	0	0	0	0	0	-588.32	0.27519	-1	0	Stabilized	0.0914245	0.338004	0.299775	0.698937
LOC104973485	0	0	0	0	-1	-1	-1	-1	-1	-1	-1	-1	-1	-1	-1	-1	-1	-1	-1	26.566	-0.31143	0	-1	Down	0.150171	0.077824	0.411231	0.488448
LOC104973526	0	-1	0	-1	0	0	0	0	0	0	0	0	0	0	0	0	0	0	0	-651.89	-0.35213	-1	0	Stabilized	0.0816497	0.193563	0.00623021	0.66052
LOC104973934	-1	-1	-1	-1	-1	-1	-1	-1	-1	-1	-1	-1	-1	-1	-1	-1	-1	-1	-1	-0.140098	NA	-1	NA	None	4.42E-05	NA	NA	0.613606
LOC104974542	1	1	1	1	1	1	1	1	1	1	1	1	1	1	1	1	1	1	1	2.27409	NA	1	NA	None	0.000113699	NA	NA	0.569625
LOC104976146	1	1	1	1	1	1	1	1	1	1	1	1	1	1	1	1	1	1	1	0.606073	NA	1	NA	None	0.000300738	NA	NA	0.519431
LOC107132977	-1	-1	-1	-1	-1	-1	-1	-1	-1	-1	-1	-1	-1	-1	-1	0	0	0	0	-0.19701	0.62088	-1	0	Stabilized	0.0732326	0.479898	45.1674	0.555117
LOC107132998	1	1	1	1	1	1	1	1	1	1	1	1	1	1	1	1	1	1	1	107.915	NA	1	NA	None	0.000642984	NA	NA	0.476474
LOC107133128	0	0	0	0	0	0	0	-1	-1	-1	-1	-1	-1	-1	-1	-1	-1	-1	-1	0.4546	-0.44505	0	-1	Down	0.187187	0.0806577	27.7503	0.460281
LOC112441525	0	0	0	0	0	0	0	-1	-1	-1	-1	-1	-1	-1	-1	-1	-1	-1	-1	0.77379	-0.44977	0	-1	Down	0.118001	0.078846	19.1935	0.518148
LOC112441682	1	1	1	1	1	1	1	1	1	1	1	1	1	1	1	1	1	1	1	1.06127	NA	1	NA	None	0.000343366	NA	NA	0.512181
LOC112441718	-1	-1	-1	-1	-1	-1	-1	-1	-1	-1	-1	-1	-1	-1	-1	-1	0	0	-1	-0.45942	144.1	-1	0	Stabilized	0.0968579	0.147973	59.8375	0.437018
LOC112441842	-1	-1	-1	-1	-1	-1	-1	-1	-1	-1	-1	-1	-1	-1	-1	-1	-1	-1	-1	-0.510471	NA	-1	NA	None	0.00264629	NA	NA	0.387075
LOC112441851	-1	-1	-1	-1	-1	-1	-1	-1	-1	-1	-1	-1	-1	-1	-1	-1	-1	-1	-1	-0.139027	NA	-1	NA	None	0.00463175	NA	NA	0.348163
LOC112441887	0	0	0	0	-1	-1	-1	-1	-1	-1	-1	-1	-1	-1	-1	-1	-1	-1	-1	1.618	-0.48086	0	-1	Down	0.487585	0.095142	12.9597	0.358018
LOC112442038	-1	-1	-1	-1	-1	-1	-1	-1	-1	-1	-1	-1	-1	-1	-1	0	0	0	0	-0.19169	25.273	-1	0	Stabilized	0.0862086	0.153083	59.6359	0.464458
LOC112442081	0	0	0	0	0	0	0	0	0	0	0	0	0	0	0	0	1	0	1	-0.08596	577.07	0	1	Up	0.355603	0.0360179	59.8991	0.902534
LOC112442271	-1	-1	-1	-1	-1	-1	-1	-1	-1	-1	-1	-1	-1	-1	-1	-1	-1	-1	-1	-0.256761	NA	-1	NA	None	0.00192514	NA	NA	0.408285
LOC112442994	-1	-1	-1	-1	-1	-1	-1	-1	-1	-1	-1	-1	-1	-1	-1	-1	-1	-1	-1	-0.299505	NA	-1	NA	None	0.00214078	NA	NA	0.40128
LOC112443526	-1	-1	-1	-1	-1	-1	-1	-1	-1	-1	-1	-1	-1	-1	-1	-1	-1	-1	-1	-1.07013	NA	-1	NA	None	0.000586111	NA	NA	0.481893
LOC112443858	-1	-1	1	-1	1	1	1	1	1	1	1	1	1	1	1	1	1	1	1	-505.58	0.8703	-1	1	Up	0.0905815	0.0993051	0.122861	0.590421
LOC112444488	-1	-1	0	-1	0	0	0	0	0	0	0	0	0	0	0	0	0	0	0	-6480.5	-0.81148	-1	0	Stabilized	0.0890928	0.350935	-0.116134	0.551622
LOC112444614	-1	-1	0	0	0	0	0	0	0	0	0	0	0	0	0	0	0	0	0	-130.87	0.0032946	-1	0	Stabilized	0.0780991	0.467276	-0.0496333	0.736809
LOC112445089	-1	-1	0	0	0	0	0	0	0	0	0	0	0	0	0	0	0	0	0	-5276.5	2.0766	-1	0	Stabilized	0.0637369	0.164703	-0.099042	0.704869
LOC112445194	-1	-1	-1	-1	-1	-1	-1	-1	-1	-1	-1	-1	-1	-1	-1	-1	-1	-1	-1	-1.93284	NA	-1	NA	None	0.00457287	NA	NA	0.349075
LOC112445797	-1	-1	-1	-1	-1	-1	-1	-1	-1	-1	-1	-1	-1	-1	-1	0	0	0	0	-0.27963	0.41733	-1	0	Stabilized	0.076462	0.493263	45.1805	0.431749
LOC112446780	-1	-1	-1	-1	-1	0	-1	0	0	0	0	0	0	0	0	0	0	0	0	-2.2008	0.14377	-1	0	Stabilized	0.0828531	0.268857	13.2059	0.572248
LOC112447304	0	0	0	-1	-1	-1	-1	-1	-1	-1	-1	-1	-1	-1	-1	-1	-1	-1	-1	233.43	-0.25063	0	-1	Down	0.129783	0.0788709	-0.10692	0.515087
LOC112447376	0	0	0	0	0	0	0	0	0	0	0	0	0	0	0	1	1	1	1	-0.10793	32.038	0	1	Up	0.112413	0.0700203	59.7657	0.594915
LOC112448094	-1	-1	0	-1	0	0	0	0	0	0	0	0	0	0	0	0	0	0	0	-298.81	0.019536	-1	0	Stabilized	0.0883364	0.459232	-0.0561735	0.588862
LOC112448777	-1	-1	-1	-1	-1	-1	-1	-1	-1	-1	-1	-1	-1	-1	-1	-1	-1	-1	-1	-0.432075	NA	-1	NA	None	0.00302749	NA	NA	0.377907
LOC112449098	0	0	0	0	-1	-1	-1	-1	-1	-1	-1	-1	-1	-1	-1	-1	-1	-1	-1	250.74	-2.7659	0	-1	Down	0.193792	0.0972192	0.325478	0.345216
LOC112449172	1	1	1	1	1	1	1	1	1	1	1	1	1	1	1	1	1	1	1	0.141123	NA	1	NA	None	0.00319864	NA	NA	0.374126
LOC112449284	-1	-1	-1	-1	-1	-1	-1	-1	-1	-1	-1	-1	-1	-1	-1	0	0	0	0	-0.72021	75.373	-1	0	Stabilized	0.0849686	0.232979	59.7019	0.392773
LOC281376	0	-1	-1	-1	0	0	0	0	0	0	0	0	0	0	0	0	0	0	0	-4115	0.012025	-1	0	Stabilized	0.0929298	0.496194	-0.0528942	0.62877
LOC510798	-1	-1	0	0	0	0	0	0	0	0	0	0	0	0	0	0	0	0	0	-5392.4	1.4036	-1	0	Stabilized	0.0956357	0.183765	-0.159393	0.454016
LOC514978	-1	-1	-1	-1	0	-1	-1	0	0	0	0	0	0	0	0	0	0	0	0	-27.056	0.23683	-1	0	Stabilized	0.0819809	0.462079	13.0236	0.627594
LOC522610	-1	-1	-1	-1	-1	-1	-1	-1	-1	-1	-1	-1	-1	-1	-1	0	-1	0	0	-0.85936	310.29	-1	0	Stabilized	0.0837846	0.296906	60.0061	0.389364
LOC614522	-1	-1	-1	-1	-1	-1	-1	-1	-1	-1	-1	-1	-1	-1	-1	-1	-1	-1	-1	-0.433443	NA	-1	NA	None	0.00260783	NA	NA	0.388066
LOC614643	0	0	0	0	0	0	0	0	0	0	0	0	0	0	0	0	0	1	1	-3.8628	25850	0	1	Up	0.131112	0.0945521	59.9531	0.590859
LOC617475	-1	-1	-1	-1	-1	-1	-1	-1	-1	-1	-1	-1	-1	-1	-1	-1	-1	-1	-1	-1.41025	NA	-1	NA	None	0.00126944	NA	NA	0.435066
LOC782101	0	0	0	0	0	0	0	0	0	0	0	0	0	0	0	1	1	0	0	-2.786	2889.6	0	1	Up	0.126638	0.0982573	59.9407	0.490562
LOC782470	-1	-1	-1	-1	-1	-1	-1	-1	-1	-1	-1	0	0	0	0	0	0	0	0	-0.45381	0.2692	-1	0	Stabilized	0.0859655	0.226886	31.0552	0.404644
LOC782598	0	0	0	0	0	0	0	-1	-1	-1	-1	-1	-1	-1	-1	-1	-1	-1	-1	4.0412	-2.1111	0	-1	Down	0.136199	0.0997418	20.5777	0.396373
LOC782812	0	0	0	0	0	0	0	0	0	0	0	0	0	0	0	0	0	1	1	-0.65734	31433	0	1	Up	0.397797	0.0684218	60.1939	0.806669
LOC783067	-1	-1	-1	-1	-1	-1	-1	-1	-1	-1	-1	-1	-1	-1	-1	-1	-1	-1	-1	-0.215035	NA	-1	NA	None	0.00454594	NA	NA	0.349496
LOC783504	0	0	0	0	0	0	0	0	0	0	0	0	0	0	0	1	0	1	0	-0.25243	206.9	0	1	Up	0.102365	0.0793118	59.8401	0.605468
LOC783542	0	0	0	0	0	0	0	0	0	0	0	0	0	0	0	0	0	1	1	-0.14152	908.86	0	1	Up	0.100118	0.0934228	60.0353	0.623243
LOC784052	-1	-1	-1	-1	-1	-1	-1	-1	-1	-1	-1	-1	-1	-1	-1	0	-1	0	-1	-0.46126	430.48	-1	0	Stabilized	0.0822731	0.105233	60.1195	0.534688
LOC784251	-1	-1	-1	-1	-1	-1	-1	-1	-1	-1	-1	-1	-1	-1	-1	1	1	1	1	-2.3525	684.75	-1	1	Up	0.0830454	0.062645	59.7304	0.678902
LOC784473	-1	-1	-1	-1	-1	-1	-1	-1	-1	-1	-1	-1	-1	-1	-1	0	-1	0	0	-2.7607	6848	-1	0	Stabilized	0.0866712	0.113133	59.9184	0.504779
LOC785445	-1	-1	-1	-1	-1	-1	-1	-1	-1	-1	-1	-1	-1	-1	-1	-1	-1	-1	-1	-1.81454	NA	-1	NA	None	0.00111114	NA	NA	0.4434
LOC785761	-1	-1	-1	-1	-1	-1	-1	-1	-1	-1	-1	-1	-1	-1	-1	-1	-1	-1	-1	-4.46784	NA	-1	NA	None	0.00440879	NA	NA	0.351675
LOC787875	-1	-1	-1	-1	-1	-1	-1	-1	-1	-1	-1	-1	-1	-1	-1	-1	-1	-1	-1	-0.302397	NA	-1	NA	None	0.00340917	NA	NA	0.36972
LOC788595	0	0	0	0	0	0	0	-1	-1	-1	-1	-1	-1	-1	-1	-1	-1	-1	-1	0.54253	-0.4861	0	-1	Down	0.194366	0.0918118	19.9142	0.40221
LOC788672	-1	-1	-1	-1	-1	-1	-1	-1	-1	-1	-1	-1	-1	-1	-1	-1	-1	-1	-1	-0.429891	NA	-1	NA	None	0.00324159	NA	NA	0.373206
LOC788736	-1	-1	-1	0	0	0	0	0	0	0	0	0	0	0	0	0	0	0	0	-28990	3.1515	-1	0	Stabilized	0.0844403	0.38082	0.225861	0.549877
LRRC69	0	0	0	0	0	0	0	-1	-1	-1	-1	-1	-1	-1	-1	-1	-1	-1	-1	0.60977	-0.81645	0	-1	Down	0.224177	0.0757409	27.6166	0.460866
MCFD2	-1	-1	-1	-1	-1	-1	-1	-1	-1	-1	-1	-1	-1	-1	-1	0	-1	0	-1	-14.689	8725.8	-1	0	Stabilized	0.0733586	0.179494	60.1436	0.496819
ME1	0	0	0	0	-1	-1	-1	-1	-1	-1	-1	-1	-1	-1	-1	-1	-1	-1	-1	65.416	-1.387	0	-1	Down	0.340246	0.095963	1.17343	0.355263
MED11	-1	-1	-1	-1	-1	-1	-1	-1	-1	-1	-1	-1	-1	-1	-1	0	-1	0	0	-1.7484	528.38	-1	0	Stabilized	0.0921011	0.298717	59.763	0.44401
MFSD2A	0	0	0	0	-1	-1	-1	-1	-1	-1	-1	-1	-1	-1	-1	-1	-1	-1	-1	22.51	-0.3346	0	-1	Down	0.191229	0.0745122	0.891085	0.571318
MINDY4	-1	-1	-1	-1	-1	-1	-1	-1	-1	-1	-1	-1	-1	-1	-1	-1	-1	-1	-1	-0.17343	NA	-1	NA	None	0.00452337	NA	NA	0.34985
MLYCD	-1	-1	-1	-1	-1	-1	-1	-1	-1	-1	-1	-1	-1	-1	-1	0	0	0	0	-7.0765	260.36	-1	0	Stabilized	0.0819149	0.369876	59.029	0.396624
MME	1	1	1	1	1	1	1	1	1	1	1	1	1	1	1	1	0	0	1	1.2916	-750.33	1	0	Stabilized	0.0751843	0.217679	60.0977	0.503728
MORC3	-1	-1	-1	-1	-1	-1	-1	-1	-1	-1	-1	-1	-1	-1	-1	1	-1	-1	1	-25.833	52704	-1	1	Up	0.0941881	0.0937408	60.1599	0.537117
MPIG6B	1	1	1	1	1	1	1	0	0	0	0	0	0	0	0	0	0	0	0	500.36	-27.256	1	0	Stabilized	0.0935508	0.35724	13.0566	0.434681
MSS51	1	1	1	1	1	1	1	1	1	1	1	1	1	1	1	1	1	1	1	0.616614	NA	1	NA	None	0.000100338	NA	NA	0.575704
MTRF1L	-1	-1	-1	-1	-1	-1	-1	-1	-1	-1	-1	-1	-1	-1	-1	-1	-1	-1	-1	-6.48952	NA	-1	NA	None	0.00466405	NA	NA	0.347667
MVD	0	0	0	0	0	0	0	0	0	0	0	0	0	0	0	0	1	1	0	-14.105	98063	0	1	Up	0.186445	0.0358736	60.1045	0.892899
MYOM3	1	1	1	1	1	1	1	1	1	1	1	0	0	0	0	0	0	0	0	0.45434	-0.25845	1	0	Stabilized	0.0869576	0.237763	28.2594	0.37753
NBDY	-1	-1	-1	-1	-1	-1	-1	-1	-1	-1	-1	-1	-1	-1	-1	0	0	0	0	-2.3905	245.02	-1	0	Stabilized	0.0885951	0.184603	59.6065	0.391435
NMB	0	0	0	0	0	0	0	0	0	0	0	0	0	0	0	1	1	1	1	-0.027501	226.75	0	1	Up	0.446341	0.0973027	59.9513	0.512134
NT5DC1	-1	-1	-1	-1	-1	-1	-1	-1	-1	-1	-1	-1	-1	-1	-1	-1	-1	-1	-1	-1.08597	NA	-1	NA	None	0.00495436	NA	NA	0.343345
OSBP2	0	0	0	0	0	0	0	-1	-1	0	-1	-1	-1	-1	-1	-1	-1	-1	-1	8.0178	-7.4268	0	-1	Down	0.128661	0.0919304	27.7993	0.438806
PCGF6	-1	-1	-1	-1	-1	-1	-1	-1	-1	-1	-1	-1	-1	-1	-1	-1	-1	-1	-1	-0.999676	NA	-1	NA	None	0.00490156	NA	NA	0.344113
PDK4	-1	-1	-1	-1	-1	-1	-1	0	0	0	0	0	0	0	0	0	0	0	0	-274.81	3.5556	-1	0	Stabilized	0.0641194	0.44683	15.064	0.738765
PDZRN3	1	1	1	1	1	1	1	1	1	1	1	1	1	1	1	1	1	1	1	0.464515	NA	1	NA	None	0.00250736	NA	NA	0.390716
PET100	-1	-1	-1	-1	-1	-1	-1	-1	-1	-1	-1	-1	-1	-1	-1	1	-1	1	-1	-1.6328	22868	-1	1	Up	0.0815372	0.075943	60.1851	0.652258
PLBD1	-1	-1	-1	0	0	0	0	0	0	0	0	0	0	0	0	0	0	0	0	-53264	-18.872	-1	0	Stabilized	0.0961148	0.201872	0.0756106	0.553397
PLOD1	-1	-1	-1	-1	-1	-1	-1	-1	-1	-1	-1	-1	-1	-1	-1	-1	-1	0	0	-27.111	241040	-1	0	Stabilized	0.0948009	0.117402	60.0846	0.5686
PNKD	-1	-1	-1	-1	-1	-1	-1	-1	-1	-1	-1	-1	-1	-1	-1	0	-1	0	0	-3.3317	2534.4	-1	0	Stabilized	0.0999205	0.1981	60.0575	0.372729
PNPO	-1	-1	-1	-1	-1	-1	-1	-1	-1	-1	-1	-1	-1	-1	-1	-1	-1	-1	-1	-4.35709	NA	-1	NA	None	0.00250954	NA	NA	0.390658
POLR2L	0	0	0	0	0	0	0	0	0	0	0	0	0	0	0	0	1	1	1	-1.345	3170	0	1	Up	0.258282	0.0658904	60.0469	0.611905
PRADC1	0	0	0	0	0	0	0	0	0	0	0	0	0	0	0	1	0	1	1	-0.60924	260.16	0	1	Up	0.14612	0.0915985	59.8084	0.467443
PROCA1	-1	-1	-1	-1	-1	-1	-1	-1	-1	-1	-1	-1	-1	-1	-1	0	0	0	0	-1.2109	49.874	-1	0	Stabilized	0.0809669	0.368173	58.9479	0.400078
PRODH	-1	-1	-1	-1	0	0	0	0	0	0	0	0	0	0	0	0	0	0	0	-9161.2	7.2959	-1	0	Stabilized	0.0697516	0.206952	0.0354653	0.653505
PTCD1	0	0	0	0	0	0	0	0	0	0	0	0	0	0	0	1	0	1	1	-5.9761	28854	0	1	Up	0.124894	0.0775675	60.0732	0.660454
PTPRR	1	1	1	1	1	1	1	1	1	1	1	1	1	1	1	1	1	1	1	1.83844	NA	1	NA	None	0.00213007	NA	NA	0.401612
PYCR1	0	0	0	0	-1	-1	0	-1	-1	-1	-1	-1	-1	-1	-1	-1	-1	-1	-1	7.0381	-3.0031	0	-1	Down	0.175571	0.0848161	12.9748	0.421817
PYURF	-1	-1	-1	-1	-1	-1	-1	-1	-1	-1	-1	-1	-1	-1	-1	-1	-1	-1	-1	-5.88455	NA	-1	NA	None	0.00294696	NA	NA	0.379753
RAD9B	-1	-1	-1	-1	-1	-1	-1	-1	-1	-1	-1	-1	-1	-1	-1	0	0	0	0	-0.43939	24.774	-1	0	Stabilized	0.0743959	0.332873	59.3649	0.454378
RCE1	0	0	0	0	0	0	0	0	0	0	0	0	0	0	0	1	1	1	1	-2.2957	942.37	0	1	Up	0.14821	0.0861198	59.7937	0.444583
RHEB	-1	-1	-1	-1	-1	-1	-1	-1	-1	-1	-1	-1	-1	-1	-1	0	-1	0	0	-4.6703	1477.4	-1	0	Stabilized	0.085282	0.376236	60.0133	0.393245
rna-NR_031389.1	-1	-1	-1	-1	-1	-1	-1	0	0	0	0	0	0	0	0	0	0	0	0	-25.021	-0.10145	-1	0	Stabilized	0.0762572	0.486068	15.0138	0.673241
RNASE6	-1	-1	-1	-1	-1	-1	-1	0	0	0	0	0	0	0	0	0	0	0	0	-567.24	50.312	-1	0	Stabilized	0.0496292	0.187983	16.8605	0.828643
RNF152	1	1	1	1	1	1	1	1	1	1	1	1	1	1	1	1	1	1	1	0.878378	NA	1	NA	None	0.00350154	NA	NA	0.367864
RNF157	-1	-1	-1	-1	-1	-1	-1	-1	-1	-1	-1	-1	-1	-1	-1	-1	-1	-1	-1	-15.406	NA	-1	NA	None	0.005056	NA	NA	0.341886
RNF168	-1	0	0	0	-1	-1	-1	-1	-1	-1	-1	-1	-1	-1	-1	-1	-1	-1	-1	2648.8	-11.384	0	-1	Down	0.137856	0.0985608	0.162428	0.404356
RNF187	-1	-1	-1	-1	-1	-1	-1	-1	-1	-1	-1	-1	-1	-1	-1	1	-1	1	1	-7.5609	2527.1	-1	1	Up	0.0602354	0.0924601	59.9314	0.709618
RPL10	0	0	0	0	0	0	0	0	0	0	0	0	0	0	0	1	0	1	1	-84.156	127120	0	1	Up	0.248322	0.0877855	59.9557	0.496909
RPL30	0	0	0	0	0	0	0	0	0	0	0	0	0	0	0	1	0	1	1	-28.849	36098	0	1	Up	0.195713	0.090249	59.8804	0.597053
RPL39	0	0	0	0	0	0	0	0	0	0	0	0	0	0	0	1	0	1	1	-4.8398	22761	0	1	Up	0.42912	0.0676003	59.7878	0.628832
RSRP1	1	1	1	1	1	1	1	1	1	1	1	1	1	1	1	1	1	1	1	16.3482	NA	1	NA	None	0.00198939	NA	NA	0.406127
SCARB2	-1	-1	-1	-1	-1	-1	-1	-1	-1	-1	-1	-1	-1	-1	-1	-1	-1	-1	-1	-12.6789	NA	-1	NA	None	0.00487714	NA	NA	0.344472
SCD	1	1	1	1	1	1	1	0	0	0	0	0	0	0	0	0	0	0	0	150.81	-26.864	1	0	Stabilized	0.0946094	0.183132	17.794	0.51546
SEMA3C	-1	-1	0	-1	0	0	0	0	0	0	0	0	0	0	0	0	0	0	0	-2546.3	-2.1242	-1	0	Stabilized	0.0876794	0.1152	0.0374539	0.78978
SFT2D3	-1	-1	-1	-1	-1	-1	-1	-1	-1	-1	-1	-1	-1	-1	-1	-1	-1	-1	-1	-1.91346	NA	-1	NA	None	0.0045475	NA	NA	0.349472
SGSH	-1	-1	-1	-1	0	0	0	0	0	0	0	0	0	0	0	0	0	0	0	-2611.6	3.1877	-1	0	Stabilized	0.086554	0.287597	0.316853	0.568162
SHCBP1	0	0	0	0	-1	-1	-1	-1	-1	-1	-1	-1	-1	-1	-1	-1	-1	-1	-1	80.228	-7.6245	0	-1	Down	0.473315	0.0948201	5.38412	0.394215
SLAIN1	-1	-1	-1	0	0	0	0	0	0	0	0	0	0	0	0	0	0	0	0	-2555.3	2.4765	-1	0	Stabilized	0.0908028	0.148018	0.147065	0.448798
SLC22A4	-1	-1	-1	-1	-1	-1	-1	-1	-1	-1	-1	0	0	0	0	0	0	0	0	-1.628	1.2138	-1	0	Stabilized	0.0962896	0.213209	38.1983	0.448293
SLC25A20	-1	-1	-1	-1	-1	-1	-1	-1	-1	-1	-1	0	0	0	0	0	0	0	0	-33.768	5.8757	-1	0	Stabilized	0.0728014	0.378401	31.1874	0.590374
SLC25A33	-1	-1	0	0	0	0	0	0	0	0	0	0	0	0	0	0	0	0	0	-6863.1	0.31035	-1	0	Stabilized	0.0818901	0.393778	-0.093429	0.649717
SNHG3	0	0	0	0	0	0	0	0	0	0	0	0	0	0	0	1	0	1	1	-2.208	938.69	0	1	Up	0.159161	0.0995486	59.7696	0.405305
SOWAHB	-1	-1	-1	-1	-1	-1	-1	-1	-1	-1	-1	-1	-1	-1	-1	-1	-1	-1	-1	-0.220534	NA	-1	NA	None	0.00195584	NA	NA	0.407246
SOX12	-1	-1	-1	-1	-1	-1	-1	-1	-1	-1	-1	0	0	0	0	0	0	0	0	-5.1385	2.2417	-1	0	Stabilized	0.0844907	0.275365	33.0434	0.468504
SPAG16	-1	-1	-1	-1	-1	-1	-1	-1	-1	-1	-1	-1	-1	-1	-1	-1	-1	-1	-1	-0.338873	NA	-1	NA	None	0.00434665	NA	NA	0.352682
SPEF1	1	1	1	1	1	1	1	1	1	1	1	1	1	1	1	1	1	1	1	0.18675	NA	1	NA	None	0.00490924	NA	NA	0.344001
SPTLC1	-1	-1	-1	-1	-1	-1	-1	-1	-1	-1	-1	-1	-1	-1	-1	0	0	-1	-1	-7.9683	54457	-1	0	Stabilized	0.0981692	0.176053	60.2164	0.3667
SRL	0	0	0	0	0	0	0	0	0	0	0	0	0	0	0	1	0	0	1	0.019322	8323	0	1	Up	0.476489	0.0545413	60.1477	0.786217
SSSCA1	0	0	0	0	0	0	0	-1	-1	-1	-1	-1	-1	-1	-1	-1	-1	-1	-1	88.113	-140.93	0	-1	Down	0.258621	0.0773586	20.8303	0.538483
STARD5	-1	-1	-1	-1	-1	-1	-1	-1	-1	-1	-1	-1	-1	-1	-1	0	0	0	0	-1.7954	94.594	-1	0	Stabilized	0.0825255	0.289811	59.375	0.396594
SYCP1	-1	-1	-1	-1	-1	-1	-1	-1	-1	-1	-1	-1	-1	-1	-1	-1	-1	-1	-1	-0.189288	NA	-1	NA	None	0.00281494	NA	NA	0.382881
TAF10	-1	-1	-1	-1	-1	-1	-1	-1	-1	-1	-1	-1	-1	-1	-1	-1	-1	1	1	-12.638	135270	-1	1	Up	0.0705486	0.0958929	60.1652	0.676896
TBC1D10C	0	0	0	0	0	0	0	0	0	0	0	0	0	0	0	1	1	1	1	-5.6437	8391.1	0	1	Up	0.340557	0.0896968	59.741	0.400415
THNSL2	-1	-1	-1	-1	-1	-1	-1	-1	-1	-1	-1	-1	-1	-1	-1	-1	-1	-1	-1	-0.444598	NA	-1	NA	None	0.0025295	NA	NA	0.390124
TIMMDC1	0	0	0	0	-1	-1	-1	-1	-1	-1	-1	-1	-1	-1	-1	-1	-1	-1	-1	801.02	-17.687	0	-1	Down	0.212707	0.0627816	1.05063	0.581585
TMEM144	-1	-1	-1	-1	-1	-1	-1	-1	-1	-1	-1	0	0	0	0	0	0	0	0	-4.4242	0.8659	-1	0	Stabilized	0.0867726	0.385373	32.1262	0.49685
TMEM233	0	0	0	0	0	0	0	0	0	0	0	0	0	0	0	1	1	0	0	-2.2582	35401	0	1	Up	0.138963	0.0452093	60.1571	0.854824
TMEM254	-1	-1	-1	-1	-1	-1	-1	-1	-1	-1	-1	0	0	0	0	0	0	0	0	-3.6323	0.97183	-1	0	Stabilized	0.0921193	0.357874	32.743	0.451143
TMEM68	-1	-1	-1	-1	-1	-1	-1	-1	-1	-1	-1	-1	-1	-1	-1	-1	-1	-1	-1	-2.39667	NA	-1	NA	None	0.00489259	NA	NA	0.344245
TMF1	1	1	1	1	1	1	1	0	0	0	0	0	0	0	0	0	0	0	0	44.324	-15.372	1	0	Stabilized	0.0979147	0.10455	15.8623	0.463378
TPRN	0	0	0	0	0	0	0	0	0	0	0	0	0	0	0	1	0	1	1	-0.46174	5915.7	0	1	Up	0.443882	0.0755169	59.8617	0.624791
TRDMT1	-1	-1	-1	-1	-1	-1	-1	-1	-1	-1	-1	-1	-1	-1	-1	-1	-1	-1	-1	-7.59123	NA	-1	NA	None	0.00309093	NA	NA	0.376483
TRGC6	1	1	1	1	1	1	1	1	1	1	1	1	1	1	1	1	1	1	1	18.8726	NA	1	NA	None	0.000483511	NA	NA	0.492988
TRMT2B	-1	-1	-1	-1	-1	-1	-1	-1	-1	-1	-1	-1	-1	-1	-1	-1	-1	-1	-1	-0.174846	NA	-1	NA	None	0.00415791	NA	NA	0.355824
TRPM6	-1	-1	-1	-1	-1	-1	-1	0	0	0	0	0	0	0	0	0	0	0	0	-71.964	2.5347	-1	0	Stabilized	0.0895985	0.399312	13.9043	0.508256
TSNAX	0	0	0	0	-1	-1	-1	-1	-1	-1	-1	-1	-1	-1	-1	-1	-1	-1	-1	12.024	-6.8908	0	-1	Down	0.490495	0.08049	12.8441	0.401325
TTYH3	-1	-1	-1	-1	-1	-1	-1	-1	-1	-1	-1	-1	-1	-1	-1	-1	-1	-1	-1	-27.5269	NA	-1	NA	None	0.00108344	NA	NA	0.444967
UACA	1	1	1	1	1	1	1	1	1	1	1	1	1	1	1	1	1	1	1	0.223468	NA	1	NA	None	0.00481614	NA	NA	0.345373
UBXN1	-1	-1	-1	-1	-1	-1	-1	-1	-1	-1	-1	-1	-1	-1	-1	0	-1	0	0	-17.79	9762.6	-1	0	Stabilized	0.0878327	0.174614	60.1219	0.455005
UPK1A	-1	-1	-1	-1	-1	-1	-1	-1	-1	-1	-1	-1	-1	-1	-1	-1	-1	-1	-1	-5.86601	NA	-1	NA	None	0.0051108	NA	NA	0.34111
VCAN	-1	-1	-1	-1	-1	-1	-1	0	0	0	0	0	0	0	0	0	0	0	0	-641.55	3.9766	-1	0	Stabilized	0.0898373	0.481993	16.2569	0.61359
WFS1	0	-1	0	-1	0	0	0	0	0	0	0	0	0	0	0	0	0	0	0	-786.15	-0.38998	-1	0	Stabilized	0.0978447	0.256636	0.156953	0.527586
YDJC	-1	-1	-1	-1	-1	-1	-1	-1	-1	-1	-1	-1	-1	-1	-1	0	-1	0	-1	-0.4436	459.5	-1	0	Stabilized	0.0913097	0.160548	60.0887	0.459981
ZDHHC3	-1	-1	-1	-1	-1	-1	-1	-1	-1	-1	-1	0	0	0	0	0	0	0	0	-42.288	13.917	-1	0	Stabilized	0.0913454	0.326392	28.5288	0.367564
ZNF821	-1	-1	-1	-1	-1	-1	-1	-1	-1	-1	-1	0	0	0	0	0	0	0	0	-4.5445	2.215	-1	0	Stabilized	0.0660778	0.216213	37.24	0.67791

## Sheet: COMBO
GeneID	Trends.S001.3.Day0_S1.Trend	Trends.S002.6.Day0_S2.Trend	Trends.S019.42.Day0_S19.Trend	Trends.S026.57.Day0_S26.Trend	Trends.S027.3.Day13_S27.Trend	Trends.S028.6.Day13_S28.Trend	Trends.S045.42.Day13_S45.Trend	Trends.S052.57.Day13_S52.Trend	Trends.S053.3.Day28_S53.Trend	Trends.S054.6.Day28_S54.Trend	Trends.S071.42.Day28_S71.Trend	Trends.S078.57.Day28_S78.Trend	Trends.S079.3.Day45_S79.Trend	Trends.S080.6.Day45_S80.Trend	Trends.S097.42.Day45_S97.Trend	Trends.S104.57.Day45_S104.Trend	Trends.S105.3.Day60_S105.Trend	Trends.S106.6.Day60_S106.Trend	Trends.S123.42.Day60_S123.Trend	Trends.S130.57.Day60_S130.Trend	Segment.Slopes.Segment1.Slope	Segment.Slopes.Segment2.Slope	Segment.Trends.Segment1.Trend	Segment.Trends.Segment2.Trend	Trend.Profile	Segment.Pvalues.Segment1.Pvalue	Segment.Pvalues.Segment2.Pvalue	Breakpoint1	AdjustedR2
ARHGAP33	0	0	0	0	-1	-1	-1	-1	-1	-1	-1	-1	-1	-1	-1	-1	-1	-1	-1	-1	166.52	-1.9131	0	-1	Down	0.255508	0.0944105	0.893696	0.492732
C16H1orf53	0	0	0	0	0	0	0	0	-1	-1	-1	-1	-1	-1	-1	-1	-1	-1	-1	-1	2.7756	-3.5973	0	-1	Down	0.252058	0.0969065	23.5859	0.332031
CEP72	0	0	0	0	0	0	0	0	-1	-1	-1	-1	-1	-1	-1	-1	-1	-1	-1	-1	2.007	-2.3829	0	-1	Down	0.204299	0.0791726	27.8818	0.430637
EML3	0	0	0	0	0	0	0	0	-1	-1	-1	-1	-1	-1	-1	-1	-1	-1	-1	-1	32.73	-34.298	0	-1	Down	0.214157	0.0954715	20.3563	0.384031
FANCA	0	0	0	0	0	0	0	0	-1	-1	-1	-1	-1	-1	-1	-1	-1	-1	-1	-1	22.227	-16.378	0	-1	Down	0.14284	0.0823085	27.7298	0.5217
GTSE1	0	0	0	0	0	0	0	0	-1	-1	-1	-1	-1	-1	-1	-1	-1	-1	-1	-1	12.459	-9.7021	0	-1	Down	0.153835	0.0861608	27.7971	0.473744
LOC100847802	0	0	0	0	0	0	0	0	-1	0	-1	-1	-1	-1	-1	-1	-1	-1	-1	-1	14.025	-12.039	0	-1	Down	0.122253	0.094716	27.9215	0.429446
LOC101904875	0	0	0	0	0	0	0	0	-1	-1	-1	-1	-1	-1	-1	-1	-1	-1	-1	-1	0.19882	-0.35889	0	-1	Down	0.284845	0.0874328	27.7985	0.364336
LOC107132911	0	0	0	0	-1	-1	-1	-1	-1	-1	-1	-1	-1	-1	-1	-1	-1	-1	-1	-1	47.11	-2.1254	0	-1	Down	0.368072	0.071452	1.70553	0.464919
LOC112441473	1	1	1	1	1	1	1	1	1	-1	1	-1	-1	-1	-1	-1	-1	-1	-1	-1	5.9104	-4.7684	1	-1	Down	0.0878823	0.0941286	27.9118	0.516799
LOC112442483	0	0	0	0	0	0	0	0	-1	-1	-1	-1	-1	-1	-1	-1	-1	-1	-1	-1	0.6122	-0.71929	0	-1	Down	0.21929	0.0886914	27.8564	0.362063
LOC112445938	0	0	0	0	-1	-1	-1	-1	-1	-1	-1	-1	-1	-1	-1	-1	-1	-1	-1	-1	1.3975	-0.49925	0	-1	Down	0.488182	0.0879699	12.8136	0.357196
LOC781059	0	0	0	0	0	0	0	0	-1	-1	-1	-1	-1	-1	-1	-1	-1	-1	-1	-1	0.65137	-0.71901	0	-1	Down	0.209046	0.0877477	27.7535	0.374522
RAD54L	0	0	0	0	0	0	0	0	-1	-1	-1	-1	-1	-1	-1	-1	-1	-1	-1	-1	13.573	-6.9185	0	-1	Down	0.104845	0.0850751	24.7362	0.586416
RNF166	0	0	0	0	0	0	0	0	0	-1	-1	-1	-1	-1	-1	-1	-1	-1	-1	-1	4.9241	-6.6147	0	-1	Down	0.171079	0.0889909	27.7735	0.396842
TROAP	0	0	0	0	0	0	0	0	-1	-1	-1	-1	-1	-1	-1	-1	-1	-1	-1	-1	15.083	-7.397	0	-1	Down	0.114038	0.0945058	20.9353	0.453219
ABHD3	1	1	1	1	1	1	1	1	1	1	1	1	1	1	1	1	1	1	1	1	8.0836	NA	1	NA	None	0.00249207	NA	NA	0.373576
ABRACL	1	1	1	1	1	1	1	1	1	1	1	1	1	1	1	1	1	1	1	1	7.87249	NA	1	NA	None	0.000647142	NA	NA	0.456373
ACACA	1	1	1	1	1	1	1	1	1	1	1	1	1	1	1	1	1	1	1	1	8.15129	NA	1	NA	None	0.00229436	NA	NA	0.378954
ACAP1	1	1	1	1	1	1	1	1	1	1	1	1	1	1	1	1	1	1	1	1	38.7211	NA	1	NA	None	0.00139815	NA	NA	0.410347
ACSL3	1	1	1	1	1	1	1	1	1	1	1	1	1	1	1	1	1	1	1	1	9.09615	NA	1	NA	None	0.00407425	NA	NA	0.340761
ACTR6	1	1	1	1	1	1	1	1	1	1	1	1	1	1	1	1	1	1	1	1	4.22131	NA	1	NA	None	0.000477312	NA	NA	0.473644
AFTPH	1	1	1	1	1	1	1	1	1	1	1	1	1	1	1	1	1	1	1	1	15.2341	NA	1	NA	None	0.00116859	NA	NA	0.421364
AGPAT4	1	1	1	1	1	1	1	1	1	1	1	1	1	1	1	1	1	1	1	1	1.40717	NA	1	NA	None	0.000988739	NA	NA	0.431464
AGTPBP1	1	1	1	1	1	1	1	1	1	1	1	1	1	1	1	1	1	1	1	1	1.84311	NA	1	NA	None	0.000887511	NA	NA	0.437908
AHI1	1	1	1	1	1	1	1	1	1	1	1	1	1	1	1	1	1	1	1	1	6.65516	NA	1	NA	None	0.000124598	NA	NA	0.54396
AKIRIN1	1	1	1	1	1	1	1	1	1	1	1	1	1	1	1	1	1	1	1	1	25.0085	NA	1	NA	None	0.00121029	NA	NA	0.419225
ALKBH2	1	1	1	1	1	1	1	1	1	1	1	1	1	1	1	1	1	1	1	1	1.38341	NA	1	NA	None	0.00519425	NA	NA	0.324023
AMACR	1	1	1	1	1	1	1	1	1	1	1	1	1	1	1	1	1	1	1	1	1.90113	NA	1	NA	None	0.00017917	NA	NA	0.525862
ANKRD10	1	1	1	1	1	1	1	1	1	1	1	1	1	1	1	1	1	1	1	1	12.441	NA	1	NA	None	0.004789	NA	NA	0.32966
ANKRD34A	1	1	1	1	1	1	1	1	1	1	1	1	1	1	1	1	1	1	1	1	3.16105	NA	1	NA	None	0.0038601	NA	NA	0.344435
API5	1	1	1	1	1	1	1	1	1	1	1	1	1	1	1	1	1	1	1	1	18.372	NA	1	NA	None	0.00650365	NA	NA	0.308222
ARHGAP12	1	1	1	1	1	1	1	1	1	1	1	1	1	1	1	1	1	1	1	1	16.9503	NA	1	NA	None	0.00662901	NA	NA	0.306866
ARHGAP24	1	1	1	1	1	1	1	1	1	1	1	1	1	1	1	1	1	1	1	1	5.30844	NA	1	NA	None	0.00114636	NA	NA	0.422533
ARHGAP35	1	1	1	1	1	1	1	1	1	1	1	1	1	1	1	1	1	1	1	1	12.6309	NA	1	NA	None	0.00271376	NA	NA	0.367988
ARL13B	1	1	1	1	1	1	1	1	1	1	1	1	1	1	1	1	1	1	1	1	1.36708	NA	1	NA	None	0.00473958	NA	NA	0.330377
ARMC1	1	1	1	1	1	1	1	1	1	1	1	1	1	1	1	1	1	1	1	1	8.84527	NA	1	NA	None	0.00203617	NA	NA	0.386652
ASB1	1	1	1	1	1	1	1	1	1	1	1	1	1	1	1	1	1	1	1	1	3.98388	NA	1	NA	None	0.00575814	NA	NA	0.316816
ATE1	1	1	1	1	1	1	1	1	1	1	1	1	1	1	1	1	1	1	1	1	6.40794	NA	1	NA	None	0.00428997	NA	NA	0.337234
BANK1	1	1	1	1	1	1	1	1	1	1	1	1	1	1	1	1	1	1	1	1	94.423	NA	1	NA	None	0.00020272	NA	NA	0.519557
BCL11A	1	1	1	1	1	1	1	1	1	1	1	1	1	1	1	1	1	1	1	1	20.6717	NA	1	NA	None	0.00236914	NA	NA	0.376872
BIRC3	1	1	1	1	1	1	1	1	1	1	1	1	1	1	1	1	1	1	1	1	124.991	NA	1	NA	None	0.000408528	NA	NA	0.482278
BLNK	1	1	1	1	1	1	1	1	1	1	1	1	1	1	1	1	1	1	1	1	17.0826	NA	1	NA	None	0.00606855	NA	NA	0.31312
BMS1	1	1	1	1	1	1	1	1	1	1	1	1	1	1	1	1	1	1	1	1	12.1193	NA	1	NA	None	0.00542715	NA	NA	0.320964
BPHL	1	1	1	1	1	1	1	1	1	1	1	1	1	1	1	1	1	1	1	1	6.84859	NA	1	NA	None	0.00657705	NA	NA	0.307425
BRAP	1	1	1	1	1	1	1	1	1	1	1	1	1	1	1	1	1	1	1	1	8.68698	NA	1	NA	None	0.00529591	NA	NA	0.322673
BYSL	1	1	1	1	1	1	1	1	1	1	1	1	1	1	1	1	1	1	1	1	5.37604	NA	1	NA	None	0.000873763	NA	NA	0.438834
C20H5orf34	1	1	1	1	1	1	1	1	1	1	1	1	1	1	1	1	1	1	1	1	2.1503	NA	1	NA	None	0.00643824	NA	NA	0.308939
C23H6orf106	1	1	1	1	1	1	1	1	1	1	1	1	1	1	1	1	1	1	1	1	27.0609	NA	1	NA	None	0.00236524	NA	NA	0.376979
C2H2orf69	1	1	1	1	1	1	1	1	1	1	1	1	1	1	1	1	1	1	1	1	2.90568	NA	1	NA	None	0.0049359	NA	NA	0.327568
C2H2orf72	1	1	1	1	1	1	1	1	1	1	1	1	1	1	1	1	1	1	1	1	0.28254	NA	1	NA	None	0.00538783	NA	NA	0.321472
C9H6orf203	1	1	1	1	1	1	1	1	1	1	1	1	1	1	1	1	1	1	1	1	2.09291	NA	1	NA	None	0.0041444	NA	NA	0.339596
CACNB1	1	1	1	1	1	1	1	1	1	1	1	1	1	1	1	1	1	1	1	1	1.59085	NA	1	NA	None	0.00160222	NA	NA	0.401854
CACUL1	1	1	1	1	1	1	1	1	1	1	1	1	1	1	1	1	1	1	1	1	13.1349	NA	1	NA	None	0.00468428	NA	NA	0.331187
CAMK1D	1	1	1	1	1	1	1	1	1	1	1	1	1	1	1	1	1	1	1	1	38.2881	NA	1	NA	None	0.00112308	NA	NA	0.423779
CAMK2D	1	1	1	1	1	1	1	1	1	1	1	1	1	1	1	1	1	1	1	1	43.6773	NA	1	NA	None	0.0052234	NA	NA	0.323634
CAMLG	1	1	1	1	1	1	1	1	1	1	1	1	1	1	1	1	1	1	1	1	3.16927	NA	1	NA	None	0.000883544	NA	NA	0.438174
CAPRIN1	1	1	1	1	1	1	1	1	1	1	1	1	1	1	1	1	1	1	1	1	42.8898	NA	1	NA	None	0.00615271	NA	NA	0.312148
CARD11	1	1	1	1	1	1	1	1	1	1	1	1	1	1	1	1	1	1	1	1	32.6263	NA	1	NA	None	0.00491043	NA	NA	0.327927
CARNS1	1	1	1	1	1	1	1	1	1	1	1	1	1	1	1	1	1	1	1	1	2.10727	NA	1	NA	None	0.00584604	NA	NA	0.315751
CBX8	1	1	1	1	1	1	1	1	1	1	1	1	1	1	1	1	1	1	1	1	2.02295	NA	1	NA	None	0.00203766	NA	NA	0.386604
CCSER2	1	1	1	1	1	1	1	1	1	1	1	1	1	1	1	1	1	1	1	1	7.69963	NA	1	NA	None	0.00177371	NA	NA	0.395445
CD109	1	1	1	1	1	1	1	1	1	1	1	1	1	1	1	1	1	1	1	1	0.470124	NA	1	NA	None	0.00289959	NA	NA	0.363617
CD19	1	1	1	1	1	1	1	1	1	1	1	1	1	1	1	1	1	1	1	1	40.9281	NA	1	NA	None	0.00439094	NA	NA	0.335639
CDKL4	1	1	1	1	1	1	1	1	1	1	1	1	1	1	1	1	1	1	1	1	5.0909	NA	1	NA	None	0.00410786	NA	NA	0.3402
CDV3	1	1	1	1	1	1	1	1	1	1	1	1	1	1	1	1	1	1	1	1	27.4756	NA	1	NA	None	0.00557985	NA	NA	0.319022
CEP250	1	1	1	1	1	1	1	1	1	1	1	1	1	1	1	1	1	1	1	1	16.3978	NA	1	NA	None	0.00351973	NA	NA	0.350676
CEP57	1	1	1	1	1	1	1	1	1	1	1	1	1	1	1	1	1	1	1	1	5.92659	NA	1	NA	None	0.00149111	NA	NA	0.406348
CEP83	1	1	1	1	1	1	1	1	1	1	1	1	1	1	1	1	1	1	1	1	2.0253	NA	1	NA	None	0.00577056	NA	NA	0.316665
CERS4	1	1	1	1	1	1	1	1	1	1	1	1	1	1	1	1	1	1	1	1	26.6846	NA	1	NA	None	0.000621288	NA	NA	0.458716
CIITA	1	1	1	1	1	1	1	1	1	1	1	1	1	1	1	1	1	1	1	1	73.1607	NA	1	NA	None	0.00675629	NA	NA	0.305514
CNNM4	1	1	1	1	1	1	1	1	1	1	1	1	1	1	1	1	1	1	1	1	3.76633	NA	1	NA	None	0.00179774	NA	NA	0.394592
CNST	1	1	1	1	1	1	1	1	1	1	1	1	1	1	1	1	1	1	1	1	3.77808	NA	1	NA	None	0.00598347	NA	NA	0.314116
COBLL1	1	1	1	1	1	1	1	1	1	1	1	1	1	1	1	1	1	1	1	1	26.5683	NA	1	NA	None	0.00144666	NA	NA	0.408231
COX1	1	1	1	1	1	1	1	1	1	1	1	1	1	1	1	1	1	1	1	1	1515.85	NA	1	NA	None	0.000870918	NA	NA	0.439027
COX18	1	1	1	1	1	1	1	1	1	1	1	1	1	1	1	1	1	1	1	1	1.31489	NA	1	NA	None	0.00324389	NA	NA	0.356152
COX2	1	1	1	1	1	1	1	1	1	1	1	1	1	1	1	1	1	1	1	1	231.838	NA	1	NA	None	0.0020111	NA	NA	0.387446
COX3	1	1	1	1	1	1	1	1	1	1	1	1	1	1	1	1	1	1	1	1	221.569	NA	1	NA	None	0.00144261	NA	NA	0.408405
CR2	1	1	1	1	1	1	1	1	1	1	1	1	1	1	1	1	1	1	1	1	64.65	NA	1	NA	None	2.27E-05	NA	NA	0.620341
CREB1	1	1	1	1	1	1	1	1	1	1	1	1	1	1	1	1	1	1	1	1	20.6046	NA	1	NA	None	0.0035712	NA	NA	0.349698
CRIP1	1	1	1	1	1	1	1	1	1	1	1	1	1	1	1	1	1	1	1	1	66.1456	NA	1	NA	None	0.00564248	NA	NA	0.31824
CXXC5	1	1	1	1	1	1	1	1	1	1	1	1	1	1	1	1	1	1	1	1	14.5798	NA	1	NA	None	0.00320242	NA	NA	0.357012
CYP51A1	1	1	1	1	1	1	1	1	1	1	1	1	1	1	1	1	1	1	1	1	25.5633	NA	1	NA	None	0.00107565	NA	NA	0.426393
DAAM1	1	1	1	1	1	1	1	1	1	1	1	1	1	1	1	1	1	1	1	1	9.38316	NA	1	NA	None	0.00562384	NA	NA	0.318472
DDX10	1	1	1	1	1	1	1	1	1	1	1	1	1	1	1	1	1	1	1	1	4.76577	NA	1	NA	None	0.00563445	NA	NA	0.31834
DDX46	1	1	1	1	1	1	1	1	1	1	1	1	1	1	1	1	1	1	1	1	25.3116	NA	1	NA	None	0.00377117	NA	NA	0.346015
DGKE	1	1	1	1	1	1	1	1	1	1	1	1	1	1	1	1	1	1	1	1	4.98124	NA	1	NA	None	0.00589813	NA	NA	0.315127
DHPS	1	1	1	1	1	1	1	1	1	1	1	1	1	1	1	1	1	1	1	1	6.40629	NA	1	NA	None	0.00603956	NA	NA	0.313458
DIRAS2	1	1	1	1	1	1	1	1	1	1	1	1	1	1	1	1	1	1	1	1	26.1253	NA	1	NA	None	0.000935368	NA	NA	0.434783
DNAJB2	1	1	1	1	1	1	1	1	1	1	1	1	1	1	1	1	1	1	1	1	6.92694	NA	1	NA	None	0.000430553	NA	NA	0.479379
DOCK9	1	1	1	1	1	1	1	1	1	1	1	1	1	1	1	1	1	1	1	1	13.8118	NA	1	NA	None	0.00219255	NA	NA	0.38189
DPH1	1	1	1	1	1	1	1	1	1	1	1	1	1	1	1	1	1	1	1	1	5.46981	NA	1	NA	None	0.00152189	NA	NA	0.405073
DTNBP1	1	1	1	1	1	1	1	1	1	1	1	1	1	1	1	1	1	1	1	1	7.28785	NA	1	NA	None	0.00568827	NA	NA	0.317673
DTWD2	1	1	1	1	1	1	1	1	1	1	1	1	1	1	1	1	1	1	1	1	0.532591	NA	1	NA	None	0.00557688	NA	NA	0.31906
EED	1	1	1	1	1	1	1	1	1	1	1	1	1	1	1	1	1	1	1	1	8.28245	NA	1	NA	None	0.00265472	NA	NA	0.369435
ELAC1	1	1	1	1	1	1	1	1	1	1	1	1	1	1	1	1	1	1	1	1	1.38366	NA	1	NA	None	0.00431302	NA	NA	0.336867
EPB41L2	1	1	1	1	1	1	1	1	1	1	1	1	1	1	1	1	1	1	1	1	5.48488	NA	1	NA	None	0.00399525	NA	NA	0.342095
ERCC4	1	1	1	1	1	1	1	1	1	1	1	1	1	1	1	1	1	1	1	1	5.06506	NA	1	NA	None	0.00596419	NA	NA	0.314343
ERI1	1	1	1	1	1	1	1	1	1	1	1	1	1	1	1	1	1	1	1	1	1.81129	NA	1	NA	None	0.00530469	NA	NA	0.322557
ESF1	1	1	1	1	1	1	1	1	1	1	1	1	1	1	1	1	1	1	1	1	5.57051	NA	1	NA	None	0.000249589	NA	NA	0.508761
FAM200A	1	1	1	1	1	1	1	1	1	1	1	1	1	1	1	1	1	1	1	1	1.3346	NA	1	NA	None	0.0063799	NA	NA	0.309584
FAM208A	1	1	1	1	1	1	1	1	1	1	1	1	1	1	1	1	1	1	1	1	33.4549	NA	1	NA	None	0.00399839	NA	NA	0.342042
FAM53B	1	1	1	1	1	1	1	1	1	1	1	1	1	1	1	1	1	1	1	1	70.9023	NA	1	NA	None	0.00340005	NA	NA	0.353002
FASTKD3	1	1	1	1	1	1	1	1	1	1	1	1	1	1	1	1	1	1	1	1	1.0595	NA	1	NA	None	0.00560454	NA	NA	0.318713
FBXL17	1	1	1	1	1	1	1	1	1	1	1	1	1	1	1	1	1	1	1	1	5.55489	NA	1	NA	None	0.0052028	NA	NA	0.323909
FBXO17	1	1	1	1	1	1	1	1	1	1	1	1	1	1	1	1	1	1	1	1	1.74293	NA	1	NA	None	0.00213024	NA	NA	0.383749
FBXO28	1	1	1	1	1	1	1	1	1	1	1	1	1	1	1	1	1	1	1	1	6.6851	NA	1	NA	None	0.00242276	NA	NA	0.375415
FBXW7	1	1	1	1	1	1	1	1	1	1	1	1	1	1	1	1	1	1	1	1	7.12765	NA	1	NA	None	0.00452441	NA	NA	0.333581
FCRL5	1	1	1	1	1	1	1	1	1	1	1	1	1	1	1	1	1	1	1	1	41.6072	NA	1	NA	None	0.00416872	NA	NA	0.339196
FMO5	1	1	1	1	1	1	1	1	1	1	1	1	1	1	1	1	1	1	1	1	2.87232	NA	1	NA	None	0.00562559	NA	NA	0.31845
FZD5	1	1	1	1	1	1	1	1	1	1	1	1	1	1	1	1	1	1	1	1	24.5944	NA	1	NA	None	0.00551539	NA	NA	0.319836
GABPB1	1	1	1	1	1	1	1	1	1	1	1	1	1	1	1	1	1	1	1	1	4.17264	NA	1	NA	None	0.006657	NA	NA	0.306567
GALNT6	1	1	1	1	1	1	1	1	1	1	1	1	1	1	1	1	1	1	1	1	11.0396	NA	1	NA	None	0.00584491	NA	NA	0.315765
GALNT7	1	1	1	1	1	1	1	1	1	1	1	1	1	1	1	1	1	1	1	1	20.5312	NA	1	NA	None	0.00352916	NA	NA	0.350496
GART	1	1	1	1	1	1	1	1	1	1	1	1	1	1	1	1	1	1	1	1	16.0396	NA	1	NA	None	8.10E-05	NA	NA	0.564595
GFM2	1	1	1	1	1	1	1	1	1	1	1	1	1	1	1	1	1	1	1	1	5.84933	NA	1	NA	None	0.00545681	NA	NA	0.320583
GGNBP2	1	1	1	1	1	1	1	1	1	1	1	1	1	1	1	1	1	1	1	1	9.14824	NA	1	NA	None	0.00609451	NA	NA	0.312819
GMPS	1	1	1	1	1	1	1	1	1	1	1	1	1	1	1	1	1	1	1	1	26.4018	NA	1	NA	None	0.00192419	NA	NA	0.390269
GNB5	1	1	1	1	1	1	1	1	1	1	1	1	1	1	1	1	1	1	1	1	0.34976	NA	1	NA	None	0.00146178	NA	NA	0.407584
GOLGA4	1	1	1	1	1	1	1	1	1	1	1	1	1	1	1	1	1	1	1	1	20.4883	NA	1	NA	None	0.00435402	NA	NA	0.336218
GOLT1B	1	1	1	1	1	1	1	1	1	1	1	1	1	1	1	1	1	1	1	1	3.23412	NA	1	NA	None	0.00562225	NA	NA	0.318492
GPR152	1	1	1	1	1	1	1	1	1	1	1	1	1	1	1	1	1	1	1	1	0.143994	NA	1	NA	None	0.00622442	NA	NA	0.31133
GRAMD4	1	1	1	1	1	1	1	1	1	1	1	1	1	1	1	1	1	1	1	1	48.6906	NA	1	NA	None	0.000683643	NA	NA	0.453205
GTF2E1	1	1	1	1	1	1	1	1	1	1	1	1	1	1	1	1	1	1	1	1	4.15138	NA	1	NA	None	0.00360575	NA	NA	0.349048
GTF2H3	1	1	1	1	1	1	1	1	1	1	1	1	1	1	1	1	1	1	1	1	3.04991	NA	1	NA	None	0.00219754	NA	NA	0.381744
HAAO	1	1	1	1	1	1	1	1	1	1	1	1	1	1	1	1	1	1	1	1	2.96102	NA	1	NA	None	0.000953862	NA	NA	0.433614
HABP4	1	1	1	1	1	1	1	1	1	1	1	1	1	1	1	1	1	1	1	1	13.3958	NA	1	NA	None	0.000131609	NA	NA	0.541275
HACE1	1	1	1	1	1	1	1	1	1	1	1	1	1	1	1	1	1	1	1	1	2.6109	NA	1	NA	None	0.00594733	NA	NA	0.314543
HBEGF	1	1	1	1	1	1	1	1	1	1	1	1	1	1	1	1	1	1	1	1	1.48097	NA	1	NA	None	0.00401474	NA	NA	0.341764
HDGFL2	1	1	1	1	1	1	1	1	1	1	1	1	1	1	1	1	1	1	1	1	7.9464	NA	1	NA	None	0.00497122	NA	NA	0.327074
HENMT1	1	1	1	1	1	1	1	1	1	1	1	1	1	1	1	1	1	1	1	1	0.578489	NA	1	NA	None	9.06E-05	NA	NA	0.559275
HHEX	1	1	1	1	1	1	1	1	1	1	1	1	1	1	1	1	1	1	1	1	16.3883	NA	1	NA	None	0.00300021	NA	NA	0.361355
HLTF	1	1	1	1	1	1	1	1	1	1	1	1	1	1	1	1	1	1	1	1	43.1893	NA	1	NA	None	0.000981344	NA	NA	0.431914
HMGCR	1	1	1	1	1	1	1	1	1	1	1	1	1	1	1	1	1	1	1	1	43.7513	NA	1	NA	None	0.00095942	NA	NA	0.433267
HMMR	1	1	1	1	1	1	1	1	1	1	1	1	1	1	1	1	1	1	1	1	6.08171	NA	1	NA	None	0.000270602	NA	NA	0.504505
HNRNPA2B1	1	1	1	1	1	1	1	1	1	1	1	1	1	1	1	1	1	1	1	1	130.7	NA	1	NA	None	0.00260382	NA	NA	0.370705
HOMER2	1	1	1	1	1	1	1	1	1	1	1	1	1	1	1	1	1	1	1	1	1.62673	NA	1	NA	None	0.00510615	NA	NA	0.325214
HPS5	1	1	1	1	1	1	1	1	1	1	1	1	1	1	1	1	1	1	1	1	10.7156	NA	1	NA	None	0.00203354	NA	NA	0.386734
HSDL1	1	1	1	1	1	1	1	1	1	1	1	1	1	1	1	1	1	1	1	1	2.99951	NA	1	NA	None	0.00338125	NA	NA	0.353374
HSPA2	-1	-1	-1	-1	-1	-1	-1	-1	-1	-1	-1	-1	-1	-1	-1	-1	-1	-1	-1	-1	-5.01583	NA	-1	NA	None	0.00296027	NA	NA	0.362245
HSPA4	1	1	1	1	1	1	1	1	1	1	1	1	1	1	1	1	1	1	1	1	23.9745	NA	1	NA	None	0.0020639	NA	NA	0.385783
IL7	1	1	1	1	1	1	1	1	1	1	1	1	1	1	1	1	1	1	1	1	2.03712	NA	1	NA	None	0.000881446	NA	NA	0.438315
INPP5E	1	1	1	1	1	1	1	1	1	1	1	1	1	1	1	1	1	1	1	1	2.67644	NA	1	NA	None	0.00608945	NA	NA	0.312878
INPPL1	1	1	1	1	1	1	1	1	1	1	1	1	1	1	1	1	1	1	1	1	39.7584	NA	1	NA	None	0.0012021	NA	NA	0.41964
INTS10	1	1	1	1	1	1	1	1	1	1	1	1	1	1	1	1	1	1	1	1	8.21256	NA	1	NA	None	0.00270322	NA	NA	0.368245
INTS2	1	1	1	1	1	1	1	1	1	1	1	1	1	1	1	1	1	1	1	1	6.79784	NA	1	NA	None	0.00629065	NA	NA	0.310581
INTS6	1	1	1	1	1	1	1	1	1	1	1	1	1	1	1	1	1	1	1	1	13.2189	NA	1	NA	None	0.000297961	NA	NA	0.499388
INVS	1	1	1	1	1	1	1	1	1	1	1	1	1	1	1	1	1	1	1	1	4.89745	NA	1	NA	None	0.00675385	NA	NA	0.30554
ITPR1	1	1	1	1	1	1	1	1	1	1	1	1	1	1	1	1	1	1	1	1	27.9207	NA	1	NA	None	0.0052868	NA	NA	0.322793
ITPR3	1	1	1	1	1	1	1	1	1	1	1	1	1	1	1	1	1	1	1	1	39.7288	NA	1	NA	None	0.00303916	NA	NA	0.360498
ITSN2	1	1	1	1	1	1	1	1	1	1	1	1	1	1	1	1	1	1	1	1	34.6048	NA	1	NA	None	0.000801754	NA	NA	0.44391
IWS1	1	1	1	1	1	1	1	1	1	1	1	1	1	1	1	1	1	1	1	1	14.4571	NA	1	NA	None	0.00153816	NA	NA	0.404409
JADE1	1	1	1	1	1	1	1	1	1	1	1	1	1	1	1	1	1	1	1	1	21.5472	NA	1	NA	None	0.000581326	NA	NA	0.462517
KCNK6	1	1	1	1	1	1	1	1	1	1	1	1	1	1	1	1	1	1	1	1	7.56423	NA	1	NA	None	0.00076093	NA	NA	0.446974
KCNN1	1	1	1	1	1	1	1	1	1	1	1	1	1	1	1	1	1	1	1	1	25.6913	NA	1	NA	None	0.00564778	NA	NA	0.318174
KDM4C	1	1	1	1	1	1	1	1	1	1	1	1	1	1	1	1	1	1	1	1	7.63191	NA	1	NA	None	0.00260862	NA	NA	0.370584
KIF13A	1	1	1	1	1	1	1	1	1	1	1	1	1	1	1	1	1	1	1	1	15.8527	NA	1	NA	None	0.0045554	NA	NA	0.333111
KMT2B	-1	-1	-1	-1	-1	-1	-1	-1	-1	-1	-1	-1	-1	-1	-1	-1	-1	-1	-1	-1	-12.7659	NA	-1	NA	None	0.00593838	NA	NA	0.314649
LARP7	1	1	1	1	1	1	1	1	1	1	1	1	1	1	1	1	1	1	1	1	6.11752	NA	1	NA	None	0.00143381	NA	NA	0.408785
LBH	1	1	1	1	1	1	1	1	1	1	1	1	1	1	1	1	1	1	1	1	125.556	NA	1	NA	None	0.00256753	NA	NA	0.371625
LCLAT1	1	1	1	1	1	1	1	1	1	1	1	1	1	1	1	1	1	1	1	1	6.95231	NA	1	NA	None	0.00106151	NA	NA	0.427192
LDAH	1	1	1	1	1	1	1	1	1	1	1	1	1	1	1	1	1	1	1	1	4.79642	NA	1	NA	None	0.00459751	NA	NA	0.332477
LIG4	1	1	1	1	1	1	1	1	1	1	1	1	1	1	1	1	1	1	1	1	4.57762	NA	1	NA	None	0.00628775	NA	NA	0.310614
LIMD1	1	1	1	1	1	1	1	1	1	1	1	1	1	1	1	1	1	1	1	1	77.4265	NA	1	NA	None	0.00560911	NA	NA	0.318656
LIX1L	1	1	1	1	1	1	1	1	1	1	1	1	1	1	1	1	1	1	1	1	3.9254	NA	1	NA	None	0.000830775	NA	NA	0.441816
LLGL1	1	1	1	1	1	1	1	1	1	1	1	1	1	1	1	1	1	1	1	1	9.73208	NA	1	NA	None	0.00447628	NA	NA	0.334316
LNPK	1	1	1	1	1	1	1	1	1	1	1	1	1	1	1	1	1	1	1	1	5.99022	NA	1	NA	None	0.00175654	NA	NA	0.396061
LOC100139360	1	1	1	1	1	1	1	1	1	1	1	1	1	1	1	1	1	1	1	1	2.7443	NA	1	NA	None	0.00346425	NA	NA	0.351745
LOC100295562	-1	-1	-1	-1	-1	-1	-1	-1	-1	-1	-1	-1	-1	-1	-1	-1	-1	-1	-1	-1	-0.102167	NA	-1	NA	None	0.000656991	NA	NA	0.455503
LOC100297056	1	1	1	1	1	1	1	1	1	1	1	1	1	1	1	1	1	1	1	1	0.882166	NA	1	NA	None	0.00670891	NA	NA	0.306015
LOC100299712	1	1	1	1	1	1	1	1	1	1	1	1	1	1	1	1	1	1	1	1	6.90251	NA	1	NA	None	0.000344829	NA	NA	0.491534
LOC100337152	-1	-1	-1	-1	-1	-1	-1	-1	-1	-1	-1	-1	-1	-1	-1	-1	-1	-1	-1	-1	-0.269521	NA	-1	NA	None	0.00144761	NA	NA	0.40819
LOC100848853	1	1	1	1	1	1	1	1	1	1	1	1	1	1	1	1	1	1	1	1	0.627581	NA	1	NA	None	0.00427111	NA	NA	0.337536
LOC101902037	-1	-1	-1	-1	-1	-1	-1	-1	-1	-1	-1	-1	-1	-1	-1	-1	-1	-1	-1	-1	-0.306	NA	-1	NA	None	0.00144789	NA	NA	0.408178
LOC101902106	-1	-1	-1	-1	-1	-1	-1	-1	-1	-1	-1	-1	-1	-1	-1	-1	-1	-1	-1	-1	-0.560733	NA	-1	NA	None	0.0022118	NA	NA	0.381326
LOC101902461	-1	-1	-1	-1	-1	-1	-1	-1	-1	-1	-1	-1	-1	-1	-1	-1	-1	-1	-1	-1	-26.1525	NA	-1	NA	None	0.00595024	NA	NA	0.314508
LOC101904714	1	1	1	1	1	1	1	1	1	1	1	1	1	1	1	1	1	1	1	1	1.38402	NA	1	NA	None	0.00112013	NA	NA	0.423939
LOC101906976	1	1	1	1	1	1	1	1	1	1	1	1	1	1	1	1	1	1	1	1	13.92	NA	1	NA	None	0.0039368	NA	NA	0.343098
LOC104969476	-1	-1	-1	-1	-1	-1	-1	-1	-1	-1	-1	-1	-1	-1	-1	-1	-1	-1	-1	-1	-0.110465	NA	-1	NA	None	0.00261719	NA	NA	0.370369
LOC104976009	1	1	1	1	1	1	1	1	1	1	1	1	1	1	1	1	1	1	1	1	16.8285	NA	1	NA	None	0.00368138	NA	NA	0.347646
LOC107131564	-1	-1	-1	-1	-1	-1	-1	-1	-1	-1	-1	-1	-1	-1	-1	-1	-1	-1	-1	-1	-0.600858	NA	-1	NA	None	0.00180538	NA	NA	0.394324
LOC107132395	-1	-1	-1	-1	-1	-1	-1	-1	-1	-1	-1	-1	-1	-1	-1	-1	-1	-1	-1	-1	-0.65359	NA	-1	NA	None	0.00624904	NA	NA	0.31105
LOC107132982	1	1	1	1	1	1	1	1	1	1	1	1	1	1	1	1	1	1	1	1	1.22203	NA	1	NA	None	0.00369823	NA	NA	0.347337
LOC112441887	1	1	1	1	1	1	1	1	1	1	1	1	1	1	1	1	1	1	1	1	0.395091	NA	1	NA	None	0.0049408	NA	NA	0.327499
LOC112446391	1	1	1	1	1	1	1	1	1	1	1	1	1	1	1	1	1	1	1	1	0.293861	NA	1	NA	None	0.000594683	NA	NA	0.461221
LOC112447308	-1	-1	-1	-1	-1	-1	-1	-1	-1	-1	-1	-1	-1	-1	-1	-1	-1	-1	-1	-1	-0.274934	NA	-1	NA	None	0.00535836	NA	NA	0.321855
LOC112448816	-1	-1	-1	-1	-1	-1	-1	-1	-1	-1	-1	-1	-1	-1	-1	-1	-1	-1	-1	-1	-0.966508	NA	-1	NA	None	0.00191802	NA	NA	0.390474
LOC506245	-1	-1	-1	-1	-1	-1	-1	-1	-1	-1	-1	-1	-1	-1	-1	-1	-1	-1	-1	-1	-0.955655	NA	-1	NA	None	0.00108299	NA	NA	0.425982
LOC506950	1	1	1	1	1	1	1	1	1	1	1	1	1	1	1	1	1	1	1	1	4.41878	NA	1	NA	None	0.00117752	NA	NA	0.4209
LOC511409	1	1	1	1	1	1	1	1	1	1	1	1	1	1	1	1	1	1	1	1	1.40555	NA	1	NA	None	0.0063178	NA	NA	0.310276
LOC515570	1	1	1	1	1	1	1	1	1	1	1	1	1	1	1	1	1	1	1	1	27.822	NA	1	NA	None	0.000891096	NA	NA	0.437668
LOC531679	-1	-1	-1	-1	-1	-1	-1	-1	-1	-1	-1	-1	-1	-1	-1	-1	-1	-1	-1	-1	-0.482466	NA	-1	NA	None	0.0030432	NA	NA	0.36041
LOC613756	-1	-1	-1	-1	-1	-1	-1	-1	-1	-1	-1	-1	-1	-1	-1	-1	-1	-1	-1	-1	-0.83569	NA	-1	NA	None	0.00093471	NA	NA	0.434825
LOC613822	1	1	1	1	1	1	1	1	1	1	1	1	1	1	1	1	1	1	1	1	1.50017	NA	1	NA	None	0.00515512	NA	NA	0.32455
LOC617648	1	1	1	1	1	1	1	1	1	1	1	1	1	1	1	1	1	1	1	1	4.56929	NA	1	NA	None	0.00436904	NA	NA	0.335982
LOC783542	-1	-1	-1	-1	-1	-1	-1	-1	-1	-1	-1	-1	-1	-1	-1	-1	-1	-1	-1	-1	-0.193424	NA	-1	NA	None	0.004409	NA	NA	0.335357
LOC785477	-1	-1	-1	-1	-1	-1	-1	-1	-1	-1	-1	-1	-1	-1	-1	-1	-1	-1	-1	-1	-0.502072	NA	-1	NA	None	0.00284895	NA	NA	0.364782
MAP3K4	1	1	1	1	1	1	1	1	1	1	1	1	1	1	1	1	1	1	1	1	16.8525	NA	1	NA	None	0.003878	NA	NA	0.34412
MAPRE1	1	1	1	1	1	1	1	1	1	1	1	1	1	1	1	1	1	1	1	1	23.2338	NA	1	NA	None	0.00545528	NA	NA	0.320602
MED20	1	1	1	1	1	1	1	1	1	1	1	1	1	1	1	1	1	1	1	1	2.33928	NA	1	NA	None	0.00162959	NA	NA	0.400791
MEF2D	1	1	1	1	1	1	1	1	1	1	1	1	1	1	1	1	1	1	1	1	41.8747	NA	1	NA	None	0.00359652	NA	NA	0.349221
METAP2	1	1	1	1	1	1	1	1	1	1	1	1	1	1	1	1	1	1	1	1	11.7844	NA	1	NA	None	0.00374	NA	NA	0.346577
METTL4	1	1	1	1	1	1	1	1	1	1	1	1	1	1	1	1	1	1	1	1	2.23854	NA	1	NA	None	0.000260503	NA	NA	0.506512
MOB1A	1	1	1	1	1	1	1	1	1	1	1	1	1	1	1	1	1	1	1	1	74.2359	NA	1	NA	None	0.00359273	NA	NA	0.349292
MPHOSPH8	1	1	1	1	1	1	1	1	1	1	1	1	1	1	1	1	1	1	1	1	15.7706	NA	1	NA	None	0.00458824	NA	NA	0.332616
MSH2	1	1	1	1	1	1	1	1	1	1	1	1	1	1	1	1	1	1	1	1	9.48508	NA	1	NA	None	0.00553911	NA	NA	0.319535
MSH3	1	1	1	1	1	1	1	1	1	1	1	1	1	1	1	1	1	1	1	1	8.72995	NA	1	NA	None	0.00260833	NA	NA	0.370592
MTA2	1	1	1	1	1	1	1	1	1	1	1	1	1	1	1	1	1	1	1	1	55.0596	NA	1	NA	None	0.00354532	NA	NA	0.350188
MTA3	1	1	1	1	1	1	1	1	1	1	1	1	1	1	1	1	1	1	1	1	1.31112	NA	1	NA	None	0.00165729	NA	NA	0.399731
MTARC1	1	1	1	1	1	1	1	1	1	1	1	1	1	1	1	1	1	1	1	1	2.64049	NA	1	NA	None	0.00170932	NA	NA	0.397783
MTIF3	1	1	1	1	1	1	1	1	1	1	1	1	1	1	1	1	1	1	1	1	4.73023	NA	1	NA	None	0.0049927	NA	NA	0.326774
MYO1C	1	1	1	1	1	1	1	1	1	1	1	1	1	1	1	1	1	1	1	1	52.0983	NA	1	NA	None	0.0018216	NA	NA	0.393756
NAA15	1	1	1	1	1	1	1	1	1	1	1	1	1	1	1	1	1	1	1	1	15.7511	NA	1	NA	None	0.00387723	NA	NA	0.344134
NBEA	1	1	1	1	1	1	1	1	1	1	1	1	1	1	1	1	1	1	1	1	13.6994	NA	1	NA	None	0.00203313	NA	NA	0.386747
NCOA5	1	1	1	1	1	1	1	1	1	1	1	1	1	1	1	1	1	1	1	1	12.286	NA	1	NA	None	0.000158689	NA	NA	0.531984
NEK1	1	1	1	1	1	1	1	1	1	1	1	1	1	1	1	1	1	1	1	1	3.97079	NA	1	NA	None	0.00142607	NA	NA	0.409121
NFKB1	1	1	1	1	1	1	1	1	1	1	1	1	1	1	1	1	1	1	1	1	32.1079	NA	1	NA	None	0.00359168	NA	NA	0.349312
NFKB2	1	1	1	1	1	1	1	1	1	1	1	1	1	1	1	1	1	1	1	1	42.9331	NA	1	NA	None	0.00348082	NA	NA	0.351424
NIT1	1	1	1	1	1	1	1	1	1	1	1	1	1	1	1	1	1	1	1	1	1.46295	NA	1	NA	None	0.000659799	NA	NA	0.455257
NME4	1	1	1	1	1	1	1	1	1	1	1	1	1	1	1	1	1	1	1	1	0.661082	NA	1	NA	None	0.00515787	NA	NA	0.324513
NMNAT1	1	1	1	1	1	1	1	1	1	1	1	1	1	1	1	1	1	1	1	1	2.43528	NA	1	NA	None	0.00613573	NA	NA	0.312343
NOC3L	1	1	1	1	1	1	1	1	1	1	1	1	1	1	1	1	1	1	1	1	4.58159	NA	1	NA	None	0.00387521	NA	NA	0.344169
NOL7	1	1	1	1	1	1	1	1	1	1	1	1	1	1	1	1	1	1	1	1	4.62229	NA	1	NA	None	0.00102175	NA	NA	0.429492
NUBPL	1	1	1	1	1	1	1	1	1	1	1	1	1	1	1	1	1	1	1	1	1.06257	NA	1	NA	None	0.00580224	NA	NA	0.31628
NUDCD2	1	1	1	1	1	1	1	1	1	1	1	1	1	1	1	1	1	1	1	1	3.14477	NA	1	NA	None	0.00496552	NA	NA	0.327153
NUDT9	1	1	1	1	1	1	1	1	1	1	1	1	1	1	1	1	1	1	1	1	9.86485	NA	1	NA	None	0.00358292	NA	NA	0.349476
NUP160	1	1	1	1	1	1	1	1	1	1	1	1	1	1	1	1	1	1	1	1	11.4356	NA	1	NA	None	0.00381725	NA	NA	0.345192
NUP50	1	1	1	1	1	1	1	1	1	1	1	1	1	1	1	1	1	1	1	1	15.821	NA	1	NA	None	0.00574456	NA	NA	0.316982
NUP88	1	1	1	1	1	1	1	1	1	1	1	1	1	1	1	1	1	1	1	1	8.08512	NA	1	NA	None	0.00284648	NA	NA	0.36484
NUSAP1	1	1	1	1	1	1	1	1	1	1	1	1	1	1	1	1	1	1	1	1	48.2287	NA	1	NA	None	0.00234124	NA	NA	0.377642
NVL	1	1	1	1	1	1	1	1	1	1	1	1	1	1	1	1	1	1	1	1	4.01431	NA	1	NA	None	0.00570418	NA	NA	0.317477
OXCT1	1	1	1	1	1	1	1	1	1	1	1	1	1	1	1	1	1	1	1	1	15.7097	NA	1	NA	None	0.00323622	NA	NA	0.35631
PAPOLA	1	1	1	1	1	1	1	1	1	1	1	1	1	1	1	1	1	1	1	1	50.1754	NA	1	NA	None	0.00230652	NA	NA	0.378611
PDE4C	1	1	1	1	1	1	1	1	1	1	1	1	1	1	1	1	1	1	1	1	0.803779	NA	1	NA	None	0.00487812	NA	NA	0.328384
PEBP1	1	1	1	1	1	1	1	1	1	1	1	1	1	1	1	1	1	1	1	1	46.7635	NA	1	NA	None	0.00471675	NA	NA	0.330711
PIBF1	1	1	1	1	1	1	1	1	1	1	1	1	1	1	1	1	1	1	1	1	2.28584	NA	1	NA	None	0.00150429	NA	NA	0.405799
PIGW	1	1	1	1	1	1	1	1	1	1	1	1	1	1	1	1	1	1	1	1	4.12484	NA	1	NA	None	0.00107709	NA	NA	0.426312
PIK3C2B	1	1	1	1	1	1	1	1	1	1	1	1	1	1	1	1	1	1	1	1	15.2149	NA	1	NA	None	0.00678177	NA	NA	0.305246
PIK3CA	1	1	1	1	1	1	1	1	1	1	1	1	1	1	1	1	1	1	1	1	24.1372	NA	1	NA	None	0.00378621	NA	NA	0.345746
PIM3	1	1	1	1	1	1	1	1	1	1	1	1	1	1	1	1	1	1	1	1	12.6702	NA	1	NA	None	0.00611811	NA	NA	0.312547
PITPNM1	1	1	1	1	1	1	1	1	1	1	1	1	1	1	1	1	1	1	1	1	19.0066	NA	1	NA	None	0.00242062	NA	NA	0.375473
PLAC8-2	1	1	1	1	1	1	1	1	1	1	1	1	1	1	1	1	1	1	1	1	13.8338	NA	1	NA	None	0.00518473	NA	NA	0.324151
PLCG2	1	1	1	1	1	1	1	1	1	1	1	1	1	1	1	1	1	1	1	1	89.7562	NA	1	NA	None	0.00230275	NA	NA	0.378717
PMS1	1	1	1	1	1	1	1	1	1	1	1	1	1	1	1	1	1	1	1	1	1.822	NA	1	NA	None	0.00438801	NA	NA	0.335685
POFUT1	1	1	1	1	1	1	1	1	1	1	1	1	1	1	1	1	1	1	1	1	8.57989	NA	1	NA	None	0.00622054	NA	NA	0.311374
POLR3B	1	1	1	1	1	1	1	1	1	1	1	1	1	1	1	1	1	1	1	1	4.3283	NA	1	NA	None	0.0065655	NA	NA	0.30755
POT1	1	1	1	1	1	1	1	1	1	1	1	1	1	1	1	1	1	1	1	1	5.55762	NA	1	NA	None	0.00506058	NA	NA	0.325837
PPIP5K2	1	1	1	1	1	1	1	1	1	1	1	1	1	1	1	1	1	1	1	1	11.8978	NA	1	NA	None	0.00588032	NA	NA	0.31534
PPM1E	1	1	1	1	1	1	1	1	1	1	1	1	1	1	1	1	1	1	1	1	4.06168	NA	1	NA	None	0.000300114	NA	NA	0.499004
PPP1R13B	1	1	1	1	1	1	1	1	1	1	1	1	1	1	1	1	1	1	1	1	7.19467	NA	1	NA	None	0.000705582	NA	NA	0.451374
PPP1R13L	1	1	1	1	1	1	1	1	1	1	1	1	1	1	1	1	1	1	1	1	0.962782	NA	1	NA	None	0.00373603	NA	NA	0.346649
PPP1R18	1	1	1	1	1	1	1	1	1	1	1	1	1	1	1	1	1	1	1	1	48.6598	NA	1	NA	None	0.00549467	NA	NA	0.320099
PPP1R7	1	1	1	1	1	1	1	1	1	1	1	1	1	1	1	1	1	1	1	1	4.72917	NA	1	NA	None	0.00491759	NA	NA	0.327826
PPP1R8	1	1	1	1	1	1	1	1	1	1	1	1	1	1	1	1	1	1	1	1	6.22081	NA	1	NA	None	0.00634928	NA	NA	0.309925
PPP1R9A	1	1	1	1	1	1	1	1	1	1	1	1	1	1	1	1	1	1	1	1	1.55052	NA	1	NA	None	0.000509439	NA	NA	0.469991
PRAG1	1	1	1	1	1	1	1	1	1	1	1	1	1	1	1	1	1	1	1	1	63.2668	NA	1	NA	None	0.00492504	NA	NA	0.327721
PRELID3B	1	1	1	1	1	1	1	1	1	1	1	1	1	1	1	1	1	1	1	1	10.249	NA	1	NA	None	0.000232372	NA	NA	0.512497
PSD4	1	1	1	1	1	1	1	1	1	1	1	1	1	1	1	1	1	1	1	1	44.6667	NA	1	NA	None	0.00100679	NA	NA	0.430378
PTCH1	1	1	1	1	1	1	1	1	1	1	1	1	1	1	1	1	1	1	1	1	3.03869	NA	1	NA	None	0.00221351	NA	NA	0.381276
PTPN6	1	1	1	1	1	1	1	1	1	1	1	1	1	1	1	1	1	1	1	1	82.4835	NA	1	NA	None	0.00630638	NA	NA	0.310404
PXDC1	1	1	1	1	1	1	1	1	1	1	1	1	1	1	1	1	1	1	1	1	11.3789	NA	1	NA	None	0.00231172	NA	NA	0.378465
PYGB	1	1	1	1	1	1	1	1	1	1	1	1	1	1	1	1	1	1	1	1	19.7103	NA	1	NA	None	0.00523904	NA	NA	0.323425
RAB29	1	1	1	1	1	1	1	1	1	1	1	1	1	1	1	1	1	1	1	1	10.7782	NA	1	NA	None	0.00020478	NA	NA	0.519038
RABEP1	1	1	1	1	1	1	1	1	1	1	1	1	1	1	1	1	1	1	1	1	12.4604	NA	1	NA	None	0.00367838	NA	NA	0.347701
RAPGEF1	1	1	1	1	1	1	1	1	1	1	1	1	1	1	1	1	1	1	1	1	64.375	NA	1	NA	None	0.00260009	NA	NA	0.370799
RASGRP3	1	1	1	1	1	1	1	1	1	1	1	1	1	1	1	1	1	1	1	1	22.8508	NA	1	NA	None	0.000927557	NA	NA	0.435283
RASSF5	1	1	1	1	1	1	1	1	1	1	1	1	1	1	1	1	1	1	1	1	36.3315	NA	1	NA	None	0.00629823	NA	NA	0.310496
RDX	1	1	1	1	1	1	1	1	1	1	1	1	1	1	1	1	1	1	1	1	11.6385	NA	1	NA	None	0.000576663	NA	NA	0.462976
REPS1	1	1	1	1	1	1	1	1	1	1	1	1	1	1	1	1	1	1	1	1	9.11769	NA	1	NA	None	0.00257597	NA	NA	0.37141
RFX5	1	1	1	1	1	1	1	1	1	1	1	1	1	1	1	1	1	1	1	1	22.7397	NA	1	NA	None	0.00380494	NA	NA	0.345411
rna-NR_036347.1	1	1	1	1	1	1	1	1	1	1	1	1	1	1	1	1	1	1	1	1	34.6323	NA	1	NA	None	0.00472598	NA	NA	0.330576
RNF122	1	1	1	1	1	1	1	1	1	1	1	1	1	1	1	1	1	1	1	1	9.0791	NA	1	NA	None	0.00309786	NA	NA	0.359225
RNF2	1	1	1	1	1	1	1	1	1	1	1	1	1	1	1	1	1	1	1	1	7.91878	NA	1	NA	None	0.00113133	NA	NA	0.423335
RNF219	1	1	1	1	1	1	1	1	1	1	1	1	1	1	1	1	1	1	1	1	2.48915	NA	1	NA	None	0.00159217	NA	NA	0.402248
RNF7	1	1	1	1	1	1	1	1	1	1	1	1	1	1	1	1	1	1	1	1	3.25192	NA	1	NA	None	0.000427627	NA	NA	0.479757
ROCK1	1	1	1	1	1	1	1	1	1	1	1	1	1	1	1	1	1	1	1	1	49.2832	NA	1	NA	None	0.0043144	NA	NA	0.336845
RRAS2	1	1	1	1	1	1	1	1	1	1	1	1	1	1	1	1	1	1	1	1	12.0871	NA	1	NA	None	0.00516814	NA	NA	0.324374
RTF1	1	1	1	1	1	1	1	1	1	1	1	1	1	1	1	1	1	1	1	1	15.4793	NA	1	NA	None	0.00516712	NA	NA	0.324388
RWDD4	1	1	1	1	1	1	1	1	1	1	1	1	1	1	1	1	1	1	1	1	4.00183	NA	1	NA	None	0.00444882	NA	NA	0.334739
SASH1	-1	-1	-1	-1	-1	-1	-1	-1	-1	-1	-1	-1	-1	-1	-1	-1	-1	-1	-1	-1	-0.674514	NA	-1	NA	None	0.00670234	NA	NA	0.306084
SC5D	1	1	1	1	1	1	1	1	1	1	1	1	1	1	1	1	1	1	1	1	15.2332	NA	1	NA	None	0.00254847	NA	NA	0.372113
SCN3A	1	1	1	1	1	1	1	1	1	1	1	1	1	1	1	1	1	1	1	1	16.9692	NA	1	NA	None	0.00264322	NA	NA	0.36972
SCOC	1	1	1	1	1	1	1	1	1	1	1	1	1	1	1	1	1	1	1	1	2.25369	NA	1	NA	None	0.0046853	NA	NA	0.331172
SEC16A	1	1	1	1	1	1	1	1	1	1	1	1	1	1	1	1	1	1	1	1	29.7213	NA	1	NA	None	0.00616715	NA	NA	0.311983
SEL1L3	1	1	1	1	1	1	1	1	1	1	1	1	1	1	1	1	1	1	1	1	11.3453	NA	1	NA	None	0.00393028	NA	NA	0.343211
SEPTIN2	1	1	1	1	1	1	1	1	1	1	1	1	1	1	1	1	1	1	1	1	30.939	NA	1	NA	None	0.00366232	NA	NA	0.347997
SERTAD2	1	1	1	1	1	1	1	1	1	1	1	1	1	1	1	1	1	1	1	1	18.8993	NA	1	NA	None	0.00131473	NA	NA	0.414147
SESN3	1	1	1	1	1	1	1	1	1	1	1	1	1	1	1	1	1	1	1	1	69.1474	NA	1	NA	None	0.00509292	NA	NA	0.325394
SETX	1	1	1	1	1	1	1	1	1	1	1	1	1	1	1	1	1	1	1	1	33.4065	NA	1	NA	None	0.00563763	NA	NA	0.3183
SH2B3	1	1	1	1	1	1	1	1	1	1	1	1	1	1	1	1	1	1	1	1	24.2452	NA	1	NA	None	0.00251447	NA	NA	0.372991
SH3TC1	1	1	1	1	1	1	1	1	1	1	1	1	1	1	1	1	1	1	1	1	5.56964	NA	1	NA	None	0.00165047	NA	NA	0.39999
SINHCAF	1	1	1	1	1	1	1	1	1	1	1	1	1	1	1	1	1	1	1	1	8.23313	NA	1	NA	None	0.0021183	NA	NA	0.384111
SLC19A2	1	1	1	1	1	1	1	1	1	1	1	1	1	1	1	1	1	1	1	1	1.98089	NA	1	NA	None	0.00421245	NA	NA	0.338482
SLC30A9	1	1	1	1	1	1	1	1	1	1	1	1	1	1	1	1	1	1	1	1	6.64858	NA	1	NA	None	0.00432111	NA	NA	0.336739
SLC35B2	1	1	1	1	1	1	1	1	1	1	1	1	1	1	1	1	1	1	1	1	14.7064	NA	1	NA	None	0.000780194	NA	NA	0.44551
SLC39A9	1	1	1	1	1	1	1	1	1	1	1	1	1	1	1	1	1	1	1	1	12.3632	NA	1	NA	None	0.00130071	NA	NA	0.414807
SLC44A2	1	1	1	1	1	1	1	1	1	1	1	1	1	1	1	1	1	1	1	1	90.2331	NA	1	NA	None	0.00338441	NA	NA	0.353311
SLC4A1AP	1	1	1	1	1	1	1	1	1	1	1	1	1	1	1	1	1	1	1	1	6.59398	NA	1	NA	None	0.00508697	NA	NA	0.325475
SLC9A7	1	1	1	1	1	1	1	1	1	1	1	1	1	1	1	1	1	1	1	1	18.4993	NA	1	NA	None	0.000514698	NA	NA	0.469413
SMARCAD1	1	1	1	1	1	1	1	1	1	1	1	1	1	1	1	1	1	1	1	1	9.26189	NA	1	NA	None	0.0031624	NA	NA	0.357851
SMYD4	1	1	1	1	1	1	1	1	1	1	1	1	1	1	1	1	1	1	1	1	3.3497	NA	1	NA	None	0.00184784	NA	NA	0.392848
SNAPC1	1	1	1	1	1	1	1	1	1	1	1	1	1	1	1	1	1	1	1	1	1.76453	NA	1	NA	None	0.00540094	NA	NA	0.321302
SOCS5	1	1	1	1	1	1	1	1	1	1	1	1	1	1	1	1	1	1	1	1	5.95989	NA	1	NA	None	0.0010308	NA	NA	0.428961
SOX5	1	1	1	1	1	1	1	1	1	1	1	1	1	1	1	1	1	1	1	1	18.263	NA	1	NA	None	0.00383369	NA	NA	0.3449
SPATS2	1	1	1	1	1	1	1	1	1	1	1	1	1	1	1	1	1	1	1	1	8.19127	NA	1	NA	None	0.00481082	NA	NA	0.329346
SPIB	1	1	1	1	1	1	1	1	1	1	1	1	1	1	1	1	1	1	1	1	124.139	NA	1	NA	None	0.00166322	NA	NA	0.399506
SPRYD7	1	1	1	1	1	1	1	1	1	1	1	1	1	1	1	1	1	1	1	1	4.61269	NA	1	NA	None	0.00507098	NA	NA	0.325694
ST3GAL1	1	1	1	1	1	1	1	1	1	1	1	1	1	1	1	1	1	1	1	1	14.2843	NA	1	NA	None	0.0038499	NA	NA	0.344614
STAG1	1	1	1	1	1	1	1	1	1	1	1	1	1	1	1	1	1	1	1	1	11.7097	NA	1	NA	None	0.00332404	NA	NA	0.354518
STAMBPL1	1	1	1	1	1	1	1	1	1	1	1	1	1	1	1	1	1	1	1	1	4.31553	NA	1	NA	None	0.000531114	NA	NA	0.467642
STIM2	1	1	1	1	1	1	1	1	1	1	1	1	1	1	1	1	1	1	1	1	9.11454	NA	1	NA	None	0.0012009	NA	NA	0.419701
STRBP	1	1	1	1	1	1	1	1	1	1	1	1	1	1	1	1	1	1	1	1	18.0371	NA	1	NA	None	0.00278969	NA	NA	0.36617
TAF1	1	1	1	1	1	1	1	1	1	1	1	1	1	1	1	1	1	1	1	1	19.7892	NA	1	NA	None	0.00452764	NA	NA	0.333532
TAF5	1	1	1	1	1	1	1	1	1	1	1	1	1	1	1	1	1	1	1	1	3.18818	NA	1	NA	None	0.00433164	NA	NA	0.336572
TBC1D1	1	1	1	1	1	1	1	1	1	1	1	1	1	1	1	1	1	1	1	1	16.9354	NA	1	NA	None	0.00525333	NA	NA	0.323235
TBCK	1	1	1	1	1	1	1	1	1	1	1	1	1	1	1	1	1	1	1	1	3.31243	NA	1	NA	None	0.00563768	NA	NA	0.3183
TCAIM	1	1	1	1	1	1	1	1	1	1	1	1	1	1	1	1	1	1	1	1	1.50085	NA	1	NA	None	0.00198534	NA	NA	0.388271
TCF4	1	1	1	1	1	1	1	1	1	1	1	1	1	1	1	1	1	1	1	1	29.817	NA	1	NA	None	0.000493006	NA	NA	0.471833
TGS1	1	1	1	1	1	1	1	1	1	1	1	1	1	1	1	1	1	1	1	1	7.69166	NA	1	NA	None	0.00126566	NA	NA	0.416485
THOP1	1	1	1	1	1	1	1	1	1	1	1	1	1	1	1	1	1	1	1	1	5.01651	NA	1	NA	None	0.00624626	NA	NA	0.311082
TIGD2	1	1	1	1	1	1	1	1	1	1	1	1	1	1	1	1	1	1	1	1	2.27686	NA	1	NA	None	0.00560929	NA	NA	0.318654
TJP3	1	1	1	1	1	1	1	1	1	1	1	1	1	1	1	1	1	1	1	1	9.8417	NA	1	NA	None	0.00114819	NA	NA	0.422436
TLK2	1	1	1	1	1	1	1	1	1	1	1	1	1	1	1	1	1	1	1	1	8.19294	NA	1	NA	None	0.00469257	NA	NA	0.331065
TMED8	1	1	1	1	1	1	1	1	1	1	1	1	1	1	1	1	1	1	1	1	8.81891	NA	1	NA	None	0.00392697	NA	NA	0.343268
TMEM168	1	1	1	1	1	1	1	1	1	1	1	1	1	1	1	1	1	1	1	1	6.65546	NA	1	NA	None	0.00356812	NA	NA	0.349756
TMEM218	1	1	1	1	1	1	1	1	1	1	1	1	1	1	1	1	1	1	1	1	1.93838	NA	1	NA	None	0.00429966	NA	NA	0.337079
TMEM260	1	1	1	1	1	1	1	1	1	1	1	1	1	1	1	1	1	1	1	1	5.25572	NA	1	NA	None	0.00393127	NA	NA	0.343193
TNPO3	1	1	1	1	1	1	1	1	1	1	1	1	1	1	1	1	1	1	1	1	9.07406	NA	1	NA	None	0.00480513	NA	NA	0.329427
TPP2	1	1	1	1	1	1	1	1	1	1	1	1	1	1	1	1	1	1	1	1	17.2915	NA	1	NA	None	0.00651512	NA	NA	0.308097
TPST2	1	1	1	1	1	1	1	1	1	1	1	1	1	1	1	1	1	1	1	1	29.8066	NA	1	NA	None	0.0016615	NA	NA	0.399571
TRABD2B	1	1	1	1	1	1	1	1	1	1	1	1	1	1	1	1	1	1	1	1	6.40288	NA	1	NA	None	0.00540762	NA	NA	0.321216
TRIM13	1	1	1	1	1	1	1	1	1	1	1	1	1	1	1	1	1	1	1	1	8.92969	NA	1	NA	None	0.000847624	NA	NA	0.440631
TRIM36	1	1	1	1	1	1	1	1	1	1	1	1	1	1	1	1	1	1	1	1	2.14126	NA	1	NA	None	0.000111231	NA	NA	0.54948
TSHZ3	1	1	1	1	1	1	1	1	1	1	1	1	1	1	1	1	1	1	1	1	0.400394	NA	1	NA	None	0.000638387	NA	NA	0.457157
TXNRD1	1	1	1	1	1	1	1	1	1	1	1	1	1	1	1	1	1	1	1	1	29.2075	NA	1	NA	None	0.00351656	NA	NA	0.350736
UBE3C	1	1	1	1	1	1	1	1	1	1	1	1	1	1	1	1	1	1	1	1	14.3975	NA	1	NA	None	0.00164076	NA	NA	0.400361
UBTF	1	1	1	1	1	1	1	1	1	1	1	1	1	1	1	1	1	1	1	1	48.8147	NA	1	NA	None	0.00311388	NA	NA	0.358882
UPF2	1	1	1	1	1	1	1	1	1	1	1	1	1	1	1	1	1	1	1	1	13.8597	NA	1	NA	None	0.0057792	NA	NA	0.31656
USP12	1	1	1	1	1	1	1	1	1	1	1	1	1	1	1	1	1	1	1	1	10.4278	NA	1	NA	None	0.00034142	NA	NA	0.492072
USP48	1	1	1	1	1	1	1	1	1	1	1	1	1	1	1	1	1	1	1	1	14.0763	NA	1	NA	None	0.00255326	NA	NA	0.37199
USP6NL	1	1	1	1	1	1	1	1	1	1	1	1	1	1	1	1	1	1	1	1	7.59506	NA	1	NA	None	0.00667495	NA	NA	0.306376
UTP15	1	1	1	1	1	1	1	1	1	1	1	1	1	1	1	1	1	1	1	1	3.54517	NA	1	NA	None	0.00456856	NA	NA	0.332912
UTP18	1	1	1	1	1	1	1	1	1	1	1	1	1	1	1	1	1	1	1	1	5.38839	NA	1	NA	None	0.00516042	NA	NA	0.324478
VPS45	1	1	1	1	1	1	1	1	1	1	1	1	1	1	1	1	1	1	1	1	4.06173	NA	1	NA	None	0.00191037	NA	NA	0.390729
WBP4	1	1	1	1	1	1	1	1	1	1	1	1	1	1	1	1	1	1	1	1	4.48296	NA	1	NA	None	0.00471627	NA	NA	0.330718
WDCP	1	1	1	1	1	1	1	1	1	1	1	1	1	1	1	1	1	1	1	1	3.56239	NA	1	NA	None	0.000677936	NA	NA	0.45369
WDR3	1	1	1	1	1	1	1	1	1	1	1	1	1	1	1	1	1	1	1	1	12.8948	NA	1	NA	None	0.00354366	NA	NA	0.350219
WDR75	1	1	1	1	1	1	1	1	1	1	1	1	1	1	1	1	1	1	1	1	9.96163	NA	1	NA	None	0.00359611	NA	NA	0.349229
WNT10A	1	1	1	1	1	1	1	1	1	1	1	1	1	1	1	1	1	1	1	1	0.567332	NA	1	NA	None	3.46E-05	NA	NA	0.602752
WSB2	1	1	1	1	1	1	1	1	1	1	1	1	1	1	1	1	1	1	1	1	22.7905	NA	1	NA	None	0.0058686	NA	NA	0.31548
XRCC4	1	1	1	1	1	1	1	1	1	1	1	1	1	1	1	1	1	1	1	1	4.14438	NA	1	NA	None	0.00101163	NA	NA	0.430091
YWHAG	1	1	1	1	1	1	1	1	1	1	1	1	1	1	1	1	1	1	1	1	50.4765	NA	1	NA	None	0.00629092	NA	NA	0.310578
ZBTB43	1	1	1	1	1	1	1	1	1	1	1	1	1	1	1	1	1	1	1	1	6.11607	NA	1	NA	None	0.00130051	NA	NA	0.414816
ZBTB45	1	1	1	1	1	1	1	1	1	1	1	1	1	1	1	1	1	1	1	1	3.91938	NA	1	NA	None	0.000913346	NA	NA	0.436202
ZBTB5	1	1	1	1	1	1	1	1	1	1	1	1	1	1	1	1	1	1	1	1	2.5648	NA	1	NA	None	0.003983	NA	NA	0.342304
ZC2HC1A	1	1	1	1	1	1	1	1	1	1	1	1	1	1	1	1	1	1	1	1	0.959275	NA	1	NA	None	0.00654008	NA	NA	0.307826
ZCCHC24	1	1	1	1	1	1	1	1	1	1	1	1	1	1	1	1	1	1	1	1	8.51184	NA	1	NA	None	0.000170917	NA	NA	0.528249
ZCRB1	1	1	1	1	1	1	1	1	1	1	1	1	1	1	1	1	1	1	1	1	4.1434	NA	1	NA	None	0.00455714	NA	NA	0.333085
ZFHX2	1	1	1	1	1	1	1	1	1	1	1	1	1	1	1	1	1	1	1	1	4.76752	NA	1	NA	None	0.000337102	NA	NA	0.49276
ZHX2	1	1	1	1	1	1	1	1	1	1	1	1	1	1	1	1	1	1	1	1	12.8687	NA	1	NA	None	0.00081066	NA	NA	0.44326
ZNF106	1	1	1	1	1	1	1	1	1	1	1	1	1	1	1	1	1	1	1	1	53.8342	NA	1	NA	None	0.00130044	NA	NA	0.41482
ZNF2	1	1	1	1	1	1	1	1	1	1	1	1	1	1	1	1	1	1	1	1	1.64681	NA	1	NA	None	0.00527567	NA	NA	0.32294
ZNF41	1	1	1	1	1	1	1	1	1	1	1	1	1	1	1	1	1	1	1	1	2.97275	NA	1	NA	None	0.00036026	NA	NA	0.489159
ZNF461	1	1	1	1	1	1	1	1	1	1	1	1	1	1	1	1	1	1	1	1	1.30058	NA	1	NA	None	0.00436326	NA	NA	0.336073
ZNF507	1	1	1	1	1	1	1	1	1	1	1	1	1	1	1	1	1	1	1	1	9.11916	NA	1	NA	None	0.00235808	NA	NA	0.377176
ZNF518B	1	1	1	1	1	1	1	1	1	1	1	1	1	1	1	1	1	1	1	1	2.86087	NA	1	NA	None	0.00502483	NA	NA	0.326329
ZNF644	1	1	1	1	1	1	1	1	1	1	1	1	1	1	1	1	1	1	1	1	18.523	NA	1	NA	None	0.00392121	NA	NA	0.343367
ZNF792	1	1	1	1	1	1	1	1	1	1	1	1	1	1	1	1	1	1	1	1	2.5748	NA	1	NA	None	0.0059192	NA	NA	0.314876
ZNF831	1	1	1	1	1	1	1	1	1	1	1	1	1	1	1	1	1	1	1	1	14.4264	NA	1	NA	None	0.0017414	NA	NA	0.396608
ZPR1	1	1	1	1	1	1	1	1	1	1	1	1	1	1	1	1	1	1	1	1	7.62325	NA	1	NA	None	0.00478083	NA	NA	0.329778
ZRANB3	1	1	1	1	1	1	1	1	1	1	1	1	1	1	1	1	1	1	1	1	4.4669	NA	1	NA	None	0.00394589	NA	NA	0.342941
ZSCAN20	1	1	1	1	1	1	1	1	1	1	1	1	1	1	1	1	1	1	1	1	3.21208	NA	1	NA	None	0.00203764	NA	NA	0.386605
ZSWIM9	1	1	1	1	1	1	1	1	1	1	1	1	1	1	1	1	1	1	1	1	2.12883	NA	1	NA	None	0.00401528	NA	NA	0.341754
ZYG11B	1	1	1	1	1	1	1	1	1	1	1	1	1	1	1	1	1	1	1	1	9.87445	NA	1	NA	None	0.00278225	NA	NA	0.366346
AFF2	-1	-1	0	0	0	0	0	0	0	0	0	0	0	0	0	0	0	0	0	0	-432.06	0.18508	-1	0	Stabilized	0.0895715	0.246786	0.0528396	0.755608
AGBL4	0	-1	0	-1	0	0	0	0	0	0	0	0	0	0	0	0	0	0	0	0	-4473	0.00062356	-1	0	Stabilized	0.0585361	0.49712	-0.0948182	0.768895
AK4	-1	-1	-1	-1	-1	-1	-1	-1	-1	-1	-1	-1	-1	-1	-1	-1	0	0	0	0	-0.62047	33.892	-1	0	Stabilized	0.0890661	0.315062	59.3819	0.336026
ALPL	0	-1	-1	0	0	0	0	0	0	0	0	0	0	0	0	0	0	0	0	0	-244740	8.9659	-1	0	Stabilized	0.0712742	0.198414	-0.201291	0.720337
ANTXR2	-1	-1	-1	-1	-1	-1	-1	-1	0	0	0	0	0	0	0	0	0	0	0	0	-232.55	32.442	-1	0	Stabilized	0.0999995	0.240851	15.1354	0.354285
ARL4A	-1	-1	-1	-1	0	0	0	0	0	0	0	0	0	0	0	0	0	0	0	0	-6867.5	21.292	-1	0	Stabilized	0.0873346	0.113508	0.272435	0.630885
ATG16L2	0	-1	-1	0	0	0	0	0	0	0	0	0	0	0	0	0	0	0	0	0	-234200	-6.2341	-1	0	Stabilized	0.0795175	0.444305	-0.0249774	0.67488
BATF3	-1	-1	-1	-1	-1	-1	0	-1	0	0	0	0	0	0	0	0	0	0	0	0	-24.24	0.70739	-1	0	Stabilized	0.0882504	0.400487	13.2302	0.489064
BNIP3L	-1	-1	0	-1	0	0	0	0	0	0	0	0	0	0	0	0	0	0	0	0	-86725	12.763	-1	0	Stabilized	0.0912333	0.235576	-0.170795	0.446475
CCDC8	-1	-1	0	-1	0	0	0	0	0	0	0	0	0	0	0	0	0	0	0	0	-208.37	0.014398	-1	0	Stabilized	0.0886048	0.44809	-0.016373	0.665231
CCNC	-1	-1	-1	0	0	0	0	0	0	0	0	0	0	0	0	0	0	0	0	0	-2092.6	1.0512	-1	0	Stabilized	0.0764422	0.228708	0.195585	0.527667
CD209	-1	-1	-1	-1	-1	-1	-1	-1	0	0	0	0	0	0	0	0	0	0	0	0	-5.9534	0.13321	-1	0	Stabilized	0.0534154	0.400498	13.2519	0.723024
CD69	-1	-1	-1	-1	-1	-1	-1	-1	0	0	0	0	0	0	0	0	0	0	0	0	-102.64	18.838	-1	0	Stabilized	0.0997055	0.196777	14.9722	0.341886
CPT1A	-1	-1	-1	-1	0	-1	0	-1	0	0	0	0	0	0	0	0	0	0	0	0	-698.31	11.807	-1	0	Stabilized	0.0506753	0.369582	12.9072	0.818419
CSNK1G1	0	-1	-1	-1	0	0	0	0	0	0	0	0	0	0	0	0	0	0	0	0	-3715.7	2.9107	-1	0	Stabilized	0.0939316	0.256558	0.13773	0.401019
CSNK1G3	-1	-1	-1	-1	0	0	0	0	0	0	0	0	0	0	0	0	0	0	0	0	-4187.7	4.9864	-1	0	Stabilized	0.098428	0.234552	0.13724	0.331073
CTCF	-1	-1	-1	-1	-1	-1	-1	-1	-1	-1	-1	-1	-1	-1	-1	-1	0	0	0	0	-63.14	17729	-1	0	Stabilized	0.087372	0.105411	59.7431	0.549853
CXCR4	-1	-1	-1	-1	-1	-1	-1	-1	0	0	0	0	0	0	0	0	0	0	0	0	-354.75	38.971	-1	0	Stabilized	0.0756667	0.234035	15.3722	0.54819
CYP2J2	-1	-1	-1	-1	0	0	0	0	0	0	0	0	0	0	0	0	0	0	0	0	-1986.4	2.1265	-1	0	Stabilized	0.0966042	0.247599	0.187338	0.71051
DEFB13	0	-1	-1	0	0	0	0	0	0	0	0	0	0	0	0	0	0	0	0	0	-5826.1	1.6241	-1	0	Stabilized	0.078961	0.253483	0.00503541	0.633523
DMD	0	-1	-1	0	0	0	0	0	0	0	0	0	0	0	0	0	0	0	0	0	-6100.2	-0.61589	-1	0	Stabilized	0.0568124	0.237749	-0.0997415	0.813068
DPY19L3	0	-1	-1	0	0	0	0	0	0	0	0	0	0	0	0	0	0	0	0	0	-21703	1.592	-1	0	Stabilized	0.0992721	0.293833	-0.0278034	0.482896
DRAM1	-1	-1	0	0	0	0	0	0	0	0	0	0	0	0	0	0	0	0	0	0	-17574	-1.7777	-1	0	Stabilized	0.0677562	0.330805	0.116613	0.728809
EMB	-1	-1	0	0	0	0	0	0	0	0	0	0	0	0	0	0	0	0	0	0	-46629	7.696	-1	0	Stabilized	0.0672808	0.352692	-0.0110483	0.729996
EMILIN2	-1	-1	-1	-1	0	0	0	0	0	0	0	0	0	0	0	0	0	0	0	0	-17111	4.0999	-1	0	Stabilized	0.0992452	0.460689	0.246386	0.326701
ENKUR	-1	-1	-1	-1	-1	-1	-1	-1	0	0	0	0	0	0	0	0	0	0	0	0	-2.5858	0.15444	-1	0	Stabilized	0.075033	0.324362	14.3255	0.5546
EPCAM	-1	-1	-1	-1	-1	-1	-1	-1	-1	-1	-1	-1	-1	-1	-1	-1	0	0	0	0	-0.476	30.614	-1	0	Stabilized	0.0955188	0.218853	59.3402	0.320447
EPHX1	-1	-1	-1	-1	0	-1	-1	-1	0	0	0	0	0	0	0	0	0	0	0	0	-83.763	5.2969	-1	0	Stabilized	0.0991883	0.320447	12.9869	0.385179
EREG	0	-1	-1	0	0	0	0	0	0	0	0	0	0	0	0	0	0	0	0	0	-1056.8	0.22198	-1	0	Stabilized	0.0791379	0.229123	-0.0860247	0.611093
EXOC7	-1	-1	-1	-1	-1	-1	-1	-1	-1	-1	-1	-1	-1	-1	-1	-1	0	0	0	-1	-11.474	2897	-1	0	Stabilized	0.0954437	0.388187	59.8899	0.31317
F2RL2	0	-1	0	-1	0	0	0	0	0	0	0	0	0	0	0	0	0	0	0	0	-88780	-0.21964	-1	0	Stabilized	0.0874398	0.339898	-0.141976	0.640231
FAM107A	0	-1	-1	0	0	0	0	0	0	0	0	0	0	0	0	0	0	0	0	0	-28011	-0.04003	-1	0	Stabilized	0.0165533	0.440774	-0.170427	0.976775
FAM234B	0	-1	0	-1	0	0	0	0	0	0	0	0	0	0	0	0	0	0	0	0	-8428.5	0.11198	-1	0	Stabilized	0.0932234	0.461473	-0.0246203	0.555328
FCGRT	-1	-1	-1	-1	0	0	0	0	0	0	0	0	0	0	0	0	0	0	0	0	-8209.6	7.0344	-1	0	Stabilized	0.0902017	0.280163	0.50468	0.882565
FCN1	-1	-1	-1	-1	-1	-1	0	-1	0	0	0	0	0	0	0	0	0	0	0	0	-1334.5	28.33	-1	0	Stabilized	0.071024	0.407045	13.0046	0.622133
FNIP2	0	-1	-1	0	0	0	0	0	0	0	0	0	0	0	0	0	0	0	0	0	-7904.6	-0.0044884	-1	0	Stabilized	0.0792093	0.49975	0.0957175	0.582466
FSD1L	-1	-1	-1	0	0	0	0	0	0	0	0	0	0	0	0	0	0	0	0	0	-307.69	0.893	-1	0	Stabilized	0.0850973	0.100777	0.172306	0.542861
IL18RAP	-1	-1	-1	-1	0	0	0	0	0	0	0	0	0	0	0	0	0	0	0	0	-13780	0.53545	-1	0	Stabilized	0.065672	0.448906	0.0527706	0.74524
IL7R	-1	-1	-1	-1	-1	-1	-1	-1	0	0	0	0	0	0	0	0	0	0	0	0	-859.29	131.82	-1	0	Stabilized	0.0768404	0.182897	16.0754	0.542464
ISG20	0	-1	-1	0	0	0	0	0	0	0	0	0	0	0	0	0	0	0	0	0	-98748	-14.275	-1	0	Stabilized	0.0790244	0.242784	-0.117248	0.631241
KLF17	-1	-1	-1	-1	-1	-1	-1	-1	0	0	0	0	0	0	0	0	0	0	0	0	-7.7528	0.52808	-1	0	Stabilized	0.0486377	0.237925	14.223	0.755911
KLRJ1	-1	-1	-1	-1	-1	-1	-1	-1	0	0	0	0	0	0	0	0	0	0	0	0	-2.0504	0.089081	-1	0	Stabilized	0.0670782	0.351699	14.1255	0.623612
LGALS3BP	0	-1	0	-1	0	0	0	0	0	0	0	0	0	0	0	0	0	0	0	0	-268200	-5.0523	-1	0	Stabilized	0.0539037	0.382919	-0.175609	0.800773
LOC100847981	-1	-1	-1	-1	0	0	0	0	0	0	0	0	0	0	0	0	0	0	0	0	-539.61	0.36262	-1	0	Stabilized	0.0502816	0.256643	0.290902	0.845618
LOC100848263	-1	-1	-1	-1	-1	-1	-1	-1	0	0	0	0	0	0	0	0	0	0	0	0	-3.8256	0.55749	-1	0	Stabilized	0.0961598	0.228158	15.7996	0.396334
LOC101905776	-1	-1	-1	-1	-1	0	-1	-1	0	0	0	0	0	0	0	0	0	0	0	0	-30.352	0.3384	-1	0	Stabilized	0.0736102	0.452081	13.0193	0.609437
LOC104969589	-1	-1	-1	-1	-1	0	-1	0	0	0	0	0	0	0	0	0	0	0	0	0	-2.0821	0.034768	-1	0	Stabilized	0.090142	0.42794	13.1091	0.558679
LOC104969735	-1	-1	-1	-1	0	-1	-1	0	0	0	0	0	0	0	0	0	0	0	0	0	-3.7655	0.12971	-1	0	Stabilized	0.0615576	0.299385	13.0047	0.73807
LOC104971238	-1	-1	-1	-1	-1	-1	-1	-1	0	0	0	0	0	0	0	0	0	0	0	0	-1.0326	0.046004	-1	0	Stabilized	0.0697335	0.351821	14.6719	0.623061
LOC104971307	-1	-1	0	0	0	0	0	0	0	0	0	0	0	0	0	0	0	0	0	0	-6389.3	-0.89559	-1	0	Stabilized	0.0560805	0.178661	-0.150979	0.78355
LOC104975366	-1	-1	0	0	0	0	0	0	0	0	0	0	0	0	0	0	0	0	0	0	-8166.2	-0.18229	-1	0	Stabilized	0.0594626	0.171238	0.0237851	0.769735
LOC104976293	-1	-1	-1	-1	-1	-1	-1	-1	0	0	0	0	0	0	0	0	0	0	0	0	-4.9347	0.39857	-1	0	Stabilized	0.0446244	0.196297	14.9026	0.798076
LOC107131715	-1	-1	-1	-1	-1	-1	-1	-1	0	0	0	0	0	0	0	0	0	0	0	0	-16.69	1.1616	-1	0	Stabilized	0.0771527	0.307358	13.7452	0.512358
LOC107131864	-1	-1	0	0	0	0	0	0	0	0	0	0	0	0	0	0	0	0	0	0	-10165000	-132.33	-1	0	Stabilized	0.0949354	0.369882	-0.117931	0.532663
LOC112442539	0	-1	-1	-1	0	0	0	0	0	0	0	0	0	0	0	0	0	0	0	0	-439.56	0.24885	-1	0	Stabilized	0.0931227	0.297046	0.107322	0.463543
LOC112449256	0	-1	0	-1	0	0	0	0	0	0	0	0	0	0	0	0	0	0	0	0	-1070.2	0.36413	-1	0	Stabilized	0.0811508	0.271191	0.0113191	0.597541
LOC112449562	-1	-1	-1	0	0	0	0	0	0	0	0	0	0	0	0	0	0	0	0	0	-1170.2	0.1252	-1	0	Stabilized	0.0388593	0.260785	0.116519	0.871941
LOC512627	-1	-1	-1	-1	0	0	0	0	0	0	0	0	0	0	0	0	0	0	0	0	-198.18	0.00060643	-1	0	Stabilized	0.0858817	0.498423	0.217029	0.604852
LOC514978	-1	-1	-1	-1	0	0	0	0	0	0	0	0	0	0	0	0	0	0	0	0	-3923.6	-0.011318	-1	0	Stabilized	0.0284667	0.496476	0.102177	0.943518
LOC787782	-1	-1	0	0	0	0	0	0	0	0	0	0	0	0	0	0	0	0	0	0	-173.94	0.2624	-1	0	Stabilized	0.0961598	0.133319	0.0955116	0.458756
LURAP1L	-1	-1	0	-1	0	0	0	0	0	0	0	0	0	0	0	0	0	0	0	0	-347.9	-0.1612	-1	0	Stabilized	0.0836512	0.321559	0.146294	0.541413
MET	-1	-1	0	0	0	0	0	0	0	0	0	0	0	0	0	0	0	0	0	0	-15461	1.2337	-1	0	Stabilized	0.076946	0.262729	0.0454727	0.581865
METTL9	-1	-1	-1	-1	-1	-1	-1	-1	0	0	0	0	0	0	0	0	0	0	0	0	-51.688	12.682	-1	0	Stabilized	0.0885951	0.141216	13.2246	0.421144
MGST1	0	-1	0	-1	0	0	0	0	0	0	0	0	0	0	0	0	0	0	0	0	-129810	-3.1085	-1	0	Stabilized	0.0714205	0.326341	-0.223935	0.776879
MPV17L	-1	-1	0	0	0	0	0	0	0	0	0	0	0	0	0	0	0	0	0	0	-1217.1	0.18002	-1	0	Stabilized	0.0503408	0.34053	-0.00267223	0.790851
MYADM	0	-1	-1	-1	0	0	0	0	0	0	0	0	0	0	0	0	0	0	0	0	-241890	20.377	-1	0	Stabilized	0.0682182	0.354112	0.0683862	0.745324
NECTIN1	-1	-1	-1	-1	-1	-1	-1	0	0	0	0	0	0	0	0	0	0	0	0	0	-20.114	0.076498	-1	0	Stabilized	0.0946996	0.487147	12.9613	0.469714
NUDT4	-1	-1	-1	-1	-1	-1	0	-1	0	0	0	0	0	0	0	0	0	0	0	0	-109.77	11.418	-1	0	Stabilized	0.085841	0.218661	13.1689	0.457444
OLFM4	0	-1	-1	-1	0	0	0	0	0	0	0	0	0	0	0	0	0	0	0	0	-1681.6	-0.17784	-1	0	Stabilized	0.0871294	0.411004	-0.0862165	0.497571
OSCAR	0	-1	-1	0	0	0	0	0	0	0	0	0	0	0	0	0	0	0	0	0	-480.89	-0.12946	-1	0	Stabilized	0.0867749	0.275973	-0.0229622	0.711107
P4HA1	-1	-1	-1	0	0	0	0	0	0	0	0	0	0	0	0	0	0	0	0	0	-2519.8	3.7025	-1	0	Stabilized	0.0988394	0.179376	0.0997978	0.433897
PAXX	-1	-1	-1	-1	-1	-1	-1	-1	-1	-1	-1	-1	-1	-1	-1	-1	-1	-1	0	0	-7.3408	4184.8	-1	0	Stabilized	0.0859655	0.269696	59.9549	0.451167
PDK4	0	-1	0	-1	0	0	0	0	0	0	0	0	0	0	0	0	0	0	0	0	-286280	-23.996	-1	0	Stabilized	0.0487849	0.15892	-0.0591312	0.87127
PTGER4	-1	-1	-1	-1	-1	-1	-1	-1	0	0	0	0	0	0	0	0	0	0	0	0	-263.32	46.77	-1	0	Stabilized	0.0845608	0.17644	14.9321	0.442295
RAB43	0	-1	-1	-1	0	0	0	0	0	0	0	0	0	0	0	0	0	0	0	0	-59233	7.1268	-1	0	Stabilized	0.0399631	0.225249	-0.154843	0.869343
SAMSN1	0	-1	-1	0	0	0	0	0	0	0	0	0	0	0	0	0	0	0	0	0	-31914	-6.0264	-1	0	Stabilized	0.0857575	0.309706	-0.0772302	0.63305
SCARB1	-1	-1	0	0	0	0	0	0	0	0	0	0	0	0	0	0	0	0	0	0	-162160	-15.268	-1	0	Stabilized	0.0873836	0.238943	-0.0942651	0.604072
SERPINB4	0	-1	-1	0	0	0	0	0	0	0	0	0	0	0	0	0	0	0	0	0	-20012	0.55733	-1	0	Stabilized	0.0296404	0.173701	-0.204851	0.9313
SFXN5	-1	-1	-1	0	0	0	0	0	0	0	0	0	0	0	0	0	0	0	0	0	-830.95	0.85362	-1	0	Stabilized	0.096895	0.133504	0.11367	0.425342
SLC28A3	-1	-1	0	0	0	0	0	0	0	0	0	0	0	0	0	0	0	0	0	0	-89342	-11.943	-1	0	Stabilized	0.0570087	0.232866	-0.13884	0.792219
SPIDR	-1	-1	-1	-1	0	0	0	0	0	0	0	0	0	0	0	0	0	0	0	0	-34452	19.095	-1	0	Stabilized	0.0534741	0.295141	0.263509	0.807847
SPINK9	0	-1	-1	0	0	0	0	0	0	0	0	0	0	0	0	0	0	0	0	0	-7125.6	0.69395	-1	0	Stabilized	0.0472658	0.166814	-0.0725822	0.802338
SPTA1	-1	-1	0	0	0	0	0	0	0	0	0	0	0	0	0	0	0	0	0	0	-752.78	0.10151	-1	0	Stabilized	0.0277152	0.243301	0.0174933	0.929211
TAGLN2	-1	-1	-1	-1	-1	-1	-1	-1	0	0	0	0	0	0	0	0	0	0	0	0	-901.06	141.2	-1	0	Stabilized	0.0990508	0.22306	13.2556	0.311224
TFAP2C	-1	-1	0	0	0	0	0	0	0	0	0	0	0	0	0	0	0	0	0	0	-1616.3	0.13712	-1	0	Stabilized	0.0675142	0.243058	-0.0619474	0.728466
TXNIP	-1	-1	-1	-1	-1	-1	-1	-1	0	0	0	0	0	0	0	0	0	0	0	0	-3299.8	506.76	-1	0	Stabilized	0.0801349	0.190631	13.1704	0.441427
VPS37D	-1	-1	-1	-1	-1	-1	-1	-1	0	0	0	0	0	0	0	0	0	0	0	0	-1.5241	0.28456	-1	0	Stabilized	0.0761016	0.156844	15.3356	0.515039
ZC2HC1C	-1	-1	-1	-1	-1	-1	-1	-1	0	0	0	0	0	0	0	0	0	0	0	0	-0.74539	0.19564	-1	0	Stabilized	0.0760391	0.116064	17.8565	0.571185
ZDHHC3	0	-1	0	-1	0	0	0	0	0	0	0	0	0	0	0	0	0	0	0	0	-291800	-4.3097	-1	0	Stabilized	0.0697937	0.320861	0.0329299	0.70706
ADM2	0	0	0	0	0	0	0	0	0	0	0	0	0	0	0	0	1	1	1	1	0.060553	127.12	0	1	Up	0.398293	0.0816354	59.7432	0.495384
ARHGEF18	-1	-1	-1	-1	1	1	1	1	1	1	1	1	1	1	1	1	1	1	1	1	-24316	67.21	-1	1	Up	0.0775471	0.0955633	0.208994	0.562487
ARID2	0	0	1	0	1	1	1	1	1	1	1	1	1	1	1	1	1	1	1	1	-4620.7	14.236	0	1	Up	0.100045	0.0953605	0.148827	0.47492
ATF1	0	0	0	0	1	1	1	1	1	1	1	1	1	1	1	1	1	1	1	1	-478.52	11.016	0	1	Up	0.360739	0.0864004	1.03713	0.352944
BIVM	0	0	0	0	0	0	0	0	0	0	0	0	0	0	0	0	1	1	1	1	-5.0782	1777.9	0	1	Up	0.141199	0.0924601	59.8511	0.448796
CCDC126	0	0	0	0	1	1	1	1	1	1	1	1	1	1	1	1	1	1	1	1	-165.67	1.1748	0	1	Up	0.132936	0.0877477	0.305161	0.440338
CCDC91	0	0	1	0	1	1	1	1	1	1	1	1	1	1	1	1	1	1	1	1	-1167	4.4279	0	1	Up	0.161324	0.0894366	-0.0339088	0.396947
CCL4	0	0	0	0	0	0	0	0	0	0	0	0	0	0	0	0	0	1	1	0	-0.38002	4088.1	0	1	Up	0.356264	0.071493	59.9475	0.638087
CEBPZ	0	0	1	1	1	1	1	1	1	1	1	1	1	1	1	1	1	1	1	1	-150170	22.097	0	1	Up	0.178607	0.0788805	0.0518479	0.448177
CNOT4	0	0	0	0	1	1	0	1	1	1	1	1	1	1	1	1	1	1	1	1	-14.425	7.2763	0	1	Up	0.232709	0.0953799	12.9628	0.318985
EIF4EBP3	0	0	0	0	1	1	1	1	1	1	1	1	1	1	1	1	1	1	1	1	-6430.8	57.906	0	1	Up	0.127296	0.066155	0.432282	0.569246
EIF4G3	0	0	0	0	1	1	1	1	1	1	1	1	1	1	1	1	1	1	1	1	-110.18	36.969	0	1	Up	0.490222	0.0716164	8.15086	0.46148
ERC1	0	0	1	0	1	1	1	1	1	1	1	1	1	1	1	1	1	1	1	1	-1473.9	5.4768	0	1	Up	0.201203	0.0936043	0.127072	0.361564
EXOC4	0	0	1	0	1	1	1	1	1	1	1	1	1	1	1	1	1	1	1	1	-2071.8	10.752	0	1	Up	0.123316	0.0800324	0.142255	0.492839
FANCM	1	0	0	1	1	1	1	1	1	1	1	1	1	1	1	1	1	1	1	1	161170	8.0747	0	1	Up	0.231269	0.0927981	-0.199589	0.586161
FBXO34	0	0	0	0	1	1	1	1	1	1	1	1	1	1	1	1	1	1	1	1	-837.6	9.6509	0	1	Up	0.248858	0.0664299	0.410968	0.523265
FOXRED1	0	0	0	0	0	0	0	0	0	0	0	0	0	0	0	0	1	0	1	0	-0.28261	857.67	0	1	Up	0.17365	0.0721205	60.0133	0.626803
GDAP2	0	0	1	1	1	1	1	1	1	1	1	1	1	1	1	1	1	1	1	1	-9072.8	6.2659	0	1	Up	0.259941	0.0982661	-0.143173	0.339692
GPD1L	1	0	0	1	1	1	1	1	1	1	1	1	1	1	1	1	1	1	1	1	8631.6	3.2838	0	1	Up	0.245714	0.0970239	-0.0611824	0.586173
GPRASP1	0	0	0	0	0	0	0	0	0	0	0	0	0	0	0	0	1	0	1	0	-0.36085	4326.7	0	1	Up	0.331167	0.0918169	59.9546	0.498756
KLHL9	0	0	0	0	0	0	0	0	0	0	0	0	0	0	0	0	1	0	0	1	-0.14606	3777.9	0	1	Up	0.293358	0.0122938	59.9964	0.986865
LOC104972660	0	0	0	0	0	0	0	0	0	0	0	0	0	0	0	0	1	1	1	1	0.26469	394.27	0	1	Up	0.330587	0.0795759	59.7855	0.599033
LOC112442278	0	0	0	0	0	0	0	0	0	0	0	0	0	0	0	0	0	1	0	1	33.498	244050	0	1	Up	0.293631	0.0811164	59.9916	0.66269
LOC112444174	0	0	0	0	0	0	0	0	0	0	0	0	0	0	0	0	1	0	1	0	-0.041182	295.26	0	1	Up	0.353633	0.0855461	59.9797	0.547209
LOC515276	0	0	0	0	0	0	0	0	0	0	0	0	0	0	0	0	0	0	1	1	0.048325	14468	0	1	Up	0.37381	0.0482173	60.1504	0.819387
LOC781951	0	0	0	0	0	0	0	0	0	0	0	0	0	0	0	0	1	1	1	1	0.22121	1048.1	0	1	Up	0.418248	0.0722605	59.7464	0.662976
LRIF1	0	0	0	0	1	1	1	1	1	1	1	1	1	1	1	1	1	1	1	1	-1615.9	14.768	0	1	Up	0.168487	0.094386	0.225383	0.36322
MALT1	0	0	0	0	1	1	1	1	1	1	1	1	1	1	1	1	1	1	1	1	-12788	35.241	0	1	Up	0.111555	0.0953106	0.145834	0.485374
MEAF6	0	0	0	0	0	0	0	0	0	0	0	0	1	1	1	1	1	1	1	1	-13.21	53.896	0	1	Up	0.171371	0.0845301	42.9046	0.425753
MTMR9-2	0	0	0	0	1	1	1	1	1	1	1	1	1	1	1	1	1	1	1	1	-991.98	5.38	0	1	Up	0.151571	0.0812886	0.299171	0.449817
NAA20	0	0	0	0	0	0	0	0	0	0	0	0	0	0	0	0	1	1	1	1	-1.2906	1492.2	0	1	Up	0.29268	0.0928034	59.8064	0.487637
NAA30	0	0	1	1	1	1	1	1	1	1	1	1	1	1	1	1	1	1	1	1	-13342	8.1986	0	1	Up	0.127805	0.0767169	-0.176492	0.505781
NFATC3	0	0	0	0	1	1	1	1	1	1	1	1	1	1	1	1	1	1	1	1	-6110	48.795	0	1	Up	0.146346	0.0609545	0.45863	0.650959
NFXL1	0	0	1	1	1	1	1	1	1	1	1	1	1	1	1	1	1	1	1	1	-550.89	2.5497	0	1	Up	0.165729	0.091933	0.139746	0.383519
NIPAL3	0	0	1	0	1	1	1	1	1	1	1	1	1	1	1	1	1	1	1	1	-1939.1	13.386	0	1	Up	0.250572	0.0829143	0.22618	0.403052
NOCT	0	0	0	0	1	1	1	1	1	1	1	1	1	1	1	1	1	1	1	1	-138.67	1.1815	0	1	Up	0.152384	0.0960023	0.353097	0.369633
PAGR1	0	0	0	0	0	0	0	0	0	0	0	0	0	0	0	0	0	1	1	0	-0.15651	577.71	0	1	Up	0.311674	0.0675565	59.9785	0.714793
PDGFB	0	0	0	0	0	0	0	0	0	0	0	0	0	0	0	0	0	1	1	0	0.38911	4012.6	0	1	Up	0.410331	0.0875078	60.0722	0.613517
PNISR	0	0	0	0	0	0	0	0	0	0	0	0	1	1	1	1	1	1	1	1	-0.39899	17.803	0	1	Up	0.449818	0.0824022	37.9239	0.685345
PPP4R3A	0	0	0	0	1	1	1	1	1	1	1	1	1	1	1	1	1	1	1	1	-2970.8	40.376	0	1	Up	0.257597	0.0700476	0.28961	0.491215
QSER1	0	0	1	1	1	1	1	1	1	1	1	1	1	1	1	1	1	1	1	1	-5938.2	15.691	0	1	Up	0.127897	0.082538	0.0775964	0.482477
RAB18	0	0	0	0	1	1	1	1	1	1	1	1	1	1	1	1	1	1	1	1	-467.49	19.163	0	1	Up	0.405696	0.0959406	2.10392	0.337974
RAB21	0	0	0	0	1	1	1	1	1	1	1	1	1	1	1	1	1	1	1	1	-33.405	15	0	1	Up	0.490975	0.087379	12.8724	0.340549
RBM7	0	0	1	1	1	1	1	1	1	1	1	1	1	1	1	1	1	1	1	1	-4417.2	4.4659	0	1	Up	0.23134	0.0990329	-0.155978	0.319244
RNF20	0	0	1	0	1	1	1	1	1	1	1	1	1	1	1	1	1	1	1	1	-3200.4	16.823	0	1	Up	0.205584	0.0941664	0.20536	0.334902
RPAP3	0	0	1	1	1	1	1	1	1	1	1	1	1	1	1	1	1	1	1	1	-49157	4.9374	0	1	Up	0.19052	0.0797829	-0.0446782	0.431649
SLC35E2	1	0	1	0	1	1	1	1	1	1	1	1	1	1	1	1	1	1	1	1	-39791	23.715	0	1	Up	0.165997	0.0860948	-0.0837879	0.407423
SMIM32	0	0	0	0	0	0	0	0	0	0	0	0	0	0	0	0	0	0	1	1	-0.344	493.78	0	1	Up	0.174372	0.0877831	59.8642	0.502307
ST13	0	0	0	0	1	1	1	1	1	1	1	1	1	1	1	1	1	1	1	1	-6371.7	40.069	0	1	Up	0.207889	0.0744797	0.291676	0.472163
TRNT1	0	0	1	0	1	1	1	1	1	1	1	1	1	1	1	1	1	1	1	1	-1718.8	10.047	0	1	Up	0.307077	0.0794611	0.13285	0.414507
TSC22D2	0	0	0	0	1	1	1	1	1	1	1	1	1	1	1	1	1	1	1	1	-435.33	10.241	0	1	Up	0.285756	0.0878469	0.995852	0.36425
UBE2Z	0	0	1	1	1	1	1	1	1	1	1	1	1	1	1	1	1	1	1	1	-214710	14.192	0	1	Up	0.114281	0.0922075	-0.18756	0.507512
UTP6	0	0	1	1	1	1	1	1	1	1	1	1	1	1	1	1	1	1	1	1	-590010	18.863	0	1	Up	0.161354	0.0993741	-0.0213872	0.343197
VPREB3	0	0	0	0	1	1	1	1	1	1	1	1	1	1	1	1	1	1	1	1	-8.2736	1.7363	0	1	Up	0.487443	0.0939532	8.24533	0.310737
VPS26A	0	0	0	0	0	0	0	0	0	0	0	0	0	0	0	0	1	1	0	0	-23.97	389510	0	1	Up	0.28193	0.026338	60.1126	0.936696
WAPL	0	0	0	0	1	1	1	1	1	1	1	1	1	1	1	1	1	1	1	1	-5573.7	31.4	0	1	Up	0.12844	0.0949574	0.14994	0.428745
WDR78	0	0	0	0	0	0	0	0	1	1	1	1	1	1	1	1	1	1	1	1	-1.6132	1.4478	0	1	Up	0.182428	0.0900129	24.9506	0.372413
ZNF664	0	0	1	1	1	1	1	1	1	1	1	1	1	1	1	1	1	1	1	1	-21295	9.0517	0	1	Up	0.189424	0.0884296	0.00966265	0.394651

## Sheet: INR
GeneID	Trends.S003.7.Day0_S3.Trend	Trends.S005.10.Day0_S5.Trend	Trends.S013.30.Day0_S13.Trend	Trends.S024.50.Day0_S24.Trend	Trends.S029.7.Day13_S29.Trend	Trends.S031.10.Day13_S31.Trend	Trends.S039.30.Day13_S39.Trend	Trends.S050.50.Day13_S50.Trend	Trends.S055.7.Day28_S55.Trend	Trends.S057.10.Day28_S57.Trend	Trends.S065.30.Day28_S65.Trend	Trends.S076.50.Day28_S76.Trend	Trends.S081.7.Day45_S81.Trend	Trends.S083.10.Day45_S83.Trend	Trends.S091.30.Day45_S91.Trend	Trends.S102.50.Day45_S102.Trend	Trends.S107.7.Day60_S107.Trend	Trends.S109.10.Day60_S109.Trend	Trends.S117.30.Day60_S117.Trend	Trends.S128.50.Day60_S128.Trend	Segment.Slopes.Segment1.Slope	Segment.Slopes.Segment2.Slope	Segment.Trends.Segment1.Trend	Segment.Trends.Segment2.Trend	Trend.Profile	Segment.Pvalues.Segment1.Pvalue	Segment.Pvalues.Segment2.Pvalue	Breakpoint1	AdjustedR2
ACACA	1	1	1	1	1	1	1	1	1	1	1	1	0	0	0	0	0	0	0	0	23.548	-15.871	1	0	Stabilized	0.0854765	0.207502	29.4252	0.385567
AHI1	1	1	1	1	1	1	1	1	1	1	0	0	0	0	0	0	0	0	0	0	14.344	-2.2004	1	0	Stabilized	0.0942395	0.334549	28.0897	0.489368
AHSA1	0	0	0	0	1	1	1	1	1	1	1	1	1	1	1	1	1	1	1	1	-74.066	28.527	0	1	Up	0.479018	0.0580495	8.27215	0.58982
AK7	1	1	1	1	1	1	1	1	1	1	1	1	0	0	0	0	0	0	0	0	2.3752	-2.2881	1	0	Stabilized	0.0847654	0.155005	34.9088	0.438256
ANKRD34A	1	1	1	1	1	1	1	1	1	1	1	1	1	1	1	1	1	1	0	0	3.7393	-817.58	1	0	Stabilized	0.0904988	0.268148	59.8722	0.393809
APOBEC3Z2	1	1	1	1	1	1	1	1	1	1	1	1	1	1	1	1	1	0	0	0	15.377	-8628.4	1	0	Stabilized	0.0852531	0.128912	59.8895	0.461144
APRT	1	1	1	1	1	1	1	1	1	1	1	1	1	1	1	1	0	0	0	0	33.332	-7620.5	1	0	Stabilized	0.0859157	0.170257	59.8911	0.415652
ARMCX5	1	1	1	1	1	1	1	1	1	1	1	1	1	1	1	1	1	1	1	1	6.77332	NA	1	NA	None	0.00128868	NA	NA	0.415378
ASPHD2	1	1	1	1	1	1	1	1	1	1	1	1	0	0	0	0	0	0	0	0	12.321	-7.2363	1	0	Stabilized	0.0834882	0.226302	28.2238	0.391557
BANP	0	0	0	0	0	0	0	0	0	0	0	0	0	1	1	1	1	1	1	1	3.4979	48.809	0	1	Up	0.32583	0.0930935	45.0233	0.554082
BCAS3	1	1	1	1	1	1	1	1	1	1	1	1	1	1	1	1	1	0	0	0	9.966	-5263.9	1	0	Stabilized	0.0977952	0.174372	59.983	0.377221
BCL2	1	1	1	1	1	1	1	1	1	1	1	1	1	1	1	1	0	0	0	1	8.7885	-6624.6	1	0	Stabilized	0.0612441	0.151738	60.0607	0.58827
BYSL	1	1	1	1	1	1	1	1	1	1	1	1	0	0	0	0	0	0	0	0	14.665	-18.198	1	0	Stabilized	0.0921686	0.133747	38.4174	0.442662
C11H9orf78	1	1	1	1	1	1	1	1	1	1	1	1	1	1	1	1	0	0	0	1	9.1617	-9282.8	1	0	Stabilized	0.098697	0.296354	60.1315	0.34647
C20H5orf51	1	1	1	1	1	1	1	1	1	1	1	1	0	0	0	0	0	0	0	0	68.637	-38.348	1	0	Stabilized	0.0927666	0.248416	28.255	0.325527
CACYBP	1	1	1	1	1	1	1	1	1	1	1	1	1	1	1	1	1	1	1	1	16.6451	NA	1	NA	None	0.000566277	NA	NA	0.46401
CATSPERD	0	0	0	0	0	0	0	0	-1	-1	-1	0	-1	-1	-1	-1	-1	-1	-1	-1	17.857	-15.648	0	-1	Down	0.119996	0.0915012	28.0901	0.447122
CCDC117	1	1	1	1	1	1	1	1	1	1	1	1	1	1	1	1	1	1	1	1	17.1462	NA	1	NA	None	0.00170999	NA	NA	0.397758
CCT4	1	1	1	1	1	1	1	1	1	1	1	1	1	1	1	1	1	1	1	1	30.0316	NA	1	NA	None	0.00579665	NA	NA	0.316348
CD72	1	1	1	1	1	1	1	1	1	1	1	0	0	0	0	0	0	0	0	0	65.609	-36.236	1	0	Stabilized	0.0930222	0.180839	27.9888	0.367309
CDC6	0	0	0	0	0	0	0	0	0	0	0	0	0	0	0	0	1	0	0	1	-0.19732	1747.4	0	1	Up	0.255765	0.0954993	60.174	0.749994
CDYL2	1	1	1	1	1	1	1	1	1	0	1	1	0	0	0	0	0	0	0	0	28.637	-7.9495	1	0	Stabilized	0.0951558	0.291504	28.2255	0.385505
CERS4	1	1	1	1	1	1	1	1	1	1	1	1	1	1	1	1	0	1	0	1	28.625	-19306	1	0	Stabilized	0.0881195	0.134879	59.9338	0.435426
CHD9	1	1	1	1	1	1	1	1	1	1	1	0	0	0	0	0	0	0	0	0	78.927	-27.211	1	0	Stabilized	0.0989882	0.263754	28.0852	0.343428
CIART	1	1	1	1	1	1	1	1	1	1	1	1	0	0	0	0	0	0	0	0	7.5259	-5.5901	1	0	Stabilized	0.0951779	0.209856	29.4518	0.32737
CNOT4	1	1	1	1	1	1	1	1	1	1	1	1	1	1	1	1	1	1	1	1	6.79055	NA	1	NA	None	0.004924	NA	NA	0.327735
COG2	1	1	1	1	1	1	1	1	0	1	1	1	0	0	0	0	0	0	0	0	51.979	-39.884	1	0	Stabilized	0.087536	0.130033	28.1874	0.439975
COL9A3	0	0	0	0	-1	-1	-1	-1	-1	-1	-1	-1	-1	-1	-1	-1	-1	-1	-1	-1	2.77	-0.21056	0	-1	Down	0.447022	0.0837716	4.43211	0.473033
CXHXorf65	0	0	0	0	0	0	0	0	-1	-1	-1	-1	-1	-1	-1	-1	-1	-1	-1	-1	6.0593	-4.6102	0	-1	Down	0.145908	0.0829206	26.9852	0.488739
DCPS	1	1	1	1	1	1	1	1	1	1	1	1	1	1	1	1	0	0	0	0	8.8133	-989.06	1	0	Stabilized	0.0771967	0.160891	59.5151	0.468107
DEF6	1	1	1	1	1	1	1	1	1	1	1	1	1	1	1	1	0	0	0	0	63.271	-108.62	1	0	Stabilized	0.085204	0.491849	45.2035	0.352143
DIRAS2	1	1	1	1	1	1	1	1	1	1	1	1	1	1	1	1	0	0	0	0	26.058	-7077.7	1	0	Stabilized	0.0966582	0.131142	59.76	0.404078
DNAH12	0	0	0	0	0	0	0	0	-1	-1	-1	0	-1	-1	-1	-1	-1	-1	-1	-1	6.1071	-4.651	0	-1	Down	0.112795	0.0975194	27.7742	0.45092
DNAJA1	0	0	0	0	0	0	0	0	1	1	1	1	1	1	1	1	1	1	1	1	-26.967	60.885	0	1	Up	0.280961	0.0688209	15.8268	0.71334
DNAJB1	0	0	0	0	1	1	1	1	1	1	1	1	1	1	1	1	1	1	1	1	-2399.2	49.968	0	1	Up	0.258178	0.0630578	0.574405	0.569088
DNAJB4	1	1	1	1	1	1	1	1	1	1	1	1	1	1	1	1	1	1	1	1	2.50461	NA	1	NA	None	0.00379719	NA	NA	0.345549
DNAJC19	1	1	1	1	1	1	1	1	1	0	1	1	0	0	0	0	0	0	0	0	4.4347	-2.9744	1	0	Stabilized	0.0923584	0.153828	28.1727	0.385378
DYNLL1	1	1	1	1	1	1	1	1	1	1	1	1	1	1	1	1	1	1	1	1	12.1922	NA	1	NA	None	0.00518324	NA	NA	0.324171
EHBP1L1	1	1	1	1	1	1	1	1	1	1	1	1	1	1	1	1	1	1	1	1	98.6337	NA	1	NA	None	0.00071278	NA	NA	0.450785
ENOSF1	1	1	1	1	1	1	1	1	1	1	1	1	0	0	0	0	0	0	0	0	1.2876	-1.329	1	0	Stabilized	0.0924523	0.159322	32.2246	0.381841
ERBB3	1	1	1	1	1	1	1	1	1	1	1	1	0	0	0	0	0	0	0	0	0.60497	-0.46526	1	0	Stabilized	0.0933402	0.201827	30.6483	0.340742
ERBB4	1	1	1	1	1	1	1	1	1	1	1	1	1	1	1	1	1	1	1	1	0.222401	NA	1	NA	None	0.000465551	NA	NA	0.475037
FAM171A2	1	1	1	1	1	1	1	1	1	1	1	1	1	1	1	1	1	0	0	1	0.12531	-783.33	1	0	Stabilized	0.0715278	0.225464	60.1995	0.507702
FAM174A	0	0	0	0	0	0	0	0	-1	-1	-1	0	-1	-1	-1	-1	-1	-1	-1	-1	20.122	-18.818	0	-1	Down	0.127007	0.090765	27.8659	0.431649
FAM186B	1	1	1	1	1	1	1	1	0	1	1	1	0	0	0	0	0	0	0	0	0.94324	-0.67954	1	0	Stabilized	0.0887371	0.13856	27.9374	0.42127
FASN	1	1	1	1	1	1	1	1	1	1	1	1	0	0	0	0	0	0	0	0	125.02	-116.59	1	0	Stabilized	0.0994162	0.183123	31.685	0.322042
FCRL5	1	1	1	1	1	1	1	1	1	1	1	1	1	1	1	1	1	1	0	0	55.1	-245600	1	0	Stabilized	0.0960248	0.226505	60.0247	0.347453
FDFT1	1	1	1	1	1	1	1	1	1	1	1	1	0	0	0	0	0	0	0	0	95.081	-105.53	1	0	Stabilized	0.070521	0.116916	35.7536	0.560301
FKBP4	0	0	0	0	1	1	1	1	1	1	1	1	1	1	1	1	1	1	1	1	-1159.4	40.941	0	1	Up	0.316539	0.0529227	0.97477	0.647061
GLS	1	1	1	1	1	1	1	1	0	1	1	0	0	0	0	0	0	0	0	0	170.22	-57.381	1	0	Stabilized	0.095416	0.215937	27.9335	0.431313
GP6	1	1	1	1	1	1	1	1	1	1	0	1	0	0	0	0	0	0	0	0	19.305	-12.286	1	0	Stabilized	0.0949271	0.163873	28.2033	0.364201
GPR146	1	1	1	1	1	1	1	1	1	1	1	1	0	0	0	0	0	0	0	0	15.095	-11.604	1	0	Stabilized	0.0803151	0.17698	29.4265	0.437905
GPR183	1	1	1	1	1	1	1	1	1	1	1	1	1	1	1	1	1	1	1	1	32.2175	NA	1	NA	None	0.00339272	NA	NA	0.353147
GREB1L	0	0	0	0	0	0	0	0	-1	-1	-1	-1	-1	-1	-1	-1	-1	-1	-1	-1	11.097	-11.31	0	-1	Down	0.18514	0.0824127	27.0782	0.421494
GUCY1A1	1	1	1	1	1	1	1	1	1	1	0	1	0	0	0	0	0	0	0	0	3.6204	-2.7386	1	0	Stabilized	0.0955299	0.142769	27.9583	0.382898
HCFC1	1	1	1	1	1	1	1	1	1	1	1	1	1	1	1	1	1	0	0	0	73.251	-31479	1	0	Stabilized	0.0735935	0.18468	60.0041	0.487822
HDAC4	1	1	1	1	1	1	1	1	1	1	1	1	0	0	0	0	0	0	0	0	28.776	-15.632	1	0	Stabilized	0.0936444	0.256206	28.1816	0.31832
HGFAC	1	1	1	1	1	1	1	1	1	1	0	1	0	0	0	0	0	0	0	0	0.99362	-0.40129	1	0	Stabilized	0.0947927	0.231889	28.1457	0.362859
HIST2H2BE	1	1	1	1	1	1	1	1	1	1	1	1	1	1	1	1	1	1	1	1	27.4795	NA	1	NA	None	0.00364145	NA	NA	0.348383
HIVEP3	1	1	1	1	1	1	1	1	1	1	1	1	0	0	0	0	0	0	0	0	59.371	-24.362	1	0	Stabilized	0.0935829	0.30156	28.4044	0.326501
HMGCR	1	1	1	1	1	1	1	1	1	1	1	0	0	0	0	0	0	0	0	0	141.64	-56.164	1	0	Stabilized	0.0718756	0.188945	28.1753	0.534454
HOXA9	1	1	1	1	1	1	1	1	1	1	0	0	0	0	0	0	0	0	0	0	0.4533	-0.31598	1	0	Stabilized	0.0882648	0.109267	27.8813	0.483892
HR	1	1	1	1	1	1	1	1	1	1	1	1	1	1	1	1	0	0	0	0	2.0453	-3.2499	1	0	Stabilized	0.0894807	0.495995	45.1733	0.321261
HSF4	1	1	1	1	1	1	1	1	-1	-1	1	1	-1	-1	-1	-1	-1	-1	-1	-1	4.7866	-3.4563	1	-1	Down	0.0839876	0.0999054	27.8829	0.521556
HSP90AA1	1	1	1	1	1	1	1	1	1	1	1	1	1	1	1	1	1	1	1	1	210.057	NA	1	NA	None	0.000521277	NA	NA	0.468697
HSP90AB1	0	0	0	0	0	0	1	1	1	1	1	1	1	1	1	1	1	1	1	1	-445.02	334.48	0	1	Up	0.192673	0.069678	13.0417	0.56363
HSPA4	1	1	1	1	1	1	1	1	1	1	1	1	1	1	1	1	1	1	1	1	28.419	NA	1	NA	None	0.00320762	NA	NA	0.356903
HSPA8	1	1	1	1	1	1	1	1	1	1	1	1	1	1	1	1	1	1	1	1	508.303	NA	1	NA	None	0.00538861	NA	NA	0.321462
HSPH1	0	0	0	0	0	0	0	0	0	0	0	0	0	0	0	0	1	1	1	1	15.394	11016	0	1	Up	0.1598	0.0435021	59.6016	0.911007
ICA1L	1	1	1	1	1	1	1	1	1	1	1	1	1	1	1	1	1	1	1	1	0.187364	NA	1	NA	None	0.00532997	NA	NA	0.322225
IDI1	1	1	1	1	1	1	1	1	-1	-1	-1	1	-1	-1	-1	-1	-1	-1	-1	-1	51.415	-29.78	1	-1	Down	0.0806157	0.0895126	27.9647	0.623441
IFNAR2	1	1	1	1	1	1	1	1	1	1	1	1	1	1	1	1	1	0	1	0	47.654	-22221	1	0	Stabilized	0.0812115	0.235634	59.8982	0.413138
IKBKG	1	1	1	1	1	1	1	1	1	1	1	1	0	0	0	0	0	0	0	0	48.011	-31.118	1	0	Stabilized	0.0932844	0.229289	28.2303	0.329317
INSIG1	1	1	1	1	1	1	1	1	0	0	1	0	0	0	0	0	0	0	0	0	88.132	-49.165	1	0	Stabilized	0.0903188	0.104892	28.0863	0.559115
JAKMIP3	1	1	1	1	1	1	1	1	1	1	1	1	0	0	0	0	0	0	0	0	14.214	-9.5641	1	0	Stabilized	0.078892	0.195364	28.1668	0.437773
JMJD6	1	1	1	1	1	1	1	1	1	1	1	1	1	1	1	1	1	1	1	1	6.77256	NA	1	NA	None	0.00213021	NA	NA	0.38375
JRKL	1	1	1	1	1	1	1	1	1	1	0	1	0	0	0	0	0	0	0	0	14.609	-8.7832	1	0	Stabilized	0.0994523	0.178373	27.9777	0.329799
KIAA1191	1	1	1	1	1	1	1	1	1	1	1	1	0	0	0	0	0	0	0	0	85.522	-43.521	1	0	Stabilized	0.0923089	0.26499	28.2078	0.326613
KIF3B	1	1	1	1	1	1	1	1	1	1	1	0	0	0	0	0	0	0	0	0	53.47	-20.899	1	0	Stabilized	0.0864508	0.220634	28.0581	0.422168
KRBA2	0	0	0	0	0	0	0	0	-1	-1	-1	-1	-1	-1	-1	-1	-1	-1	-1	-1	14.614	-11.012	0	-1	Down	0.162419	0.0930724	27.826	0.438038
LAT2	1	1	1	1	1	1	1	1	1	1	1	1	0	0	0	0	0	0	0	0	124.16	-65.28	1	0	Stabilized	0.0917397	0.25648	27.9949	0.330351
LETM2	0	0	0	0	0	0	0	0	-1	-1	-1	-1	-1	-1	-1	-1	-1	-1	-1	-1	0.46992	-0.4711	0	-1	Down	0.199767	0.0910555	26.3133	0.35709
LOC100299025	1	1	1	1	1	1	1	1	1	1	1	1	0	0	0	0	0	0	0	0	2.7121	-2.5956	1	0	Stabilized	0.0993861	0.180591	34.6753	0.333438
LOC100335608	0	0	0	0	0	0	0	0	-1	-1	-1	-1	-1	-1	-1	-1	-1	-1	-1	-1	9.5638	-10.312	0	-1	Down	0.213651	0.0926118	27.8688	0.345472
LOC100336414	0	0	0	0	1	1	1	1	1	1	1	1	1	1	1	1	1	1	1	1	-14.662	8.662	0	1	Up	0.493857	0.0623542	10.2352	0.555435
LOC100847644	0	0	0	0	0	0	0	0	-1	-1	-1	-1	-1	-1	-1	-1	-1	-1	-1	-1	0.6447	-0.41793	0	-1	Down	0.14877	0.0969723	24.9395	0.404737
LOC100847802	0	0	0	0	0	0	0	0	-1	-1	-1	-1	-1	-1	-1	-1	-1	-1	-1	-1	20.512	-15.153	0	-1	Down	0.163097	0.0948475	26.7556	0.409871
LOC100849652	1	1	1	1	1	1	1	1	1	1	1	0	0	0	0	0	0	0	0	0	5.7872	-3.5693	1	0	Stabilized	0.0937435	0.166218	28.0892	0.368993
LOC101902407	1	1	1	1	1	1	1	1	0	1	0	1	0	0	0	0	0	0	0	0	0.67649	-0.41663	1	0	Stabilized	0.0852999	0.118458	28.0024	0.493413
LOC101902468	0	0	0	0	0	0	0	0	-1	-1	-1	-1	-1	-1	-1	-1	-1	-1	-1	-1	1.4454	-1.5417	0	-1	Down	0.142631	0.0573645	27.7561	0.629375
LOC101902656	1	1	1	1	1	1	1	1	0	0	0	0	0	0	0	0	0	0	0	0	3.0361	-0.4742	1	0	Stabilized	0.0976586	0.221286	16.3988	0.400234
LOC101902786	0	0	0	0	0	0	0	0	-1	-1	-1	0	-1	-1	-1	-1	-1	-1	-1	-1	2.1367	-2.3746	0	-1	Down	0.135914	0.0829375	27.8658	0.456158
LOC101903178	0	0	0	0	0	0	0	0	-1	-1	-1	-1	-1	-1	-1	-1	-1	-1	-1	-1	18.053	-14.741	0	-1	Down	0.171447	0.0923063	25.5269	0.378522
LOC101903678	0	0	0	0	0	0	0	0	-1	-1	-1	-1	-1	-1	-1	-1	-1	-1	-1	-1	0.72801	-0.58262	0	-1	Down	0.157351	0.0848779	26.2532	0.444609
LOC101904366	0	0	0	0	0	0	0	0	0	-1	-1	-1	-1	-1	-1	-1	-1	-1	-1	-1	0.37399	-0.40363	0	-1	Down	0.145547	0.0914603	27.8155	0.398535
LOC101904842	-1	-1	-1	-1	-1	-1	-1	-1	-1	-1	-1	-1	-1	-1	-1	-1	-1	-1	-1	-1	-0.408675	NA	-1	NA	None	2.45875544587386e-05	NA	NA	0.617118
LOC101905498	1	1	1	1	1	1	1	1	1	1	1	1	0	0	0	0	0	0	0	0	6.9806	-7.5363	1	0	Stabilized	0.0833984	0.138329	27.9963	0.53374
LOC101905566	0	0	0	0	0	0	0	0	-1	-1	-1	-1	-1	-1	-1	-1	-1	-1	-1	-1	0.51537	-0.33491	0	-1	Down	0.150692	0.0997267	17.7565	0.390476
LOC101906041	1	1	1	1	1	1	1	1	1	1	1	1	0	0	0	0	0	0	0	0	0.50237	-0.56016	1	0	Stabilized	0.0866091	0.138425	29.6818	0.486378
LOC101906067	0	0	0	0	0	0	0	0	-1	-1	-1	-1	-1	-1	-1	-1	-1	-1	-1	-1	0.70187	-0.54901	0	-1	Down	0.16095	0.0904412	24.4124	0.39159
LOC101906135	0	0	0	0	0	0	0	0	-1	-1	-1	-1	-1	-1	-1	-1	-1	-1	-1	-1	7.8629	-5.6895	0	-1	Down	0.144042	0.0846619	23.0982	0.437564
LOC101906364	1	1	1	1	1	1	1	1	1	1	1	1	1	1	1	1	1	0	0	0	1.5454	-215.19	1	0	Stabilized	0.0771179	0.407396	59.7581	0.447293
LOC101906367	0	0	0	0	0	0	0	0	-1	-1	-1	-1	-1	-1	-1	-1	-1	-1	-1	-1	1.192	-0.67107	0	-1	Down	0.134375	0.0990568	21.8441	0.38946
LOC101907255	0	0	0	0	0	0	0	0	-1	-1	0	-1	-1	-1	-1	-1	-1	-1	-1	-1	2.1882	-2.5546	0	-1	Down	0.148191	0.0867772	28.0584	0.421193
LOC101907540	0	0	0	0	0	0	0	0	-1	-1	-1	-1	-1	-1	-1	-1	-1	-1	-1	-1	2.5821	-1.6948	0	-1	Down	0.140906	0.0918066	22.931	0.409314
LOC101909432	1	1	1	1	1	1	1	1	1	1	1	1	0	0	0	0	0	0	0	0	0.32945	-0.16105	1	0	Stabilized	0.0981634	0.280072	31.3633	0.325278
LOC104969670	1	1	1	1	1	1	1	1	1	1	1	1	1	1	1	1	1	1	1	1	1.45592	NA	1	NA	None	0.00333348	NA	NA	0.354328
LOC104970511	1	1	1	1	1	1	1	1	0	1	1	0	0	0	0	0	0	0	0	0	33.063	-21.561	1	0	Stabilized	0.0880268	0.115741	28.1112	0.479594
LOC104972031	1	1	1	1	1	1	1	1	1	-1	1	1	-1	-1	-1	-1	-1	-1	-1	-1	0.84203	-0.88154	1	-1	Down	0.0795428	0.0889207	28.1311	0.587865
LOC104973042	1	1	1	1	1	1	1	1	-1	-1	-1	-1	-1	-1	-1	-1	-1	-1	-1	-1	0.53698	-0.22917	1	-1	Down	0.0964367	0.0918092	16.5617	0.50129
LOC104973586	0	0	0	0	0	0	0	0	-1	-1	-1	-1	-1	-1	-1	-1	-1	-1	-1	-1	0.41225	-0.44412	0	-1	Down	0.195101	0.0834861	25.8023	0.404594
LOC104973826	0	0	0	0	0	0	0	0	0	0	0	0	0	0	0	0	1	1	0	1	-0.28996	3573.5	0	1	Up	0.472566	0.0786228	59.8396	0.582178
LOC104974758	1	1	1	1	1	1	1	1	1	1	1	0	0	0	0	0	0	0	0	0	14.115	-9.0775	1	0	Stabilized	0.0982426	0.167921	28.0478	0.342297
LOC104975445	0	0	0	0	0	0	0	0	-1	-1	-1	-1	-1	-1	-1	-1	-1	-1	-1	-1	0.84115	-0.65835	0	-1	Down	0.158389	0.0869159	27.7991	0.464497
LOC104975561	0	0	0	0	0	0	0	0	-1	-1	-1	-1	-1	-1	-1	-1	-1	-1	-1	-1	2.0684	-1.805	0	-1	Down	0.189005	0.0959462	27.8941	0.369369
LOC104975667	0	0	0	0	0	0	0	0	-1	-1	-1	-1	-1	-1	-1	-1	-1	-1	-1	-1	1.3228	-1.5485	0	-1	Down	0.182353	0.0697636	27.9534	0.509483
LOC104975871	0	0	0	0	0	0	0	0	-1	-1	-1	-1	-1	-1	-1	-1	-1	-1	-1	-1	1.1405	-0.86609	0	-1	Down	0.171715	0.0992032	27.8282	0.396892
LOC104976146	1	1	1	1	1	1	1	1	1	1	1	1	1	1	1	1	1	1	1	1	0.538485	NA	1	NA	None	0.00155932	NA	NA	0.403554
LOC107131429	0	0	0	0	0	0	0	0	-1	-1	-1	-1	-1	-1	-1	-1	-1	-1	-1	-1	5.2299	-5.5169	0	-1	Down	0.196138	0.083966	26.6974	0.402084
LOC107131579	1	1	1	1	1	1	1	1	1	1	1	1	1	1	1	1	1	1	1	1	0.611102	NA	1	NA	None	0.00484702	NA	NA	0.328827
LOC107131637	1	1	1	1	1	1	1	1	1	1	1	0	0	0	0	0	0	0	0	0	0.63796	-0.66238	1	0	Stabilized	0.0939612	0.10522	28.0003	0.48951
LOC107131684	0	0	0	0	0	0	0	0	-1	-1	-1	-1	-1	-1	-1	-1	-1	-1	-1	-1	52.121	-35.291	0	-1	Down	0.148757	0.0943534	24.5956	0.404593
LOC107131749	0	0	0	0	0	0	0	0	-1	-1	-1	-1	-1	-1	-1	-1	-1	-1	-1	-1	165.84	-122.53	0	-1	Down	0.150093	0.0858004	27.9113	0.49766
LOC107131788	0	0	0	0	0	0	0	0	-1	-1	-1	-1	-1	-1	-1	-1	-1	-1	-1	-1	0.39213	-0.35432	0	-1	Down	0.193625	0.0976441	27.7407	0.349097
LOC107131792	0	0	0	0	0	0	0	0	-1	-1	-1	-1	-1	-1	-1	-1	-1	-1	-1	-1	1.2125	-0.69294	0	-1	Down	0.130532	0.0957083	23.1653	0.429466
LOC107131989	0	0	0	0	0	0	0	0	0	-1	-1	-1	-1	-1	-1	-1	-1	-1	-1	-1	0.87511	-0.84142	0	-1	Down	0.134557	0.0944649	28.1237	0.402549
LOC107132270	1	1	1	1	1	1	1	1	1	1	1	0	0	0	0	0	0	0	0	0	1.7008	-1.7308	1	0	Stabilized	0.096502	0.110271	28.1714	0.462514
LOC107132849	1	1	1	1	1	1	1	1	1	1	1	1	0	0	0	0	0	0	0	0	1.9654	-1.8626	1	0	Stabilized	0.0834711	0.155068	28.1677	0.479031
LOC107133049	1	1	1	1	1	1	1	1	1	1	1	0	0	0	0	0	0	0	0	0	34.228	-23.978	1	0	Stabilized	0.0916935	0.146628	27.9592	0.395981
LOC107133088	-1	-1	-1	-1	-1	-1	-1	-1	-1	-1	-1	-1	-1	-1	-1	-1	-1	-1	-1	-1	-0.262188	NA	-1	NA	None	0.00269084	NA	NA	0.368546
LOC107133095	0	0	0	0	0	0	0	0	-1	-1	-1	-1	-1	-1	-1	-1	-1	-1	-1	-1	3.0533	-2.4295	0	-1	Down	0.17359	0.0950427	27.5284	0.397237
LOC112441642	0	0	0	0	0	0	0	0	-1	-1	-1	-1	-1	-1	-1	-1	-1	-1	-1	-1	0.82191	-0.70602	0	-1	Down	0.140679	0.069458	27.367	0.561185
LOC112441663	1	1	1	1	1	1	1	1	1	1	1	0	0	0	0	0	0	0	0	0	7.7923	-5.0303	1	0	Stabilized	0.0882528	0.152566	28.111	0.409699
LOC112441866	1	1	1	1	1	1	1	1	-1	-1	-1	-1	-1	-1	-1	-1	-1	-1	-1	-1	0.7263	-0.30143	1	-1	Down	0.0952165	0.0934254	21.0085	0.535498
LOC112442079	0	0	0	0	0	0	0	0	0	0	-1	-1	-1	-1	-1	-1	-1	-1	-1	-1	0.66545	-0.81347	0	-1	Down	0.128229	0.0940259	28.0117	0.432012
LOC112442253	0	0	0	0	0	0	0	0	0	0	0	0	-1	-1	-1	-1	-1	-1	-1	-1	0.23089	-0.77977	0	-1	Down	0.16691	0.098614	37.8813	0.44984
LOC112443020	1	1	1	1	1	1	1	1	0	1	0	1	0	0	0	0	0	0	0	0	0.59415	-0.40786	1	0	Stabilized	0.0947899	0.118361	27.8927	0.438445
LOC112443317	0	0	0	0	0	0	0	0	-1	-1	-1	-1	-1	-1	-1	-1	-1	-1	-1	-1	1.3786	-1.2906	0	-1	Down	0.176617	0.0828468	27.7966	0.441277
LOC112443414	1	1	1	1	1	1	1	1	1	1	1	1	0	0	0	0	0	0	0	0	1.1565	-0.97478	1	0	Stabilized	0.0766788	0.159682	29.7835	0.476998
LOC112443428	0	0	0	0	0	0	0	0	0	0	0	0	-1	-1	0	-1	-1	-1	-1	-1	0.12973	-0.65455	0	-1	Down	0.178977	0.0982926	44.9118	0.353949
LOC112443559	0	0	0	0	0	0	0	0	-1	-1	-1	-1	-1	-1	-1	-1	-1	-1	-1	-1	0.53885	-0.5672	0	-1	Down	0.15204	0.0630479	24.3838	0.578859
LOC112443749	0	0	0	0	0	0	0	0	-1	-1	-1	-1	-1	-1	-1	-1	-1	-1	-1	-1	0.56534	-0.38736	0	-1	Down	0.157919	0.0995938	23.3573	0.350767
LOC112444282	0	0	0	0	0	0	0	0	-1	-1	-1	-1	-1	-1	-1	-1	-1	-1	-1	-1	0.64545	-0.63887	0	-1	Down	0.183557	0.0835075	27.8424	0.425017
LOC112444860	1	1	1	1	1	1	1	1	1	1	1	1	0	0	0	0	0	0	0	0	9.0868	-4.9213	1	0	Stabilized	0.0844972	0.23636	28.2214	0.383123
LOC112444959	0	0	0	0	0	0	0	0	-1	-1	-1	-1	-1	-1	-1	-1	-1	-1	-1	-1	1.4194	-1.1325	0	-1	Down	0.164734	0.0910986	27.9632	0.435249
LOC112444960	0	0	0	0	0	0	0	0	-1	-1	-1	-1	-1	-1	-1	-1	-1	-1	-1	-1	6.1884	-6.4204	0	-1	Down	0.197056	0.0860108	27.7926	0.396892
LOC112444972	0	0	0	0	0	0	0	0	-1	-1	-1	-1	-1	-1	-1	-1	-1	-1	-1	-1	0.90675	-0.46784	0	-1	Down	0.121018	0.0982749	19.6239	0.408075
LOC112445007	0	0	0	0	0	0	0	0	-1	-1	-1	0	-1	-1	-1	-1	-1	-1	-1	-1	4.7754	-3.3322	0	-1	Down	0.101105	0.0948503	27.8164	0.50499
LOC112445942	0	0	0	0	0	0	0	0	-1	-1	-1	-1	-1	-1	-1	-1	-1	-1	-1	-1	1.9428	-2.6075	0	-1	Down	0.238161	0.0880055	27.8117	0.357991
LOC112446452	1	1	1	1	1	1	1	1	1	1	1	0	0	0	0	0	0	0	0	0	0.61991	-0.57594	1	0	Stabilized	0.094593	0.118131	28.215	0.440325
LOC112446727	1	1	1	1	1	1	1	1	1	0	1	0	0	0	0	0	0	0	0	0	0.56219	-0.18543	1	0	Stabilized	0.0998599	0.225545	27.9316	0.40478
LOC112446729	1	1	1	1	1	1	1	1	1	1	1	1	0	0	0	0	0	0	0	0	0.4074	-0.28331	1	0	Stabilized	0.0925019	0.215362	30.1585	0.339359
LOC112447322	1	1	1	1	1	1	1	1	-1	-1	-1	-1	-1	-1	-1	-1	-1	-1	-1	-1	1.902	-0.96298	1	-1	Down	0.090765	0.0743141	20.7897	0.589674
LOC112447381	0	0	0	0	0	0	0	0	-1	-1	-1	-1	-1	-1	-1	-1	-1	-1	-1	-1	3.0957	-3.4352	0	-1	Down	0.225114	0.0963264	27.7811	0.316568
LOC112447492	0	0	0	0	0	0	0	0	-1	-1	-1	-1	-1	-1	-1	-1	-1	-1	-1	-1	3.3987	-2.1714	0	-1	Down	0.149798	0.0988453	23.5528	0.374009
LOC112447662	1	1	1	1	1	1	1	1	1	0	1	1	0	0	0	0	0	0	0	0	4.4993	-3.1101	1	0	Stabilized	0.073173	0.119498	28.0382	0.533496
LOC112447846	1	1	1	1	1	1	1	1	1	1	1	1	0	0	0	0	0	0	0	0	1.5348	-1.3321	1	0	Stabilized	0.0948448	0.185718	28.5542	0.36698
LOC112448070	1	1	1	1	1	1	1	1	0	1	1	1	0	0	0	0	0	0	0	0	2.4485	-2.0015	1	0	Stabilized	0.0943182	0.131035	27.9794	0.409333
LOC112448511	0	0	0	0	0	0	0	0	-1	-1	-1	-1	-1	-1	-1	-1	-1	-1	-1	-1	2.6809	-2.4065	0	-1	Down	0.176847	0.0880886	27.757	0.414825
LOC112448750	1	1	1	1	1	1	1	1	1	1	1	1	0	0	0	0	0	0	0	0	0.27009	-0.40674	1	0	Stabilized	0.0970985	0.119901	36.0421	0.418318
LOC112448795	1	1	1	1	1	1	1	1	1	0	1	1	0	0	0	0	0	0	0	0	1.734	-0.84282	1	0	Stabilized	0.0770374	0.169918	27.9935	0.483633
LOC112449053	0	0	0	0	0	0	0	0	-1	0	-1	0	-1	-1	-1	-1	-1	-1	-1	-1	22.949	-21.805	0	-1	Down	0.104108	0.0958313	27.9448	0.459591
LOC112449280	0	0	0	0	0	0	0	0	-1	0	-1	-1	-1	-1	-1	-1	-1	-1	-1	-1	0.76984	-0.60544	0	-1	Down	0.115834	0.0964509	27.7624	0.444234
LOC507494	1	1	1	1	1	1	1	1	1	1	0	1	0	0	0	0	0	0	0	0	0.58763	-0.234	1	0	Stabilized	0.0872738	0.219212	28.1135	0.414611
LOC509034	1	1	1	1	1	1	1	1	1	1	1	1	0	0	0	0	0	0	0	0	17.093	-8.6543	1	0	Stabilized	0.0879344	0.258611	30.2129	0.375355
LOC529125	0	0	0	0	1	1	1	1	1	1	1	1	1	1	1	1	1	1	1	1	-10.561	0.36949	0	1	Up	0.321386	0.0636702	0.802513	0.547397
LOC616868	1	1	1	1	1	1	1	1	1	1	1	1	1	1	1	1	1	1	1	1	25.3406	NA	1	NA	None	0.00569753	NA	NA	0.317559
LOC782779	0	0	0	0	0	0	0	0	1	1	1	1	1	1	1	1	1	1	1	1	-1.9103	1.736	0	1	Up	0.168236	0.0816682	18.8475	0.504591
LOC782951	1	1	1	1	1	1	1	1	1	1	1	1	1	1	1	1	1	1	1	1	1.04606	NA	1	NA	None	0.00132738	NA	NA	0.413557
LOC784058	1	1	1	1	1	1	1	1	1	1	1	1	1	1	1	1	1	1	1	1	5.21774	NA	1	NA	None	0.00523827	NA	NA	0.323436
LRIF1	1	1	1	1	1	1	1	1	1	1	1	1	1	1	1	1	1	1	1	1	13.18	NA	1	NA	None	0.00415986	NA	NA	0.339341
LSS	1	1	1	1	1	1	1	1	1	1	1	1	0	0	0	0	0	0	0	0	47.593	-30.166	1	0	Stabilized	0.048287	0.134013	28.2133	0.702504
LTA	1	1	1	1	1	1	1	1	1	1	1	1	1	1	1	1	0	0	0	0	3.0781	-256.41	1	0	Stabilized	0.0856292	0.223737	59.4064	0.439721
LY6G6C	1	1	1	1	1	1	1	1	0	1	1	0	0	0	0	0	0	0	0	0	31.634	-15.338	1	0	Stabilized	0.098552	0.167574	28.187	0.400473
LY6G6E	1	1	1	1	1	1	1	1	1	1	1	1	0	0	0	0	0	0	0	0	18.447	-12.829	1	0	Stabilized	0.089956	0.211044	28.0997	0.360883
LYN	1	1	1	1	1	1	1	1	1	1	1	1	1	1	1	1	1	1	0	0	315.83	-771460	1	0	Stabilized	0.0974905	0.197034	59.9831	0.356165
MBD5	1	1	1	1	1	1	1	1	1	1	1	1	0	0	0	0	0	0	0	0	15.241	-3.5797	1	0	Stabilized	0.0971157	0.377541	28.2458	0.337086
MBOAT2	1	1	1	1	1	1	1	1	1	1	1	1	0	0	0	0	0	0	0	0	1.8182	-1.3924	1	0	Stabilized	0.0917166	0.199723	35.8729	0.413785
MCCC1	1	1	1	1	1	1	1	1	1	1	0	1	0	0	0	0	0	0	0	0	18.266	-11.651	1	0	Stabilized	0.0969522	0.166242	28.1184	0.35085
MCCC2	1	1	1	1	1	1	1	1	1	1	1	1	0	0	0	0	0	0	0	0	8.1462	-8.4623	1	0	Stabilized	0.098014	0.164843	32.9982	0.344594
MEF2D	1	1	1	1	1	1	1	1	1	1	1	1	1	1	1	1	1	1	0	0	76.082	-165730	1	0	Stabilized	0.0998387	0.265349	60.1866	0.33659
METTL23	1	1	1	1	1	1	1	1	0	1	0	1	0	0	0	0	0	0	0	0	11.772	-9.0171	1	0	Stabilized	0.0979848	0.111634	28.1924	0.435272
MEX3C	1	1	1	1	1	1	1	1	1	1	1	1	1	1	1	1	1	1	0	0	13.07	-19618	1	0	Stabilized	0.0860358	0.242921	60.1251	0.399687
MLH3	1	1	1	1	1	1	1	1	1	1	1	0	0	0	0	0	0	0	0	0	15.154	-11.723	1	0	Stabilized	0.0945031	0.138385	28.2135	0.393946
MRPL24	0	0	0	0	1	1	1	1	1	1	1	1	1	1	1	1	1	1	1	1	-736.45	26.762	0	1	Up	0.3968	0.0894881	1.46189	0.326491
MSMO1	1	1	1	1	1	1	1	1	1	1	1	1	0	0	0	0	0	0	0	0	78.813	-38.628	1	0	Stabilized	0.0555727	0.188905	28.1506	0.627349
MTHFR	1	1	1	1	1	1	1	1	1	1	0	0	0	0	0	0	0	0	0	0	24.072	-16.424	1	0	Stabilized	0.092735	0.11811	28.1136	0.450298
MTRF1L	0	0	0	0	0	0	0	0	-1	-1	0	-1	-1	-1	-1	-1	-1	-1	-1	-1	18.042	-17.984	0	-1	Down	0.139311	0.0941962	27.8295	0.394033
MYCL	1	1	1	1	1	1	1	1	1	1	1	1	1	1	1	1	-1	-1	-1	-1	1.3311	-374.98	1	-1	Down	0.07428	0.0968093	59.8343	0.576789
MYL9	1	1	1	1	1	1	1	1	1	1	0	1	0	0	0	0	0	0	0	0	194.8	-117.77	1	0	Stabilized	0.0936471	0.168731	28.1784	0.36881
NEK11	1	1	1	1	1	1	1	1	0	0	1	1	0	0	0	0	0	0	0	0	0.54688	-0.3553	1	0	Stabilized	0.0790321	0.103494	27.8444	0.543765
NF1	1	1	1	1	1	1	1	1	0	1	1	1	0	0	0	0	0	0	0	0	57.901	-30.877	1	0	Stabilized	0.097676	0.193252	28.2486	0.338597
NFKB2	1	1	1	1	1	1	1	1	1	1	1	1	0	0	0	0	0	0	0	0	122.22	-63.411	1	0	Stabilized	0.0903138	0.255732	33.3277	0.407194
NRIP3	1	1	1	1	1	1	1	1	1	0	1	0	0	0	0	0	0	0	0	0	9.3079	-4.7519	1	0	Stabilized	0.0936551	0.152777	28.015	0.429203
PANX1	1	1	1	1	1	1	1	1	1	1	1	1	1	1	1	1	1	1	0	0	13.075	-5762.1	1	0	Stabilized	0.097424	0.244803	59.9829	0.325937
PAPOLA	1	1	1	1	1	1	1	1	1	1	1	1	1	1	1	1	1	1	1	1	82.5001	NA	1	NA	None	0.00506858	NA	NA	0.325727
PCDHA13	1	1	1	1	1	1	1	1	1	1	1	1	1	1	1	1	1	1	1	1	0.510409	NA	1	NA	None	0.0040952	NA	NA	0.340411
PDZK1	1	1	1	1	1	1	1	1	-1	-1	1	-1	-1	-1	-1	-1	-1	-1	-1	-1	22.679	-16.205	1	-1	Down	0.0755292	0.0685044	27.754	0.672736
PIGO	0	0	0	0	0	0	0	0	-1	-1	-1	-1	-1	-1	-1	-1	-1	-1	-1	-1	6.8008	-4.1894	0	-1	Down	0.137376	0.0940448	21.5803	0.398667
PKD2L1	1	1	1	1	1	1	1	1	-1	1	-1	-1	-1	-1	-1	-1	-1	-1	-1	-1	2.1408	-1.7833	1	-1	Down	0.0720098	0.0567033	27.9825	0.720725
PLEKHS1	0	0	0	0	0	0	0	0	-1	-1	-1	-1	-1	-1	-1	-1	-1	-1	-1	-1	0.50673	-0.43198	0	-1	Down	0.185197	0.0971013	27.7503	0.367292
PLXNA1	1	1	1	1	1	1	1	1	1	1	0	0	0	0	0	0	0	0	0	0	18.583	-11.934	1	0	Stabilized	0.0945003	0.124582	27.9175	0.433794
PMVK	1	1	1	1	1	1	1	1	0	1	1	1	0	0	0	0	0	0	0	0	19.662	-10.963	1	0	Stabilized	0.0633004	0.127103	28.2279	0.600449
PNPLA7	1	1	1	1	1	1	1	1	1	1	0	1	0	0	0	0	0	0	0	0	78.696	-41.539	1	0	Stabilized	0.0936524	0.188835	28.1494	0.363541
PPP1R3F	1	1	1	1	1	1	1	1	1	1	1	1	0	0	0	0	0	0	0	0	2.6357	-1.6172	1	0	Stabilized	0.0822482	0.217324	28.2493	0.403144
PRCP	1	1	1	1	1	1	1	1	1	1	1	1	1	1	1	1	0	0	0	0	9.4479	-4183.2	1	0	Stabilized	0.0816846	0.118868	60.017	0.487265
PRKAG2	1	1	1	1	1	1	1	1	1	1	0	1	0	0	0	0	0	0	0	0	23.874	-8.6472	1	0	Stabilized	0.0958593	0.251632	28.0358	0.359314
PRKCD	1	1	1	1	1	1	1	1	1	1	1	1	1	1	1	1	1	0	0	0	67.422	-20843	1	0	Stabilized	0.0941664	0.286268	59.945	0.323994
PRR22	1	1	1	1	1	1	1	1	1	1	1	1	0	0	0	0	0	0	0	0	21.715	-15.443	1	0	Stabilized	0.0731169	0.174536	29.1108	0.487251
PRRG2	1	1	1	1	1	1	1	1	1	1	1	1	1	1	1	1	1	1	1	1	47.5577	NA	1	NA	None	0.00227253	NA	NA	0.379574
PRRT1B	1	1	1	1	1	1	1	1	1	1	1	1	0	0	0	0	0	0	0	0	0.53134	-0.41642	1	0	Stabilized	0.0935668	0.199636	39.2204	0.479031
PRSS57	1	1	1	1	1	1	1	1	1	1	1	1	0	0	0	0	0	0	0	0	1.0644	-1.2978	1	0	Stabilized	0.0795661	0.117743	33.084	0.511159
PSPC1	0	0	0	0	0	0	0	0	-1	-1	-1	0	-1	-1	-1	-1	-1	-1	-1	-1	71.913	-63.215	0	-1	Down	0.120808	0.0905288	27.8871	0.448115
PURG	1	1	1	1	1	1	1	1	1	1	1	1	1	1	1	1	1	1	1	1	0.28648	NA	1	NA	None	0.00201625	NA	NA	0.387282
PXMP4	0	0	0	0	0	0	0	0	0	0	0	0	0	0	0	0	-1	0	-1	-1	16.093	-9586.9	0	-1	Down	0.101963	0.0863912	59.9603	0.517193
rna-NR_030902.1	0	0	0	0	0	0	0	0	0	0	0	0	0	0	0	0	1	0	0	1	-6.7656	63142	0	1	Up	0.204642	0.0625526	60.2014	0.724357
rna-NR_107779.1	1	1	1	1	1	1	1	1	1	1	1	1	0	0	0	0	0	0	0	0	33.792	-27.648	1	0	Stabilized	0.0928192	0.189514	32.1097	0.353602
RNF14	1	1	1	1	1	1	1	1	0	1	1	1	0	0	0	0	0	0	0	0	27.987	-16.45	1	0	Stabilized	0.098549	0.181617	28.1443	0.334717
ROGDI	1	1	1	1	1	1	1	1	1	1	1	1	0	0	0	0	0	0	0	0	9.6176	-5.8625	1	0	Stabilized	0.0869738	0.222955	28.0219	0.369883
RPGRIP1L	1	1	1	1	1	1	1	1	1	1	1	1	0	0	0	0	0	0	0	0	1.6252	-0.91623	1	0	Stabilized	0.0882886	0.239716	28.1344	0.355882
RSU1	1	1	1	1	1	1	1	1	0	1	1	1	0	0	0	0	0	0	0	0	75.524	-40.241	1	0	Stabilized	0.0993771	0.196681	28.0215	0.325555
SCD	1	1	1	1	1	1	1	1	1	1	1	1	0	0	0	0	0	0	0	0	94.075	-61.066	1	0	Stabilized	0.0444683	0.122665	28.2261	0.739276
SELENOW	1	1	1	1	1	1	1	1	1	1	1	1	1	1	1	1	0	0	0	0	39.232	-3114.5	1	0	Stabilized	0.0764782	0.197798	59.6226	0.45852
SENP8	1	1	1	1	1	1	1	1	1	1	1	1	0	0	0	0	0	0	0	0	3.1663	-2.4901	1	0	Stabilized	0.0802398	0.174926	33.3092	0.452418
SLC25A42	0	0	0	0	0	0	0	0	-1	-1	-1	0	-1	-1	-1	-1	-1	-1	-1	-1	16.336	-12.974	0	-1	Down	0.112941	0.0944187	28.1343	0.461531
SPHK2	0	0	0	0	0	0	0	0	0	0	0	0	0	0	0	0	-1	-1	-1	-1	9.0974	-4468.8	0	-1	Down	0.104666	0.0958509	59.7311	0.475982
SPTY2D1	1	1	1	1	1	1	1	1	1	1	1	1	1	1	1	1	1	1	1	1	6.90903	NA	1	NA	None	0.00488286	NA	NA	0.328317
SQLE	1	1	1	1	1	1	1	1	1	1	1	1	0	0	0	0	0	0	0	0	90.543	-56.05	1	0	Stabilized	0.0658407	0.177486	29.3829	0.541155
SRXN1	1	1	1	1	1	1	1	1	1	1	0	1	0	0	0	0	0	0	0	0	100.02	-57.489	1	0	Stabilized	0.0955076	0.179403	28.0759	0.352934
STAC2	1	1	1	1	1	1	1	1	1	0	1	1	0	0	0	0	0	0	0	0	9.6064	-2.0853	1	0	Stabilized	0.0910707	0.320966	27.9963	0.425587
STIM2	1	1	1	1	1	1	1	1	1	1	1	1	1	1	1	1	1	1	0	0	20.545	-4131.6	1	0	Stabilized	0.0907851	0.323733	59.8104	0.348121
STIP1	0	0	0	0	1	1	1	1	1	1	1	1	1	1	1	1	1	1	1	1	-2754.2	52.137	0	1	Up	0.243439	0.0464146	0.489573	0.723851
STON1	1	1	1	1	1	1	1	1	1	1	1	1	0	0	0	0	0	0	0	0	1.4499	-1.3336	1	0	Stabilized	0.0882695	0.167213	30.3331	0.403822
STXBP6	1	1	1	1	1	1	1	1	1	1	1	1	1	1	1	1	0	0	0	0	2.044	-16.137	1	0	Stabilized	0.0819128	0.456846	55.7187	0.376168
SYN1	1	1	1	1	1	1	1	1	1	1	1	1	1	1	1	1	0	0	0	0	8.4355	-451.79	1	0	Stabilized	0.0773273	0.26668	59.2798	0.425915
TARBP2	1	1	1	1	1	1	1	1	1	1	1	1	0	0	0	0	0	0	0	0	17.088	-10.116	1	0	Stabilized	0.0913607	0.238131	28.1481	0.336576
TBC1D19	1	1	1	1	1	1	1	1	1	1	0	1	0	0	0	0	0	0	0	0	1.6305	-1.0493	1	0	Stabilized	0.0638163	0.111845	28.0236	0.603391
TCEANC2	1	1	1	1	1	1	1	1	1	1	1	1	0	0	0	0	0	0	0	0	38.399	-26.63	1	0	Stabilized	0.0720868	0.176546	28.2079	0.496803
TET3	1	1	1	1	1	1	1	1	1	1	0	1	0	0	0	0	0	0	0	0	90.789	-42.173	1	0	Stabilized	0.0945276	0.208928	28.0621	0.358438
THEMIS2	1	1	1	1	1	1	1	1	1	1	1	1	0	0	0	0	0	0	0	0	213.18	-81.508	1	0	Stabilized	0.0880458	0.301327	28.0519	0.364633
TIAF1	1	1	1	1	1	1	1	1	1	1	1	1	1	1	1	1	1	1	0	0	39.854	-12916	1	0	Stabilized	0.0885975	0.18628	59.942	0.452376
TMEM135	1	1	1	1	1	1	1	1	0	1	1	1	0	0	0	0	0	0	0	0	13.26	-8.0721	1	0	Stabilized	0.0953189	0.170232	27.8772	0.357105
TMEM19	1	1	1	1	1	1	1	1	1	1	1	1	0	0	0	0	0	0	0	0	58.916	-27.219	1	0	Stabilized	0.079989	0.258073	28.2004	0.416974
TMEM225B	1	1	1	1	1	1	1	1	1	1	1	1	0	0	0	0	0	0	0	0	6.1317	-5.8383	1	0	Stabilized	0.0987652	0.180619	33.2349	0.32724
TNR	1	1	1	1	1	1	1	1	1	0	0	1	0	0	0	0	0	0	0	0	1.3649	-0.75719	1	0	Stabilized	0.0832556	0.12707	27.9966	0.50225
TOMM34	1	1	1	1	1	1	1	1	1	1	1	1	1	1	1	1	1	1	1	1	23.4266	NA	1	NA	None	0.00277434	NA	NA	0.366534
TSGA10	1	1	1	1	1	1	1	1	1	1	1	1	0	0	0	0	0	0	0	0	3.6786	-2.3344	1	0	Stabilized	0.072246	0.190237	28.1931	0.485959
TUBA1B	1	1	1	1	1	1	1	1	1	1	1	1	1	1	1	1	1	0	0	0	122.37	-37544	1	0	Stabilized	0.0895396	0.16913	59.8897	0.400349
UBE2S	0	0	0	0	0	0	0	0	0	0	0	0	0	0	0	0	-1	0	-1	-1	13.603	-4477.5	0	-1	Down	0.115947	0.0989793	59.766	0.423101
UPK1A	0	0	0	0	0	0	0	0	-1	-1	-1	-1	-1	-1	-1	-1	-1	-1	-1	-1	19.581	-19.679	0	-1	Down	0.184174	0.0828362	27.9999	0.428846
UVRAG	1	1	1	1	1	1	1	1	1	1	1	1	1	1	1	1	1	0	0	0	17.628	-2742.1	1	0	Stabilized	0.0919795	0.141764	59.8383	0.402075
XPA	0	0	0	0	0	0	0	0	-1	-1	-1	-1	-1	-1	-1	-1	-1	-1	-1	-1	38.707	-30.522	0	-1	Down	0.162998	0.0900849	27.8421	0.44282
ZAR1L	0	0	0	0	0	0	0	0	-1	-1	-1	0	-1	-1	-1	-1	-1	-1	-1	-1	61.5	-46.172	0	-1	Down	0.109055	0.0956971	27.7864	0.469485
ZC2HC1A	1	1	1	1	1	1	1	1	1	1	1	1	1	1	1	1	1	1	1	1	1.20391	NA	1	NA	None	0.00292622	NA	NA	0.363011
ZC2HC1B	1	1	1	1	1	1	1	1	1	1	-1	-1	-1	-1	-1	-1	-1	-1	-1	-1	41.161	-30.895	1	-1	Down	0.0845477	0.0977109	28.0308	0.523348
ZC3H12A	1	1	1	1	1	1	1	1	1	1	1	1	0	0	0	0	0	0	0	0	26.744	-8.4691	1	0	Stabilized	0.0953106	0.340493	28.1319	0.327374
ZCCHC24	1	1	1	1	1	1	1	1	1	1	1	1	1	1	1	1	0	0	0	0	9.8209	-2037.7	1	0	Stabilized	0.0741254	0.194	59.7268	0.491737
ZCCHC4	1	1	1	1	1	1	1	1	1	1	1	1	0	0	0	0	0	0	0	0	3.3537	-1.9184	1	0	Stabilized	0.0868096	0.234408	28.2929	0.367233
ZFP41	1	1	1	1	1	1	1	1	1	1	0	1	0	0	0	0	0	0	0	0	9.6656	-8.4428	1	0	Stabilized	0.0898324	0.118093	28.1731	0.455985
ZFR2	1	1	1	1	1	1	1	1	1	1	1	1	0	0	0	0	0	0	0	0	1.538	-0.97517	1	0	Stabilized	0.0806137	0.208431	28.1751	0.418408
ZNF19	0	0	0	0	0	0	0	0	0	-1	0	-1	-1	-1	-1	-1	-1	-1	-1	-1	1.9221	-2.2899	0	-1	Down	0.107155	0.0804203	28.0343	0.53112
ZNF239	1	1	1	1	1	1	1	1	0	1	1	1	0	0	0	0	0	0	0	0	6.4439	-5.1017	1	0	Stabilized	0.0968607	0.138165	28.2077	0.384092
ZNF280B	1	1	1	1	1	1	1	1	1	1	1	1	1	1	1	1	1	1	1	1	4.29063	NA	1	NA	None	0.00150022	NA	NA	0.405968
ZNF287	0	0	0	0	0	0	0	0	-1	-1	-1	-1	-1	-1	-1	-1	-1	-1	-1	-1	23.591	-19.781	0	-1	Down	0.167334	0.0863935	27.7815	0.445302
ZNF436	1	1	1	1	1	1	1	1	1	1	1	1	0	0	0	0	0	0	0	0	17.479	-11.125	1	0	Stabilized	0.0786418	0.201916	28.1191	0.434829
ZNF572	1	1	1	1	1	1	1	1	0	1	0	1	0	0	0	0	0	0	0	0	20.226	-12.148	1	0	Stabilized	0.0942802	0.1323	27.94	0.428307
ZNF674	0	0	0	0	0	0	0	0	-1	-1	-1	-1	-1	-1	-1	-1	-1	-1	-1	-1	5.9494	-4.6623	0	-1	Down	0.156283	0.087475	27.9011	0.465836
ZSCAN23	0	0	0	0	0	0	0	0	0	-1	-1	0	-1	-1	-1	-1	-1	-1	-1	-1	0.24686	-0.40161	0	-1	Down	0.145523	0.0818654	28.0445	0.509488
