# Supplementary material for: Integrated Blood Transcriptome and Multi-Tissue Trace Mineral Analyses of Healthy Stocker Cattle Fed Complexed or Inorganic Trace Mineral Supplement
Source: Animals (Basel). 2024 Jul 26;14(15):2186. doi: 10.3390/ani14152186 (PMC11311009; doi:10.3390/ani14152186)
Supplement: Supplementary file 1 [file animals-14-02186-s001.zip › Supplemental File S6.xlsx]

## Sheet: AAC - Up
Supplemental File S5: Functionally enriched GO terms and pathways for supplement groups by gene trend (FDR < 0.05)	Supplemental File S6: Functionally enriched GO terms and pathways for gene trends by supplement group (FDR < 0.05)
##Databases: KEGG PATHWAY, Reactome, Gene Ontology	##Databases: KEGG PATHWAY, Reactome, Gene Ontology
##Statistical test method: hypergeometric test / Fisher's exact test	##Statistical test method: hypergeometric test / Fisher's exact test
##FDR correction method: Benjamini and Hochberg	##FDR correction method: Benjamini and Hochberg
#Term	Database	ID	Input number	Background number	P-Value	Corrected P-Value	Input	Hyperlink
cytosolic large ribosomal subunit	Gene Ontology	GO:0022625	3	48	1.46067e-05	0.00159214	RPL10|RPL30|RPL39	http://amigo.geneontology.org/amigo/term/GO:0022625
structural constituent of ribosome	Gene Ontology	GO:0003735	3	156	0.00043117	0.00469975	RPL10|RPL30|RPL39	http://amigo.geneontology.org/amigo/term/GO:0003735
negative regulation of B cell activation	Gene Ontology	GO:0050869	1	5	0.00558138	0.040558	TBC1D10C	http://amigo.geneontology.org/amigo/term/GO:0050869
regulation of lysosomal lumen pH	Gene Ontology	GO:0035751	1	5	0.00558138	0.040558	CXHXorf21	http://amigo.geneontology.org/amigo/term/GO:0035751
structural constituent of skin epidermis	Gene Ontology	GO:0030280	1	5	0.00558138	0.040558	KRT10	http://amigo.geneontology.org/amigo/term/GO:0030280
positive regulation of hormone secretion	Gene Ontology	GO:0046887	1	5	0.00558138	0.040558	NMB	http://amigo.geneontology.org/amigo/term/GO:0046887
regulation of DNA binding	Gene Ontology	GO:0051101	1	6	0.00650869	0.0417322	TAF10	http://amigo.geneontology.org/amigo/term/GO:0051101
store-operated calcium entry	Gene Ontology	GO:0002115	1	6	0.00650869	0.0417322	SRL	http://amigo.geneontology.org/amigo/term/GO:0002115
transcription by RNA polymerase I	Gene Ontology	GO:0006360	1	6	0.00650869	0.0417322	POLR2L	http://amigo.geneontology.org/amigo/term/GO:0006360
negative regulation of mitochondrial membrane potential	Gene Ontology	GO:0010917	1	6	0.00650869	0.0417322	HEBP2	http://amigo.geneontology.org/amigo/term/GO:0010917
innate immune response in mucosa	Gene Ontology	GO:0002227	1	7	0.00743517	0.0450241	RPL39	http://amigo.geneontology.org/amigo/term/GO:0002227
regulation of gene expression	Gene Ontology	GO:0010468	2	140	0.0077329	0.0455614	RNF187|TAF10	http://amigo.geneontology.org/amigo/term/GO:0010468
hepatocyte differentiation	Gene Ontology	GO:0070365	1	8	0.00836081	0.0455896	TAF10	http://amigo.geneontology.org/amigo/term/GO:0070365
isoprenoid biosynthetic process	Gene Ontology	GO:0008299	1	8	0.00836081	0.0455896	MVD	http://amigo.geneontology.org/amigo/term/GO:0008299
extracellular region	Gene Ontology	GO:0005576	3	454	0.00861972	0.0458317	ADM|NMB|PRADC1	http://amigo.geneontology.org/amigo/term/GO:0005576
histone deubiquitination	Gene Ontology	GO:0016578	1	10	0.0102096	0.0486668	TAF10	http://amigo.geneontology.org/amigo/term/GO:0016578
positive regulation of calcium ion-dependent exocytosis	Gene Ontology	GO:0045956	1	10	0.0102096	0.0486668	CLTRN	http://amigo.geneontology.org/amigo/term/GO:0045956
RNA polymerase I complex	Gene Ontology	GO:0005736	1	11	0.0111328	0.0486668	POLR2L	http://amigo.geneontology.org/amigo/term/GO:0005736
protein heterotetramerization	Gene Ontology	GO:0051290	1	11	0.0111328	0.0486668	KRT10	http://amigo.geneontology.org/amigo/term/GO:0051290
cornified envelope	Gene Ontology	GO:0001533	1	11	0.0111328	0.0486668	KRT10	http://amigo.geneontology.org/amigo/term/GO:0001533
STAGA complex	Gene Ontology	GO:0030914	1	11	0.0111328	0.0486668	TAF10	http://amigo.geneontology.org/amigo/term/GO:0030914
cellular protein-containing complex assembly	Gene Ontology	GO:0034622	1	11	0.0111328	0.0486668	TAF10	http://amigo.geneontology.org/amigo/term/GO:0034622
protein homodimerization activity	Gene Ontology	GO:0042803	3	514	0.0120358	0.0486668	GCA|CLTRN|MVD	http://amigo.geneontology.org/amigo/term/GO:0042803
translation regulator activity	Gene Ontology	GO:0045182	1	12	0.0120551	0.0486668	RPL10	http://amigo.geneontology.org/amigo/term/GO:0045182
negative regulation of calcineurin-NFAT signaling cascade	Gene Ontology	GO:0070885	1	12	0.0120551	0.0486668	TBC1D10C	http://amigo.geneontology.org/amigo/term/GO:0070885
RNA polymerase II, core complex	Gene Ontology	GO:0005665	1	12	0.0120551	0.0486668	POLR2L	http://amigo.geneontology.org/amigo/term/GO:0005665
embryonic brain development	Gene Ontology	GO:1990403	1	12	0.0120551	0.0486668	RPL10	http://amigo.geneontology.org/amigo/term/GO:1990403
transcription factor TFTC complex	Gene Ontology	GO:0033276	1	13	0.0129766	0.048774	TAF10	http://amigo.geneontology.org/amigo/term/GO:0033276
filopodium membrane	Gene Ontology	GO:0031527	1	13	0.0129766	0.048774	TBC1D10C	http://amigo.geneontology.org/amigo/term/GO:0031527
cell aging	Gene Ontology	GO:0007569	1	13	0.0129766	0.048774	MORC3	http://amigo.geneontology.org/amigo/term/GO:0007569
maintenance of protein location in nucleus	Gene Ontology	GO:0051457	1	13	0.0129766	0.048774	MORC3	http://amigo.geneontology.org/amigo/term/GO:0051457
RISC complex	Gene Ontology	GO:0016442	1	14	0.0138972	0.0496656	DDX6	http://amigo.geneontology.org/amigo/term/GO:0016442
RNA polymerase III complex	Gene Ontology	GO:0005666	1	14	0.0138972	0.0496656	POLR2L	http://amigo.geneontology.org/amigo/term/GO:0005666
auditory receptor cell stereocilium organization	Gene Ontology	GO:0060088	1	14	0.0138972	0.0496656	TPRN	http://amigo.geneontology.org/amigo/term/GO:0060088
#Term	Database	ID	Input number	Background number	P-Value	Corrected P-Value	Input	Hyperlink
Metabolism of RNA	Reactome	R-BTA-8953854	5	334	1.39405e-05	0.00159214	POLR2L|DDX6|RPL10|RPL30|RPL39	http://www.reactome.org/cgi-bin/eventbrowser_st_id?ST_ID=R-BTA-8953854
GTP hydrolysis and joining of the 60S ribosomal subunit	Reactome	R-BTA-72706	3	73	4.85488e-05	0.00181417	RPL10|RPL30|RPL39	http://www.reactome.org/cgi-bin/eventbrowser_st_id?ST_ID=R-BTA-72706
Nonsense Mediated Decay (NMD) independent of the Exon Junction Complex (EJC)	Reactome	R-BTA-975956	3	78	5.87388e-05	0.00181417	RPL10|RPL30|RPL39	http://www.reactome.org/cgi-bin/eventbrowser_st_id?ST_ID=R-BTA-975956
SRP-dependent cotranslational protein targeting to membrane	Reactome	R-BTA-1799339	3	79	6.09315e-05	0.00181417	RPL10|RPL30|RPL39	http://www.reactome.org/cgi-bin/eventbrowser_st_id?ST_ID=R-BTA-1799339
Formation of a pool of free 40S subunits	Reactome	R-BTA-72689	3	83	7.02378e-05	0.00181417	RPL10|RPL30|RPL39	http://www.reactome.org/cgi-bin/eventbrowser_st_id?ST_ID=R-BTA-72689
L13a-mediated translational silencing of Ceruloplasmin expression	Reactome	R-BTA-156827	3	89	8.58673e-05	0.00181417	RPL10|RPL30|RPL39	http://www.reactome.org/cgi-bin/eventbrowser_st_id?ST_ID=R-BTA-156827
Cap-dependent Translation Initiation	Reactome	R-BTA-72737	3	90	8.86744e-05	0.00181417	RPL10|RPL30|RPL39	http://www.reactome.org/cgi-bin/eventbrowser_st_id?ST_ID=R-BTA-72737
Eukaryotic Translation Initiation	Reactome	R-BTA-72613	3	90	8.86744e-05	0.00181417	RPL10|RPL30|RPL39	http://www.reactome.org/cgi-bin/eventbrowser_st_id?ST_ID=R-BTA-72613
Nonsense-Mediated Decay (NMD)	Reactome	R-BTA-927802	3	91	9.15409e-05	0.00181417	RPL10|RPL30|RPL39	http://www.reactome.org/cgi-bin/eventbrowser_st_id?ST_ID=R-BTA-927802
Nonsense Mediated Decay (NMD) enhanced by the Exon Junction Complex (EJC)	Reactome	R-BTA-975957	3	91	9.15409e-05	0.00181417	RPL10|RPL30|RPL39	http://www.reactome.org/cgi-bin/eventbrowser_st_id?ST_ID=R-BTA-975957
Terpenoid backbone biosynthesis	KEGG PATHWAY	bta00900	2	21	0.000209232	0.00324167	RCE1|MVD	http://www.genome.jp/kegg-bin/show_pathway?bta00900/bta:509958%09red/bta:539539%09red
Major pathway of rRNA processing in the nucleolus and cytosol	Reactome	R-BTA-6791226	3	124	0.00022305	0.00324167	RPL10|RPL30|RPL39	http://www.reactome.org/cgi-bin/eventbrowser_st_id?ST_ID=R-BTA-6791226
rRNA processing	Reactome	R-BTA-72312	3	124	0.00022305	0.00324167	RPL10|RPL30|RPL39	http://www.reactome.org/cgi-bin/eventbrowser_st_id?ST_ID=R-BTA-72312
rRNA processing in the nucleus and cytosol	Reactome	R-BTA-8868773	3	124	0.00022305	0.00324167	RPL10|RPL30|RPL39	http://www.reactome.org/cgi-bin/eventbrowser_st_id?ST_ID=R-BTA-8868773
RNA Polymerase II Transcription Pre-Initiation And Promoter Opening	Reactome	R-BTA-73779	2	29	0.000382791	0.00439202	POLR2L|TAF10	http://www.reactome.org/cgi-bin/eventbrowser_st_id?ST_ID=R-BTA-73779
RNA Polymerase II Transcription Initiation	Reactome	R-BTA-75953	2	29	0.000382791	0.00439202	POLR2L|TAF10	http://www.reactome.org/cgi-bin/eventbrowser_st_id?ST_ID=R-BTA-75953
RNA Polymerase II Transcription Initiation And Promoter Clearance	Reactome	R-BTA-76042	2	29	0.000382791	0.00439202	POLR2L|TAF10	http://www.reactome.org/cgi-bin/eventbrowser_st_id?ST_ID=R-BTA-76042
RNA Polymerase II Promoter Escape	Reactome	R-BTA-73776	2	29	0.000382791	0.00439202	POLR2L|TAF10	http://www.reactome.org/cgi-bin/eventbrowser_st_id?ST_ID=R-BTA-73776
Ribosome	KEGG PATHWAY	bta03010	3	160	0.000463602	0.00481263	RPL10|RPL30|RPL39	http://www.genome.jp/kegg-bin/show_pathway?bta03010/bta:513031%09red/bta:286790%09red/bta:767908%09red
Translation	Reactome	R-BTA-72766	3	169	0.000542208	0.00537279	RPL10|RPL30|RPL39	http://www.reactome.org/cgi-bin/eventbrowser_st_id?ST_ID=R-BTA-72766
RNA Polymerase II Pre-transcription Events	Reactome	R-BTA-674695	2	51	0.00112013	0.0106053	POLR2L|TAF10	http://www.reactome.org/cgi-bin/eventbrowser_st_id?ST_ID=R-BTA-674695
Metabolism of proteins	Reactome	R-BTA-392499	5	872	0.00116756	0.0106053	MVD|TAF10|RPL10|RPL30|RPL39	http://www.reactome.org/cgi-bin/eventbrowser_st_id?ST_ID=R-BTA-392499
Neutrophil degranulation	Reactome	R-BTA-6798695	3	254	0.00172593	0.0150501	GCA|HEBP2|TBC1D10C	http://www.reactome.org/cgi-bin/eventbrowser_st_id?ST_ID=R-BTA-6798695
Synthesis of Dolichyl-phosphate	Reactome	R-BTA-446199	1	5	0.00558138	0.040558	MVD	http://www.reactome.org/cgi-bin/eventbrowser_st_id?ST_ID=R-BTA-446199
Transcriptional Regulation by TP53	Reactome	R-BTA-3700989	2	135	0.00721666	0.0449495	POLR2L|TAF10	http://www.reactome.org/cgi-bin/eventbrowser_st_id?ST_ID=R-BTA-3700989
Innate Immune System	Reactome	R-BTA-168249	3	449	0.00836506	0.0455896	GCA|HEBP2|TBC1D10C	http://www.reactome.org/cgi-bin/eventbrowser_st_id?ST_ID=R-BTA-168249
mRNA decay by 5' to 3' exoribonuclease	Reactome	R-BTA-430039	1	10	0.0102096	0.0486668	DDX6	http://www.reactome.org/cgi-bin/eventbrowser_st_id?ST_ID=R-BTA-430039

## Sheet: AAC -Down
##Databases: KEGG PATHWAY, Reactome, Gene Ontology
##Statistical test method: hypergeometric test / Fisher's exact test
##FDR correction method: Benjamini and Hochberg
#Term	Database	ID	Input number	Background number	P-Value	Corrected P-Value	Input	Hyperlink
isotype switching	Gene Ontology	GO:0045190	2	15	5.51661e-05	0.0130192	ATAD5|RNF168	http://amigo.geneontology.org/amigo/term/GO:0045190
apical dendrite	Gene Ontology	GO:0097440	1	5	0.00393144	0.0426789	OSBP2	http://amigo.geneontology.org/amigo/term/GO:0097440
photoreceptor cell morphogenesis	Gene Ontology	GO:0008594	1	5	0.00393144	0.0426789	MFSD2A	http://amigo.geneontology.org/amigo/term/GO:0008594
L-proline biosynthetic process	Gene Ontology	GO:0055129	1	5	0.00393144	0.0426789	PYCR1	http://amigo.geneontology.org/amigo/term/GO:0055129
Sin3-type complex	Gene Ontology	GO:0070822	1	5	0.00393144	0.0426789	BRMS1L	http://amigo.geneontology.org/amigo/term/GO:0070822
transcytosis	Gene Ontology	GO:0045056	1	6	0.00458525	0.0426789	MFSD2A	http://amigo.geneontology.org/amigo/term/GO:0045056
retina morphogenesis in camera-type eye	Gene Ontology	GO:0060042	1	6	0.00458525	0.0426789	MFSD2A	http://amigo.geneontology.org/amigo/term/GO:0060042
very-low-density lipoprotein particle assembly	Gene Ontology	GO:0034379	1	6	0.00458525	0.0426789	MFSD2A	http://amigo.geneontology.org/amigo/term/GO:0034379
pyruvate metabolic process	Gene Ontology	GO:0006090	1	6	0.00458525	0.0426789	ME1	http://amigo.geneontology.org/amigo/term/GO:0006090
malate metabolic process	Gene Ontology	GO:0006108	1	7	0.00523866	0.0426789	ME1	http://amigo.geneontology.org/amigo/term/GO:0006108
regulation of mitotic cell cycle phase transition	Gene Ontology	GO:1901990	1	7	0.00523866	0.0426789	ATAD5	http://amigo.geneontology.org/amigo/term/GO:1901990
long-chain fatty acid transport	Gene Ontology	GO:0015909	1	7	0.00523866	0.0426789	MFSD2A	http://amigo.geneontology.org/amigo/term/GO:0015909
sterol transporter activity	Gene Ontology	GO:0015248	1	8	0.00589166	0.0426789	OSBP2	http://amigo.geneontology.org/amigo/term/GO:0015248
transporter activity	Gene Ontology	GO:0005215	1	8	0.00589166	0.0426789	MFSD2A	http://amigo.geneontology.org/amigo/term/GO:0005215
perinuclear endoplasmic reticulum	Gene Ontology	GO:0097038	1	8	0.00589166	0.0426789	OSBP2	http://amigo.geneontology.org/amigo/term/GO:0097038
positive regulation of isotype switching to IgG isotypes	Gene Ontology	GO:0048304	1	8	0.00589166	0.0426789	ATAD5	http://amigo.geneontology.org/amigo/term/GO:0048304
regulation of neural precursor cell proliferation	Gene Ontology	GO:2000177	1	9	0.00654425	0.0426789	SHCBP1	http://amigo.geneontology.org/amigo/term/GO:2000177
signal transduction in response to DNA damage	Gene Ontology	GO:0042770	1	9	0.00654425	0.0426789	ATAD5	http://amigo.geneontology.org/amigo/term/GO:0042770
cellular response to forskolin	Gene Ontology	GO:1904322	1	9	0.00654425	0.0426789	ADCY6	http://amigo.geneontology.org/amigo/term/GO:1904322
negative regulation of intrinsic apoptotic signaling pathway in response to DNA damage by p53 class mediator	Gene Ontology	GO:1902166	1	9	0.00654425	0.0426789	ATAD5	http://amigo.geneontology.org/amigo/term/GO:1902166
regulation of dendrite development	Gene Ontology	GO:0050773	1	10	0.00719644	0.0426789	MFSD2A	http://amigo.geneontology.org/amigo/term/GO:0050773
photoreceptor cell outer segment organization	Gene Ontology	GO:0035845	1	10	0.00719644	0.0426789	MFSD2A	http://amigo.geneontology.org/amigo/term/GO:0035845
histone H2A monoubiquitination	Gene Ontology	GO:0035518	1	10	0.00719644	0.0426789	RNF168	http://amigo.geneontology.org/amigo/term/GO:0035518
SMN complex	Gene Ontology	GO:0032797	1	10	0.00719644	0.0426789	GEMIN4	http://amigo.geneontology.org/amigo/term/GO:0032797
dopamine receptor signaling pathway	Gene Ontology	GO:0007212	1	10	0.00719644	0.0426789	ADCY6	http://amigo.geneontology.org/amigo/term/GO:0007212
positive regulation of DNA replication	Gene Ontology	GO:0045740	1	11	0.00784823	0.0426789	ATAD5	http://amigo.geneontology.org/amigo/term/GO:0045740
positive regulation of triglyceride biosynthetic process	Gene Ontology	GO:0010867	1	11	0.00784823	0.0426789	MFSD2A	http://amigo.geneontology.org/amigo/term/GO:0010867
regulation of blood vessel diameter	Gene Ontology	GO:0097746	1	12	0.0084996	0.0426789	ADCY6	http://amigo.geneontology.org/amigo/term/GO:0097746
sterol binding	Gene Ontology	GO:0032934	1	12	0.0084996	0.0426789	OSBP2	http://amigo.geneontology.org/amigo/term/GO:0032934
negative regulation of transcription elongation from RNA polymerase II promoter	Gene Ontology	GO:0034244	1	12	0.0084996	0.0426789	RNF168	http://amigo.geneontology.org/amigo/term/GO:0034244
sterol transport	Gene Ontology	GO:0015918	1	13	0.00915058	0.0449903	OSBP2	http://amigo.geneontology.org/amigo/term/GO:0015918
carbohydrate transport	Gene Ontology	GO:0008643	1	14	0.00980115	0.0462614	MFSD2A	http://amigo.geneontology.org/amigo/term/GO:0008643
cellular response to prostaglandin E stimulus	Gene Ontology	GO:0071380	1	14	0.00980115	0.0462614	ADCY6	http://amigo.geneontology.org/amigo/term/GO:0071380
SMN-Sm protein complex	Gene Ontology	GO:0034719	1	15	0.0104513	0.0476337	GEMIN4	http://amigo.geneontology.org/amigo/term/GO:0034719
histone deacetylase activity	Gene Ontology	GO:0004407	1	16	0.0111011	0.0476337	BRMS1L	http://amigo.geneontology.org/amigo/term/GO:0004407
#Term	Database	ID	Input number	Background number	P-Value	Corrected P-Value	Input	Hyperlink
Metabolism	Reactome	R-BTA-1430728	5	918	0.000260935	0.0307903	AACS|GALE|ADCY6|MFSD2A|PYCR1	http://www.reactome.org/cgi-bin/eventbrowser_st_id?ST_ID=R-BTA-1430728
G2/M DNA damage checkpoint	Reactome	R-BTA-69473	2	47	0.000471089	0.037059	CDC25C|RNF168	http://www.reactome.org/cgi-bin/eventbrowser_st_id?ST_ID=R-BTA-69473
G2/M Checkpoints	Reactome	R-BTA-69481	2	69	0.00098693	0.0426789	CDC25C|RNF168	http://www.reactome.org/cgi-bin/eventbrowser_st_id?ST_ID=R-BTA-69481
Progesterone-mediated oocyte maturation	KEGG PATHWAY	bta04914	2	88	0.00157884	0.0426789	CDC25C|ADCY6	http://www.genome.jp/kegg-bin/show_pathway?bta04914/bta:509936%09red/bta:507731%09red
Metabolic pathways	KEGG PATHWAY	bta01100	5	1468	0.00216277	0.0426789	AACS|GALE|ADCY6|ME1|PYCR1	http://www.genome.jp/kegg-bin/show_pathway?bta01100/bta:540985%09red/bta:509936%09red/bta:523154%09red/bta:539606%09red/bta:505842%09red
Oocyte meiosis	KEGG PATHWAY	bta04114	2	119	0.00282756	0.0426789	CDC25C|ADCY6	http://www.genome.jp/kegg-bin/show_pathway?bta04114/bta:509936%09red/bta:507731%09red
Adenylate cyclase activating pathway	Reactome	R-BTA-170660	1	5	0.00393144	0.0426789	ADCY6	http://www.reactome.org/cgi-bin/eventbrowser_st_id?ST_ID=R-BTA-170660
Ketone body metabolism	Reactome	R-BTA-74182	1	5	0.00393144	0.0426789	AACS	http://www.reactome.org/cgi-bin/eventbrowser_st_id?ST_ID=R-BTA-74182
Cell Cycle Checkpoints	Reactome	R-BTA-69620	2	149	0.00435942	0.0426789	CDC25C|RNF168	http://www.reactome.org/cgi-bin/eventbrowser_st_id?ST_ID=R-BTA-69620
Glutamate and glutamine metabolism	Reactome	R-BTA-8964539	1	6	0.00458525	0.0426789	PYCR1	http://www.reactome.org/cgi-bin/eventbrowser_st_id?ST_ID=R-BTA-8964539
Adenylate cyclase inhibitory pathway	Reactome	R-BTA-170670	1	8	0.00589166	0.0426789	ADCY6	http://www.reactome.org/cgi-bin/eventbrowser_st_id?ST_ID=R-BTA-170670
Chk1/Chk2(Cds1) mediated inactivation of Cyclin B:Cdk1 complex	Reactome	R-BTA-75035	1	9	0.00654425	0.0426789	CDC25C	http://www.reactome.org/cgi-bin/eventbrowser_st_id?ST_ID=R-BTA-75035
PKA-mediated phosphorylation of CREB	Reactome	R-BTA-111931	1	12	0.0084996	0.0426789	ADCY6	http://www.reactome.org/cgi-bin/eventbrowser_st_id?ST_ID=R-BTA-111931
Synthesis of PC	Reactome	R-BTA-1483191	1	12	0.0084996	0.0426789	MFSD2A	http://www.reactome.org/cgi-bin/eventbrowser_st_id?ST_ID=R-BTA-1483191
PKA activation	Reactome	R-BTA-163615	1	12	0.0084996	0.0426789	ADCY6	http://www.reactome.org/cgi-bin/eventbrowser_st_id?ST_ID=R-BTA-163615
TP53 regulates transcription of additional cell cycle genes whose exact role in the p53 pathway remain uncertain	Reactome	R-BTA-6804115	1	12	0.0084996	0.0426789	CDC25C	http://www.reactome.org/cgi-bin/eventbrowser_st_id?ST_ID=R-BTA-6804115
Cyclin A/B1/B2 associated events during G2/M transition	Reactome	R-BTA-69273	1	12	0.0084996	0.0426789	CDC25C	http://www.reactome.org/cgi-bin/eventbrowser_st_id?ST_ID=R-BTA-69273
Calmodulin induced events	Reactome	R-BTA-111933	1	16	0.0111011	0.0476337	ADCY6	http://www.reactome.org/cgi-bin/eventbrowser_st_id?ST_ID=R-BTA-111933
DAG and IP3 signaling	Reactome	R-BTA-1489509	1	16	0.0111011	0.0476337	ADCY6	http://www.reactome.org/cgi-bin/eventbrowser_st_id?ST_ID=R-BTA-1489509
CaM pathway	Reactome	R-BTA-111997	1	16	0.0111011	0.0476337	ADCY6	http://www.reactome.org/cgi-bin/eventbrowser_st_id?ST_ID=R-BTA-111997
Ca-dependent events	Reactome	R-BTA-111996	1	17	0.0117504	0.0495196	ADCY6	http://www.reactome.org/cgi-bin/eventbrowser_st_id?ST_ID=R-BTA-111996

## Sheet: AAC - Stabilized
##Databases: KEGG PATHWAY, Reactome, Gene Ontology
##Statistical test method: hypergeometric test / Fisher's exact test
##FDR correction method: Benjamini and Hochberg
#Term	Database	ID	Input number	Background number	P-Value	Corrected P-Value	Input	Hyperlink
integral component of membrane	Gene Ontology	GO:0016021	26	3697	1.11442e-07	6.18501e-05	TMEM254|CD36|CD7|SLC25A33|HFE|GPR34|SCD|DHRS3|SPTLC1|TRPM6|FCGRT|CPT1A|IL5RA|CGRRF1|CRLS1|SLC25A20|TMEM144|FADS1|ZDHHC3|CLEC4E|CLEC4A|SLC22A4|PNKD|MME|MPIG6B|CD163	http://amigo.geneontology.org/amigo/term/GO:0016021
external side of plasma membrane	Gene Ontology	GO:0009897	7	236	1.669e-06	0.000463148	IL5RA|CD163|FCGR1A|ABCA1|MPIG6B|FCGRT|HFE	http://amigo.geneontology.org/amigo/term/GO:0009897
antigen processing and presentation of exogenous peptide antigen via MHC class I	Gene Ontology	GO:0042590	2	5	0.0001129	0.0069622	CLEC4A|FCGR1A	http://amigo.geneontology.org/amigo/term/GO:0042590
Fc-gamma receptor signaling pathway	Gene Ontology	GO:0038094	2	5	0.0001129	0.0069622	CLEC4E|FCGR1A	http://amigo.geneontology.org/amigo/term/GO:0038094
IgG binding	Gene Ontology	GO:0019864	2	6	0.000150306	0.00758361	FCGRT|FCGR1A	http://amigo.geneontology.org/amigo/term/GO:0019864
cholesterol import	Gene Ontology	GO:0070508	2	6	0.000150306	0.00758361	CD36|STARD5	http://amigo.geneontology.org/amigo/term/GO:0070508
membrane raft	Gene Ontology	GO:0045121	4	123	0.000229952	0.0102816	MME|HYAL2|CD36|ABCA1	http://amigo.geneontology.org/amigo/term/GO:0045121
cellular response to UV-B	Gene Ontology	GO:0071493	2	8	0.000240831	0.0102816	MME|HYAL2	http://amigo.geneontology.org/amigo/term/GO:0071493
ATPase binding	Gene Ontology	GO:0051117	3	54	0.000329487	0.0122152	WFS1|UBXN1|ABCA1	http://amigo.geneontology.org/amigo/term/GO:0051117
multicellular organismal iron ion homeostasis	Gene Ontology	GO:0060586	2	10	0.000352149	0.0122152	HYAL2|HFE	http://amigo.geneontology.org/amigo/term/GO:0060586
basal part of cell	Gene Ontology	GO:0045178	2	10	0.000352149	0.0122152	HOMER3|HFE	http://amigo.geneontology.org/amigo/term/GO:0045178
mitochondrion	Gene Ontology	GO:0005739	8	774	0.0004783	0.0147476	CPT1A|SLC22A4|PRODH|SLC25A20|PNKD|PDK4|CRLS1|ETFRF1	http://amigo.geneontology.org/amigo/term/GO:0005739
endoplasmic reticulum	Gene Ontology	GO:0005783	7	607	0.000584346	0.0170691	ZDHHC3|TMF1|PLOD1|CGRRF1|SPTLC1|MPIG6B|IFIT2	http://amigo.geneontology.org/amigo/term/GO:0005783
lysosome	Gene Ontology	GO:0005764	4	165	0.000677856	0.0181678	HYAL2|SGSH|PLBD1|RNASE6	http://amigo.geneontology.org/amigo/term/GO:0005764
cholesterol transfer activity	Gene Ontology	GO:0120020	2	15	0.000720164	0.0181678	STARD5|ABCA1	http://amigo.geneontology.org/amigo/term/GO:0120020
phagocytosis, engulfment	Gene Ontology	GO:0006911	2	16	0.000808958	0.0195205	FCGR1A|ABCA1	http://amigo.geneontology.org/amigo/term/GO:0006911
defense response to bacterium	Gene Ontology	GO:0042742	3	83	0.00109785	0.0219087	CLEC4E|TMF1|FCGR1A	http://amigo.geneontology.org/amigo/term/GO:0042742
hyaluronic acid binding	Gene Ontology	GO:0005540	2	19	0.0011053	0.0219087	HYAL2|VCAN	http://amigo.geneontology.org/amigo/term/GO:0005540
regulation of glucose metabolic process	Gene Ontology	GO:0010906	2	19	0.0011053	0.0219087	MLYCD|PDK4	http://amigo.geneontology.org/amigo/term/GO:0010906
apical plasma membrane	Gene Ontology	GO:0016324	4	192	0.0011755	0.0224966	SLC22A4|HYAL2|TRPM6|CD36	http://amigo.geneontology.org/amigo/term/GO:0016324
#Term	Database	ID	Input number	Background number	P-Value	Corrected P-Value	Input	Hyperlink
Hematopoietic cell lineage	KEGG PATHWAY	bta04640	5	110	7.67152e-06	0.00119485	MME|IL5RA|CD7|CD36|FCGR1A	http://www.genome.jp/kegg-bin/show_pathway?bta04640/bta:615848%09red/bta:282227%09red/bta:281052%09red/bta:510073%09red/bta:536741%09red
Metabolism	Reactome	R-BTA-1430728	11	918	9.93165e-06	0.00119485	MLYCD|ISYNA1|PLBD1|HYAL2|SPTLC1|CD36|FADS1|SLC25A20|SGSH|CRLS1|STARD5	http://www.reactome.org/cgi-bin/eventbrowser_st_id?ST_ID=R-BTA-1430728
Metabolism of lipids	Reactome	R-BTA-556833	7	325	1.2888e-05	0.00119485	MLYCD|PLBD1|FADS1|SLC25A20|SPTLC1|CRLS1|STARD5	http://www.reactome.org/cgi-bin/eventbrowser_st_id?ST_ID=R-BTA-556833
AMPK signaling pathway	KEGG PATHWAY	bta04152	5	123	1.29173e-05	0.00119485	MLYCD|CPT1A|RHEB|CD36|SCD	http://www.genome.jp/kegg-bin/show_pathway?bta04152/bta:281052%09red/bta:280924%09red/bta:506812%09red/bta:528204%09red/bta:512341%09red
Metabolic pathways	KEGG PATHWAY	bta01100	13	1468	3.4516e-05	0.00273663	MLYCD|IDO2|ISYNA1|SCD|HYAL2|SPTLC1|DHRS3|PRODH|FADS1|ITPKC|SGSH|CRLS1|ISPD	http://www.genome.jp/kegg-bin/show_pathway?bta01100/bta:509394%09red/bta:513810%09red/bta:505094%09red/bta:512761%09red/bta:533107%09red/bta:534051%09red/bta:280924%09red/bta:104968457%09red/bta:614165%09red/bta:535442%09red/bta:281838%09red/bta:281482%09red/bta:512341%09red
Fatty acid metabolism	KEGG PATHWAY	bta01212	3	58	0.000402566	0.0131426	FADS1|CPT1A|SCD	http://www.genome.jp/kegg-bin/show_pathway?bta01212/bta:533107%09red/bta:280924%09red/bta:506812%09red
Fatty acid metabolism	Reactome	R-BTA-8978868	3	92	0.0014627	0.026187	MLYCD|FADS1|SLC25A20	http://www.reactome.org/cgi-bin/eventbrowser_st_id?ST_ID=R-BTA-8978868
Innate Immune System	Reactome	R-BTA-168249	6	449	0.000694721	0.0181678	RNASE6|CLEC4E|CD36|FCGR1A|MME|FOLR3	http://www.reactome.org/cgi-bin/eventbrowser_st_id?ST_ID=R-BTA-168249
Binding and Uptake of Ligands by Scavenger Receptors	Reactome	R-BTA-2173782	2	17	0.000902761	0.0208764	CD163|CD36	http://www.reactome.org/cgi-bin/eventbrowser_st_id?ST_ID=R-BTA-2173782
PPAR signaling pathway	KEGG PATHWAY	bta03320	3	82	0.00106132	0.0219087	CPT1A|SCD|CD36	http://www.genome.jp/kegg-bin/show_pathway?bta03320/bta:281052%09red/bta:280924%09red/bta:506812%09red
Glycosaminoglycan degradation	KEGG PATHWAY	bta00531	2	22	0.0014461	0.026187	HYAL2|SGSH	http://www.genome.jp/kegg-bin/show_pathway?bta00531/bta:535442%09red/bta:281838%09red
Biosynthesis of unsaturated fatty acids	KEGG PATHWAY	bta01040	2	30	0.00256755	0.0445309	FADS1|SCD	http://www.genome.jp/kegg-bin/show_pathway?bta01040/bta:533107%09red/bta:280924%09red

## Sheet: AAC - None
##Databases: KEGG PATHWAY, Reactome, Gene Ontology
##Statistical test method: hypergeometric test / Fisher's exact test
##FDR correction method: Benjamini and Hochberg
No functional enrichment terms found for AAC None trends (FDR < 0.05)

## Sheet: COMBO - Up
##Databases: KEGG PATHWAY, Reactome, Gene Ontology
##Statistical test method: hypergeometric test / Fisher's exact test
##FDR correction method: Benjamini and Hochberg
#Term	Database	ID	Input number	Background number	P-Value	Corrected P-Value	Input	Hyperlink
ubiquitin-protein transferase activity	Gene Ontology	GO:0004842	4	105	4.45748e-05	0.0148301	CNOT4|RNF20|MALT1|KLHL9	http://amigo.geneontology.org/amigo/term/GO:0004842
negative regulation of vascular associated smooth muscle cell differentiation	Gene Ontology	GO:1905064	2	5	6.59118e-05	0.0148301	PDGFB|NFATC3	http://amigo.geneontology.org/amigo/term/GO:1905064
negative regulation of pri-miRNA transcription by RNA polymerase II	Gene Ontology	GO:1902894	2	11	0.000243132	0.0364698	PDGFB|NFATC3	http://amigo.geneontology.org/amigo/term/GO:1902894

## Sheet: COMBO - Down
##Databases: KEGG PATHWAY, Reactome, Gene Ontology
##Statistical test method: hypergeometric test / Fisher's exact test
##FDR correction method: Benjamini and Hochberg
#Term	Database	ID	Input number	Background number	P-Value	Corrected P-Value	Input	Hyperlink
microtubule binding	Gene Ontology	GO:0008017	2	188	0.00149728	0.0189579	EML3|GTSE1	http://amigo.geneontology.org/amigo/term/GO:0008017
annealing helicase activity	Gene Ontology	GO:0036310	1	5	0.00186451	0.0189579	RAD54L	http://amigo.geneontology.org/amigo/term/GO:0036310
DNA strand renaturation	Gene Ontology	GO:0000733	1	6	0.00217496	0.0189579	RAD54L	http://amigo.geneontology.org/amigo/term/GO:0000733
DNA translocase activity	Gene Ontology	GO:0015616	1	7	0.00248533	0.0189579	RAD54L	http://amigo.geneontology.org/amigo/term/GO:0015616
regulation of DNA-binding transcription factor activity	Gene Ontology	GO:0051090	1	9	0.0031058	0.0189579	FANCA	http://amigo.geneontology.org/amigo/term/GO:0051090
spindle organization	Gene Ontology	GO:0007051	1	10	0.00341591	0.0189579	CEP72	http://amigo.geneontology.org/amigo/term/GO:0007051
protein-containing complex	Gene Ontology	GO:0032991	2	291	0.00350844	0.0189579	RAD54L|ARHGAP33	http://amigo.geneontology.org/amigo/term/GO:0032991
female gonad development	Gene Ontology	GO:0008585	1	14	0.00465549	0.0189579	FANCA	http://amigo.geneontology.org/amigo/term/GO:0008585
centriole replication	Gene Ontology	GO:0007099	1	14	0.00465549	0.0189579	CEP72	http://amigo.geneontology.org/amigo/term/GO:0007099
reciprocal meiotic recombination	Gene Ontology	GO:0007131	1	15	0.00496516	0.0189579	RAD54L	http://amigo.geneontology.org/amigo/term/GO:0007131
male meiotic nuclear division	Gene Ontology	GO:0007140	1	15	0.00496516	0.0189579	FANCA	http://amigo.geneontology.org/amigo/term/GO:0007140
determination of adult lifespan	Gene Ontology	GO:0008340	1	19	0.00620303	0.0217106	RAD54L	http://amigo.geneontology.org/amigo/term/GO:0008340
interstrand cross-link repair	Gene Ontology	GO:0036297	1	24	0.00774843	0.0232453	FANCA	http://amigo.geneontology.org/amigo/term/GO:0036297
response to ionizing radiation	Gene Ontology	GO:0010212	1	31	0.0099084	0.0277435	RAD54L	http://amigo.geneontology.org/amigo/term/GO:0010212
regulation of inflammatory response	Gene Ontology	GO:0050727	1	40	0.0126794	0.0328445	FANCA	http://amigo.geneontology.org/amigo/term/GO:0050727
cytoplasmic microtubule	Gene Ontology	GO:0005881	1	49	0.0154434	0.0343629	GTSE1	http://amigo.geneontology.org/amigo/term/GO:0005881
male gonad development	Gene Ontology	GO:0008584	1	52	0.0163633	0.0343629	FANCA	http://amigo.geneontology.org/amigo/term/GO:0008584
response to drug	Gene Ontology	GO:0042493	1	65	0.0203404	0.0392243	RAD54L	http://amigo.geneontology.org/amigo/term/GO:0042493
phosphatidylinositol binding	Gene Ontology	GO:0035091	1	68	0.0212561	0.0392243	ARHGAP33	http://amigo.geneontology.org/amigo/term/GO:0035091
mitotic spindle	Gene Ontology	GO:0072686	1	69	0.0215612	0.0392243	EML3	http://amigo.geneontology.org/amigo/term/GO:0072686
small GTPase mediated signal transduction	Gene Ontology	GO:0007264	1	76	0.0236944	0.0392243	ARHGAP33	http://amigo.geneontology.org/amigo/term/GO:0007264
centriolar satellite	Gene Ontology	GO:0034451	1	80	0.0249116	0.0392243	CEP72	http://amigo.geneontology.org/amigo/term/GO:0034451
microtubule cytoskeleton	Gene Ontology	GO:0015630	1	81	0.0252156	0.0392243	GTSE1	http://amigo.geneontology.org/amigo/term/GO:0015630
microtubule cytoskeleton organization	Gene Ontology	GO:0000226	1	101	0.0312794	0.0469191	EML3	http://amigo.geneontology.org/amigo/term/GO:0000226
regulation of cell population proliferation	Gene Ontology	GO:0042127	1	109	0.0336955	0.0488004	FANCA	http://amigo.geneontology.org/amigo/term/GO:0042127
#Term	Database	ID	Input number	Background number	P-Value	Corrected P-Value	Input	Hyperlink
Fanconi Anemia Pathway	Reactome	R-BTA-6783310	1	24	0.00774843	0.0232453	FANCA	http://www.reactome.org/cgi-bin/eventbrowser_st_id?ST_ID=R-BTA-6783310
Fanconi anemia pathway	KEGG PATHWAY	bta03460	1	52	0.0163633	0.0343629	FANCA	http://www.genome.jp/kegg-bin/show_pathway?bta03460/bta:618375%09red
Homologous recombination	KEGG PATHWAY	bta03440	1	42	0.0132942	0.0328445	RAD54L	http://www.genome.jp/kegg-bin/show_pathway?bta03440/bta:100140639%09red
p53 signaling pathway	KEGG PATHWAY	bta04115	1	77	0.0239988	0.0392243	GTSE1	http://www.genome.jp/kegg-bin/show_pathway?bta04115/bta:507901%09red

## Sheet: COMBO - Stabilized
##Databases: KEGG PATHWAY, Reactome, Gene Ontology
##Statistical test method: hypergeometric test / Fisher's exact test
##FDR correction method: Benjamini and Hochberg
No functional enrichment terms found for COMBO Stabilized trends (FDR < 0.05)

## Sheet: COMBO - None
##Databases: KEGG PATHWAY, Reactome, Gene Ontology
##Statistical test method: hypergeometric test / Fisher's exact test
##FDR correction method: Benjamini and Hochberg
#Term	Database	ID	Input number	Background number	P-Value	Corrected P-Value	Input	Hyperlink
nucleoplasm	Gene Ontology	GO:0005654	64	1867	2.17639e-15	4.20914e-12	NUP88|USP48|DPH1|FAM208A|ZRANB3|MYO1C|POT1|CBX8|MOB1A|XRCC4|INTS6|SEL1L3|MPHOSPH8|BYSL|BMS1|FASTKD3|NEK1|ZHX2|CIITA|ZBTB45|LIG4|GOLGA4|HNRNPA2B1|FBXL17|TSHZ3|SMARCAD1|NFKB1|LIMD1|UTP18|PPM1E|MTA2|DGKE|TCF4|EPB41L2|WDR3|LNPK|LARP7|BCL11A|SERTAD2|CREB1|IWS1|PIK3C2B|SNAPC1|ZCRB1|AFTPH|ITPR3|BIRC3|PTPN6|ELAC1|TJP3|NUP50|NVL|MTA3|AKIRIN1|NCOA5|ZPR1|OXCT1|PPP1R13B|CXXC5|MEF2D|RNF7|HLTF|TXNRD1|ALKBH2	http://amigo.geneontology.org/amigo/term/GO:0005654
nucleus	Gene Ontology	GO:0005634	77	2955	2.38833e-12	2.30952e-09	HSPA2|PIBF1|CAMK1D|ZRANB3|SESN3|CEP57|MSH2|NFKB2|BCL11A|NOC3L|MEF2D|ESF1|SLC30A9|PMS1|METTL4|NOL7|SOX5|BYSL|HACE1|ZNF2|ELAC1|RNF7|ZHX2|TBC1D1|PAPOLA|KDM4C|GTF2H3|NBEA|ZBTB43|ATE1|FBXL17|TSHZ3|SMARCAD1|LBH|ZNF644|NMNAT1|ZSCAN20|MTA2|FBXW7|TCF4|GABPB1|ZBTB5|DPH1|GNB5|BIRC3|TPP2|STAG1|SERTAD2|CREB1|SPIB|PPM1E|TGS1|PPP1R7|DTNBP1|ZNF518B|HHEX|LIMD1|HENMT1|API5|PRAG1|NAA15|USP12|MTA3|HDGFL2|HNRNPA2B1|R…	http://amigo.geneontology.org/amigo/term/GO:0005634
cytoplasm	Gene Ontology	GO:0005737	64	2867	9.37641e-08	5.67718e-05	NUDCD2|RNF122|TRIM13|CAMK1D|SESN3|CEP57|METAP2|MYO1C|FBXO17|ROCK1|HHEX|HAAO|CAPRIN1|BLNK|JADE1|UPF2|PEBP1|BYSL|HACE1|NUSAP1|PIK3CA|ITSN2|REPS1|HSPA2|MAP3K4|CAMK2D|PYGB|ATE1|SASH1|PPP1R9A|LBH|LIMD1|HOMER2|SETX|YWHAG|HNRNPA2B1|INTS2|SPATS2|PIM3|TNPO3|GNB5|BIRC3|CARD11|LIX1L|PIK3C2B|CDV3|PTPN6|HENMT1|DPH1|STRBP|NAA15|TBCK|MTA3|LLGL1|ZPR1|ERI1|ARHGAP12|ARHGAP35|DHPS|MEF2D|TXNRD1|CRIP1|SCN3A|GGNBP2	http://amigo.geneontology.org/amigo/term/GO:0005737
ATP binding	Gene Ontology	GO:0005524	35	1275	1.55721e-06	0.000501941	HSPA2|CAMK1D|ZRANB3|MSH2|MSH3|MYO1C|NUBPL|CDKL4|CARNS1|PEBP1|DDX10|NEK1|CIITA|MAP3K4|LIG4|SMARCAD1|NMNAT1|DGKE|ACACA|PIM3|CAMK2D|PMS1|GART|PAPOLA|GMPS|PRAG1|TBCK|TLK2|ROCK1|DDX46|PPIP5K2|KIF13A|PIK3CA|HLTF|NVL	http://amigo.geneontology.org/amigo/term/GO:0005524
cytosol	Gene Ontology	GO:0005829	54	2482	2.45998e-06	0.000679658	NUDCD2|HSPA2|NAA15|LCLAT1|METAP2|BIRC3|AFTPH|HABP4|PLCG2|HAAO|CAPRIN1|SEC16A|MOB1A|XRCC4|BRAP|UPF2|MPHOSPH8|SERTAD2|ELAC1|INPPL1|NEK1|ZHX2|CIITA|LARP7|NBEA|FBXL17|NFKB1|NFKB2|ZNF106|DGKE|HMMR|ACACA|FMO5|GNB5|DAAM1|TPP2|USP12|PIK3C2B|TGS1|GART|AGTPBP1|GMPS|PPP1R13L|EED|RAB29|CD109|PPIP5K2|PITPNM1|PPP1R13B|CXXC5|DNAJB2|RNF7|HLTF|TXNRD1	http://amigo.geneontology.org/amigo/term/GO:0005829
nucleolus	Gene Ontology	GO:0005730	20	551	6.99312e-06	0.00150274	MPHOSPH8|BYSL|BMS1|NUSAP1|PPM1E|NOC3L|WDR75|MYO1C|ZPR1|ERI1|HABP4|NVL|SNAPC1|RTF1|UTP15|MOB1A|ITPR3|ITPR1|AGTPBP1|PTPN6	http://amigo.geneontology.org/amigo/term/GO:0005730
DNA-dependent ATPase activity	Gene Ontology	GO:0008094	5	23	1.28757e-05	0.00249016	SMARCAD1|HLTF|MSH3|MSH2|ZRANB3	http://amigo.geneontology.org/amigo/term/GO:0008094
chromatin binding	Gene Ontology	GO:0003682	14	349	6.08452e-05	0.0106977	TCF4|UBTF|FAM208A|MPHOSPH8|TSHZ3|MSH2|STAG1|NOC3L|NCOA5|SMARCAD1|NFKB1|RNF2|MTA2|MTA3	http://amigo.geneontology.org/amigo/term/GO:0003682
maintenance of DNA repeat elements	Gene Ontology	GO:0043570	3	5	7.23138e-05	0.0116546	TCF4|MSH2|MSH3	http://amigo.geneontology.org/amigo/term/GO:0043570
GTPase activator activity	Gene Ontology	GO:0005096	10	194	0.000100121	0.0148615	RASGRP3|TBCK|LLGL1|GNB5|TBC1D1|ARHGAP24|ACAP1|ARHGAP12|ARHGAP35|RABEP1	http://amigo.geneontology.org/amigo/term/GO:0005096
mismatch repair complex	Gene Ontology	GO:0032300	3	6	0.00010758	0.0148615	PMS1|MSH2|MSH3	http://amigo.geneontology.org/amigo/term/GO:0032300
nuclear pore	Gene Ontology	GO:0005643	4	22	0.000182072	0.0207134	NUP88|NUP160|NUP50|MYO1C	http://amigo.geneontology.org/amigo/term/GO:0005643
mitochondrion	Gene Ontology	GO:0005739	21	774	0.000240018	0.0257886	USP48|NIT1|RAB29|FASTKD3|HSPA4|OXCT1|COX3|GFM2|NOC3L|NUBPL|C9H6orf203|AMACR|MTIF3|BPHL|GRAMD4|NFKB1|NUDT9|TXNRD1|AGTPBP1|HSDL1|TCAIM	http://amigo.geneontology.org/amigo/term/GO:0005739
mismatched DNA binding	Gene Ontology	GO:0030983	3	9	0.000274884	0.0265813	PMS1|MSH2|MSH3	http://amigo.geneontology.org/amigo/term/GO:0030983
negative regulation of tyrosine phosphorylation of STAT protein	Gene Ontology	GO:0042532	3	10	0.000354423	0.031157	PIBF1|SH2B3|GGNBP2	http://amigo.geneontology.org/amigo/term/GO:0042532
#Term	Database	ID	Input number	Background number	P-Value	Corrected P-Value	Input	Hyperlink
B cell receptor signaling pathway	KEGG PATHWAY	bta04662	10	86	1.17418e-07	5.67718e-05	CR2|RASGRP3|INPPL1|PIK3CA|CARD11|PLCG2|NFKB1|BLNK|PTPN6|CD19	http://www.genome.jp/kegg-bin/show_pathway?bta04662/bta:100337091%09red/bta:512312%09red/bta:523745%09red/bta:515377%09red/bta:517359%09red/bta:510393%09red/bta:616115%09red/bta:282306%09red/bta:407126%09red/bta:783833%09red
Proteoglycans in cancer	KEGG PATHWAY	bta05205	13	202	9.32275e-07	0.000360604	ITPR1|FZD5|PLCG2|CAMK2D|PIK3CA|RRAS2|ROCK1|RDX|HBEGF|WNT10A|ITPR3|PTCH1|PTPN6	http://www.genome.jp/kegg-bin/show_pathway?bta05205/bta:100337091%09red/bta:317697%09red/bta:512312%09red/bta:785911%09red/bta:538536%09red/bta:532713%09red/bta:519269%09red/bta:281879%09red/bta:517111%09red/bta:522921%09red/bta:282306%09red/bta:537330%09red/bta:520994%09red
Phosphatidylinositol signaling system	KEGG PATHWAY	bta04070	9	99	3.35541e-06	0.000811171	INPP5E|INPPL1|PLCG2|PIK3CA|PPIP5K2|PIK3C2B|ITPR3|ITPR1|DGKE	http://www.genome.jp/kegg-bin/show_pathway?bta04070/bta:100337091%09red/bta:537396%09red/bta:317697%09red/bta:506349%09red/bta:281879%09red/bta:780855%09red/bta:538147%09red/bta:282306%09red/bta:783833%09red
Metabolism of RNA	Reactome	R-BTA-8953854	13	334	0.00014779	0.0190551	NUP88|BYSL|BMS1|WDR3|ZCRB1|DDX46|ERI1|TGS1|HNRNPA2B1|UTP15|UTP18|PAPOLA|WBP4	http://www.reactome.org/cgi-bin/eventbrowser_st_id?ST_ID=R-BTA-8953854
Pathways in cancer	KEGG PATHWAY	bta05200	17	539	0.000177315	0.0207134	RASGRP3|WNT10A|PLCG2|GNB5|RASSF5|MSH2|MSH3|BIRC3|ROCK1|IL7|FZD5|PIK3CA|CAMK2D|NFKB1|NFKB2|PTCH1|TXNRD1	http://www.genome.jp/kegg-bin/show_pathway?bta05200/bta:100337091%09red/bta:785911%09red/bta:538536%09red/bta:532713%09red/bta:523745%09red/bta:535365%09red/bta:616744%09red/bta:526392%09red/bta:533115%09red/bta:282388%09red/bta:616115%09red/bta:282306%09red/bta:537330%09red/bta:280827%09red/bta:539767%09red/bta:514386%09red/bta:520994%09red
C-type lectin receptor signaling pathway	KEGG PATHWAY	bta04625	7	106	0.000271273	0.0265813	PIK3CA|RRAS2|PLCG2|ITPR3|NFKB1|NFKB2|ITPR1	http://www.genome.jp/kegg-bin/show_pathway?bta04625/bta:100337091%09red/bta:526392%09red/bta:317697%09red/bta:519269%09red/bta:281879%09red/bta:616115%09red/bta:282306%09red
Metabolic pathways	KEGG PATHWAY	bta01100	32	1468	0.000321332	0.0295931	LCLAT1|SC5D|HAAO|GART|CARNS1|CERS4|INPPL1|COX2|COX3|COX1|PYGB|CYP51A1|NMNAT1|DGKE|NUDT9|ST3GAL1|ACACA|PLCG2|PIK3C2B|HMGCR|PIGW|GALNT6|GALNT7|GMPS|NME4|INPP5E|AMACR|ACSL3|AGPAT4|OXCT1|PIK3CA|PDE4C	http://www.genome.jp/kegg-bin/show_pathway?bta01100/bta:407159%09red/bta:540376%09red/bta:538147%09red/bta:281590%09red/bta:768052%09red/bta:282306%09red/bta:3283883%09red/bta:3283880%09red/bta:505233%09red/bta:522863%09red/bta:506903%09red/bta:505060%09red/bta:535804%09red/bta:525154%09red/bta:783833%09red/bta:100337091%09red/bta:282351%09red/bta:281183%09red/bta:507456%09red/bta:506349%09red/bt…
Ribosome biogenesis in eukaryotes	KEGG PATHWAY	bta03008	6	83	0.000473297	0.0397981	BMS1|WDR3|UTP15|NVL|UTP18|WDR75	http://www.genome.jp/kegg-bin/show_pathway?bta03008/bta:521240%09red/bta:514870%09red/bta:526343%09red/bta:514945%09red/bta:505846%09red/bta:532708%09red
Interleukin receptor SHC signaling	Reactome	R-BTA-912526	3	14	0.00081545	0.0530929	PIK3CA|PTPN6|INPPL1	http://www.reactome.org/cgi-bin/eventbrowser_st_id?ST_ID=R-BTA-912526
Cholesterol biosynthesis	Reactome	R-BTA-191273	3	15	0.000970547	0.0586574	SC5D|HMGCR|CYP51A1	http://www.reactome.org/cgi-bin/eventbrowser_st_id?ST_ID=R-BTA-191273
FLT3 Signaling	Reactome	R-BTA-9607240	6	100	0.00118815	0.067585	PEBP1|BRAP|RASGRP3|CAMK2D|PIK3CA|HBEGF	http://www.reactome.org/cgi-bin/eventbrowser_st_id?ST_ID=R-BTA-9607240

## Sheet: INR - Up
##Databases: KEGG PATHWAY, Reactome, Gene Ontology
##Statistical test method: hypergeometric test / Fisher's exact test
##FDR correction method: Benjamini and Hochberg
#Term	Database	ID	Input number	Background number	P-Value	Corrected P-Value	Input	Hyperlink
ATPase activator activity	Gene Ontology	GO:0001671	3	18	3.93713e-08	6.29941e-06	AHSA1|DNAJB1|DNAJA1	http://amigo.geneontology.org/amigo/term/GO:0001671
positive regulation of ATPase activity	Gene Ontology	GO:0032781	3	28	1.32822e-07	1.06258e-05	AHSA1|DNAJB1|DNAJA1	http://amigo.geneontology.org/amigo/term/GO:0032781
chaperone binding	Gene Ontology	GO:0051087	3	67	1.60609e-06	3.67106e-05	AHSA1|DNAJB1|DNAJA1	http://amigo.geneontology.org/amigo/term/GO:0051087
unfolded protein binding	Gene Ontology	GO:0051082	3	74	2.14352e-06	3.8107e-05	HSP90AB1|DNAJB1|DNAJA1	http://amigo.geneontology.org/amigo/term/GO:0051082
protein folding	Gene Ontology	GO:0006457	3	74	2.14352e-06	3.8107e-05	HSP90AB1|AHSA1|DNAJA1	http://amigo.geneontology.org/amigo/term/GO:0006457
androgen receptor signaling pathway	Gene Ontology	GO:0030521	2	12	9.75554e-06	0.000150058	FKBP4|DNAJA1	http://amigo.geneontology.org/amigo/term/GO:0030521
nucleus	Gene Ontology	GO:0005634	7	2955	1.05912e-05	0.000150058	HSP90AB1|DNAJA1|HSPH1|FKBP4|STIP1|CDC6|BANP	http://amigo.geneontology.org/amigo/term/GO:0005634
axonal growth cone	Gene Ontology	GO:0044295	2	13	1.12543e-05	0.000150058	FKBP4|HSP90AB1	http://amigo.geneontology.org/amigo/term/GO:0044295
protein folding chaperone	Gene Ontology	GO:0044183	2	22	2.95337e-05	0.000363492	HSP90AB1|DNAJB1	http://amigo.geneontology.org/amigo/term/GO:0044183
chaperone cofactor-dependent protein refolding	Gene Ontology	GO:0051085	2	24	3.47642e-05	0.000397306	DNAJB1|HSPH1	http://amigo.geneontology.org/amigo/term/GO:0051085
Hsp70 protein binding	Gene Ontology	GO:0030544	2	27	4.34046e-05	0.000462982	DNAJB1|DNAJA1	http://amigo.geneontology.org/amigo/term/GO:0030544
Hsp90 protein binding	Gene Ontology	GO:0051879	2	32	5.992e-05	0.000584818	AHSA1|STIP1	http://amigo.geneontology.org/amigo/term/GO:0051879
cytosol	Gene Ontology	GO:0005829	6	2482	6.21369e-05	0.000584818	HSP90AB1|DNAJA1|HSPH1|DNAJB1|FKBP4|AHSA1	http://amigo.geneontology.org/amigo/term/GO:0005829
heat shock protein binding	Gene Ontology	GO:0031072	2	38	8.32192e-05	0.000739726	FKBP4|HSP90AB1	http://amigo.geneontology.org/amigo/term/GO:0031072
mitochondrion	Gene Ontology	GO:0005739	4	774	9.56017e-05	0.000805067	FKBP4|MRPL24|DNAJA1|HSP90AB1	http://amigo.geneontology.org/amigo/term/GO:0005739
ATP binding	Gene Ontology	GO:0005524	4	1275	0.000643332	0.00467878	FKBP4|HSP90AB1|DNAJA1|HSPH1	http://amigo.geneontology.org/amigo/term/GO:0005524
microtubule	Gene Ontology	GO:0005874	2	167	0.00147899	0.00985996	FKBP4|HSPH1	http://amigo.geneontology.org/amigo/term/GO:0005874
supramolecular fiber organization	Gene Ontology	GO:0097435	1	5	0.00207143	0.0122751	HSP90AB1	http://amigo.geneontology.org/amigo/term/GO:0097435
mitotic DNA replication checkpoint	Gene Ontology	GO:0033314	1	5	0.00207143	0.0122751	CDC6	http://amigo.geneontology.org/amigo/term/GO:0033314
protein localization to mitochondrion	Gene Ontology	GO:0070585	1	5	0.00207143	0.0122751	DNAJA1	http://amigo.geneontology.org/amigo/term/GO:0070585
ubiquitin protein ligase binding	Gene Ontology	GO:0031625	2	213	0.00237651	0.0128869	HSP90AB1|DNAJA1	http://amigo.geneontology.org/amigo/term/GO:0031625
adenyl-nucleotide exchange factor activity	Gene Ontology	GO:0000774	1	6	0.00241629	0.0128869	HSPH1	http://amigo.geneontology.org/amigo/term/GO:0000774
central nervous system neuron axonogenesis	Gene Ontology	GO:0021955	1	6	0.00241629	0.0128869	HSP90AB1	http://amigo.geneontology.org/amigo/term/GO:0021955
regulation of mitotic metaphase/anaphase transition	Gene Ontology	GO:0030071	1	7	0.00276105	0.0129932	CDC6	http://amigo.geneontology.org/amigo/term/GO:0030071
negative regulation of inclusion body assembly	Gene Ontology	GO:0090084	1	7	0.00276105	0.0129932	DNAJB1	http://amigo.geneontology.org/amigo/term/GO:0090084
negative regulation of JUN kinase activity	Gene Ontology	GO:0043508	1	7	0.00276105	0.0129932	DNAJA1	http://amigo.geneontology.org/amigo/term/GO:0043508
protein kinase regulator activity	Gene Ontology	GO:0019887	1	8	0.00310569	0.01343	HSP90AB1	http://amigo.geneontology.org/amigo/term/GO:0019887
positive regulation of phosphoprotein phosphatase activity	Gene Ontology	GO:0032516	1	8	0.00310569	0.01343	HSP90AB1	http://amigo.geneontology.org/amigo/term/GO:0032516
glucocorticoid receptor binding	Gene Ontology	GO:0035259	1	8	0.00310569	0.01343	FKBP4	http://amigo.geneontology.org/amigo/term/GO:0035259
negative regulation of apoptotic process	Gene Ontology	GO:0043066	2	256	0.00339779	0.0143065	HSP90AB1|DNAJA1	http://amigo.geneontology.org/amigo/term/GO:0043066
tau protein binding	Gene Ontology	GO:0048156	1	10	0.00379467	0.0151787	HSP90AB1	http://amigo.geneontology.org/amigo/term/GO:0048156
regulation of protein ubiquitination	Gene Ontology	GO:0031396	1	10	0.00379467	0.0151787	HSP90AB1	http://amigo.geneontology.org/amigo/term/GO:0031396
protein-containing complex	Gene Ontology	GO:0032991	2	291	0.00435602	0.0163026	HSP90AB1|HSPH1	http://amigo.geneontology.org/amigo/term/GO:0032991
DNA polymerase binding	Gene Ontology	GO:0070182	1	12	0.00448321	0.0163026	HSP90AB1	http://amigo.geneontology.org/amigo/term/GO:0070182
chaperone-mediated protein complex assembly	Gene Ontology	GO:0051131	1	12	0.00448321	0.0163026	HSP90AB1	http://amigo.geneontology.org/amigo/term/GO:0051131
low-density lipoprotein particle receptor binding	Gene Ontology	GO:0050750	1	13	0.00482733	0.0164335	DNAJA1	http://amigo.geneontology.org/amigo/term/GO:0050750
positive regulation of protein localization to cell surface	Gene Ontology	GO:2000010	1	13	0.00482733	0.0164335	HSP90AB1	http://amigo.geneontology.org/amigo/term/GO:2000010
telomere maintenance via telomerase	Gene Ontology	GO:0007004	1	13	0.00482733	0.0164335	HSP90AB1	http://amigo.geneontology.org/amigo/term/GO:0007004
negative regulation of cell cycle arrest	Gene Ontology	GO:0071157	1	16	0.00585902	0.0191315	HSP90AB1	http://amigo.geneontology.org/amigo/term/GO:0071157
DNA replication initiation	Gene Ontology	GO:0006270	1	17	0.00620271	0.0193964	CDC6	http://amigo.geneontology.org/amigo/term/GO:0006270
DNA replication origin binding	Gene Ontology	GO:0003688	1	17	0.00620271	0.0193964	CDC6	http://amigo.geneontology.org/amigo/term/GO:0003688
cellular response to interleukin-4	Gene Ontology	GO:0071353	1	18	0.00654628	0.0193964	HSP90AB1	http://amigo.geneontology.org/amigo/term/GO:0071353
chaperone-mediated protein folding	Gene Ontology	GO:0061077	1	18	0.00654628	0.0193964	FKBP4	http://amigo.geneontology.org/amigo/term/GO:0061077
positive regulation of cell differentiation	Gene Ontology	GO:0045597	1	18	0.00654628	0.0193964	HSP90AB1	http://amigo.geneontology.org/amigo/term/GO:0045597
axon extension	Gene Ontology	GO:0048675	1	20	0.00723312	0.0199534	HSP90AB1	http://amigo.geneontology.org/amigo/term/GO:0048675
establishment of cell polarity	Gene Ontology	GO:0030010	1	21	0.00757637	0.0202037	HSP90AB1	http://amigo.geneontology.org/amigo/term/GO:0030010
spindle midzone	Gene Ontology	GO:0051233	1	21	0.00757637	0.0202037	CDC6	http://amigo.geneontology.org/amigo/term/GO:0051233
response to heat	Gene Ontology	GO:0009408	1	23	0.00826257	0.0208618	DNAJA1	http://amigo.geneontology.org/amigo/term/GO:0009408
perinuclear region of cytoplasm	Gene Ontology	GO:0048471	2	411	0.00847371	0.0208618	HSP90AB1|DNAJA1	http://amigo.geneontology.org/amigo/term/GO:0048471
disordered domain specific binding	Gene Ontology	GO:0097718	1	24	0.0086055	0.0208618	HSP90AB1	http://amigo.geneontology.org/amigo/term/GO:0097718
embryo implantation	Gene Ontology	GO:0007566	1	24	0.0086055	0.0208618	FKBP4	http://amigo.geneontology.org/amigo/term/GO:0007566
positive regulation of transforming growth factor beta receptor signaling pathway	Gene Ontology	GO:0030511	1	24	0.0086055	0.0208618	HSP90AB1	http://amigo.geneontology.org/amigo/term/GO:0030511
negative regulation of neuron projection development	Gene Ontology	GO:0010977	1	25	0.00894833	0.0211149	FKBP4	http://amigo.geneontology.org/amigo/term/GO:0010977
alpha-tubulin binding	Gene Ontology	GO:0043014	1	26	0.00929106	0.0211149	HSPH1	http://amigo.geneontology.org/amigo/term/GO:0043014
negative regulation of proteasomal ubiquitin-dependent protein catabolic process	Gene Ontology	GO:0032435	1	26	0.00929106	0.0211149	HSP90AB1	http://amigo.geneontology.org/amigo/term/GO:0032435
positive regulation of cytokinesis	Gene Ontology	GO:0032467	1	27	0.00963367	0.0211149	CDC6	http://amigo.geneontology.org/amigo/term/GO:0032467
phosphoprotein binding	Gene Ontology	GO:0051219	1	27	0.00963367	0.0211149	FKBP4	http://amigo.geneontology.org/amigo/term/GO:0051219
placenta development	Gene Ontology	GO:0001890	1	27	0.00963367	0.0211149	HSP90AB1	http://amigo.geneontology.org/amigo/term/GO:0001890
positive regulation of telomerase activity	Gene Ontology	GO:0051973	1	27	0.00963367	0.0211149	HSP90AB1	http://amigo.geneontology.org/amigo/term/GO:0051973
cellular response to heat	Gene Ontology	GO:0034605	1	29	0.0103186	0.022013	HSP90AB1	http://amigo.geneontology.org/amigo/term/GO:0034605
protein localization to nucleus	Gene Ontology	GO:0034504	1	29	0.0103186	0.022013	BANP	http://amigo.geneontology.org/amigo/term/GO:0034504
negative regulation of protein catabolic process	Gene Ontology	GO:0042177	1	31	0.0110031	0.0231644	BANP	http://amigo.geneontology.org/amigo/term/GO:0042177
COP9 signalosome	Gene Ontology	GO:0008180	1	32	0.0113452	0.0232721	HSP90AB1	http://amigo.geneontology.org/amigo/term/GO:0008180
peptidyl-prolyl cis-trans isomerase activity	Gene Ontology	GO:0003755	1	37	0.013054	0.0257856	FKBP4	http://amigo.geneontology.org/amigo/term/GO:0003755
protein peptidyl-prolyl isomerization	Gene Ontology	GO:0000413	1	37	0.013054	0.0257856	FKBP4	http://amigo.geneontology.org/amigo/term/GO:0000413
peptide binding	Gene Ontology	GO:0042277	1	39	0.0137368	0.0268034	HSP90AB1	http://amigo.geneontology.org/amigo/term/GO:0042277
negative regulation of protein ubiquitination	Gene Ontology	GO:0031397	1	41	0.0144191	0.0271419	DNAJA1	http://amigo.geneontology.org/amigo/term/GO:0031397
G protein-coupled receptor binding	Gene Ontology	GO:0001664	1	43	0.015101	0.027772	DNAJA1	http://amigo.geneontology.org/amigo/term/GO:0001664
chromatin organization	Gene Ontology	GO:0006325	1	46	0.0161232	0.0289854	BANP	http://amigo.geneontology.org/amigo/term/GO:0006325
regulation of catalytic activity	Gene Ontology	GO:0050790	1	47	0.0164636	0.0292687	HSPH1	http://amigo.geneontology.org/amigo/term/GO:0050790
flagellated sperm motility	Gene Ontology	GO:0030317	1	49	0.0171443	0.0301438	DNAJA1	http://amigo.geneontology.org/amigo/term/GO:0030317
ATPase binding	Gene Ontology	GO:0051117	1	54	0.0188441	0.0320751	DNAJB1	http://amigo.geneontology.org/amigo/term/GO:0051117
p53 binding	Gene Ontology	GO:0002039	1	54	0.0188441	0.0320751	BANP	http://amigo.geneontology.org/amigo/term/GO:0002039
kinase binding	Gene Ontology	GO:0019900	1	56	0.0195233	0.0324289	CDC6	http://amigo.geneontology.org/amigo/term/GO:0019900
double-stranded RNA binding	Gene Ontology	GO:0003725	1	57	0.0198627	0.0324289	HSP90AB1	http://amigo.geneontology.org/amigo/term/GO:0003725
mitochondrial large ribosomal subunit	Gene Ontology	GO:0005762	1	57	0.0198627	0.0324289	MRPL24	http://amigo.geneontology.org/amigo/term/GO:0005762
nucleoplasm	Gene Ontology	GO:0005654	3	1867	0.0229214	0.0359552	FKBP4|DNAJB1|HSPH1	http://amigo.geneontology.org/amigo/term/GO:0005654
melanosome	Gene Ontology	GO:0042470	1	68	0.0235895	0.0364611	HSP90AB1	http://amigo.geneontology.org/amigo/term/GO:0042470
mitotic cell cycle	Gene Ontology	GO:0000278	1	69	0.0239276	0.0364611	CDC6	http://amigo.geneontology.org/amigo/term/GO:0000278
positive regulation of peptidyl-serine phosphorylation	Gene Ontology	GO:0033138	1	70	0.0242657	0.0366274	HSP90AB1	http://amigo.geneontology.org/amigo/term/GO:0033138
positive regulation of protein kinase B signaling	Gene Ontology	GO:0051897	1	73	0.0252792	0.0378007	HSP90AB1	http://amigo.geneontology.org/amigo/term/GO:0051897
spindle pole	Gene Ontology	GO:0000922	1	80	0.0276405	0.0409488	CDC6	http://amigo.geneontology.org/amigo/term/GO:0000922
microtubule cytoskeleton	Gene Ontology	GO:0015630	1	81	0.0279774	0.0410677	DNAJA1	http://amigo.geneontology.org/amigo/term/GO:0015630
histone deacetylase binding	Gene Ontology	GO:0042826	1	89	0.0306688	0.0434248	HSP90AB1	http://amigo.geneontology.org/amigo/term/GO:0042826
#Term	Database	ID	Input number	Background number	P-Value	Corrected P-Value	Input	Hyperlink
Protein processing in endoplasmic reticulum	KEGG PATHWAY	bta04141	4	165	2.29217e-07	1.22249e-05	HSP90AB1|DNAJB1|DNAJA1|HSPH1	http://www.genome.jp/kegg-bin/show_pathway?bta04141/bta:528862%09red/bta:507165%09red/bta:767874%09red/bta:538426%09red
HSP90 chaperone cycle for steroid hormone receptors (SHR)	Reactome	R-BTA-3371497	3	43	4.47331e-07	1.78933e-05	STIP1|DNAJA1|DNAJB1	http://www.reactome.org/cgi-bin/eventbrowser_st_id?ST_ID=R-BTA-3371497
Cellular responses to stress	Reactome	R-BTA-2262752	4	212	6.11664e-07	1.95732e-05	DNAJA1|STIP1|DNAJB1|HSPH1	http://www.reactome.org/cgi-bin/eventbrowser_st_id?ST_ID=R-BTA-2262752
Cellular responses to external stimuli	Reactome	R-BTA-8953897	4	265	1.46646e-06	3.67106e-05	DNAJA1|STIP1|DNAJB1|HSPH1	http://www.reactome.org/cgi-bin/eventbrowser_st_id?ST_ID=R-BTA-8953897
Regulation of HSF1-mediated heat shock response	Reactome	R-BTA-3371453	2	43	0.000105527	0.000844216	DNAJB1|HSPH1	http://www.reactome.org/cgi-bin/eventbrowser_st_id?ST_ID=R-BTA-3371453
Cellular response to heat stress	Reactome	R-BTA-3371556	2	55	0.000169746	0.00129331	DNAJB1|HSPH1	http://www.reactome.org/cgi-bin/eventbrowser_st_id?ST_ID=R-BTA-3371556
Estrogen signaling pathway	KEGG PATHWAY	bta04915	2	138	0.00101914	0.0070897	FKBP4|HSP90AB1	http://www.genome.jp/kegg-bin/show_pathway?bta04915/bta:508535%09red/bta:767874%09red
Attenuation phase	Reactome	R-BTA-3371568	1	7	0.00276105	0.0129932	DNAJB1	http://www.reactome.org/cgi-bin/eventbrowser_st_id?ST_ID=R-BTA-3371568
MAPK6/MAPK4 signaling	Reactome	R-BTA-5687128	1	12	0.00448321	0.0163026	DNAJB1	http://www.reactome.org/cgi-bin/eventbrowser_st_id?ST_ID=R-BTA-5687128
HSF1-dependent transactivation	Reactome	R-BTA-3371571	1	15	0.00551523	0.0183841	DNAJB1	http://www.reactome.org/cgi-bin/eventbrowser_st_id?ST_ID=R-BTA-3371571
Switching of origins to a post-replicative state	Reactome	R-BTA-69052	1	19	0.00688975	0.019685	CDC6	http://www.reactome.org/cgi-bin/eventbrowser_st_id?ST_ID=R-BTA-69052
CDK-mediated phosphorylation and removal of Cdc6	Reactome	R-BTA-69017	1	19	0.00688975	0.019685	CDC6	http://www.reactome.org/cgi-bin/eventbrowser_st_id?ST_ID=R-BTA-69017
Activation of the pre-replicative complex	Reactome	R-BTA-68962	1	20	0.00723312	0.0199534	CDC6	http://www.reactome.org/cgi-bin/eventbrowser_st_id?ST_ID=R-BTA-68962
Activation of ATR in response to replication stress	Reactome	R-BTA-176187	1	22	0.00791952	0.0207725	CDC6	http://www.reactome.org/cgi-bin/eventbrowser_st_id?ST_ID=R-BTA-176187
Prion diseases	KEGG PATHWAY	bta05020	1	32	0.0113452	0.0232721	STIP1	http://www.genome.jp/kegg-bin/show_pathway?bta05020/bta:617109%09red
G1/S Transition	Reactome	R-BTA-69206	1	33	0.0116871	0.0236701	CDC6	http://www.reactome.org/cgi-bin/eventbrowser_st_id?ST_ID=R-BTA-69206
Synthesis of DNA	Reactome	R-BTA-69239	1	40	0.014078	0.0268152	CDC6	http://www.reactome.org/cgi-bin/eventbrowser_st_id?ST_ID=R-BTA-69239
CDT1 association with the CDC6:ORC:origin complex	Reactome	R-BTA-68827	1	40	0.014078	0.0268152	CDC6	http://www.reactome.org/cgi-bin/eventbrowser_st_id?ST_ID=R-BTA-68827
Assembly of the pre-replicative complex	Reactome	R-BTA-68867	1	43	0.015101	0.027772	CDC6	http://www.reactome.org/cgi-bin/eventbrowser_st_id?ST_ID=R-BTA-68867
Mitotic G1-G1/S phases	Reactome	R-BTA-453279	1	46	0.0161232	0.0289854	CDC6	http://www.reactome.org/cgi-bin/eventbrowser_st_id?ST_ID=R-BTA-453279
S Phase	Reactome	R-BTA-69242	1	54	0.0188441	0.0320751	CDC6	http://www.reactome.org/cgi-bin/eventbrowser_st_id?ST_ID=R-BTA-69242
DNA Replication Pre-Initiation	Reactome	R-BTA-69002	1	56	0.0195233	0.0324289	CDC6	http://www.reactome.org/cgi-bin/eventbrowser_st_id?ST_ID=R-BTA-69002
Mitochondrial translation termination	Reactome	R-BTA-5419276	1	64	0.0222357	0.0355772	MRPL24	http://www.reactome.org/cgi-bin/eventbrowser_st_id?ST_ID=R-BTA-5419276
Mitochondrial translation elongation	Reactome	R-BTA-5389840	1	64	0.0222357	0.0355772	MRPL24	http://www.reactome.org/cgi-bin/eventbrowser_st_id?ST_ID=R-BTA-5389840
Mitochondrial translation	Reactome	R-BTA-5368287	1	65	0.0225743	0.0357613	MRPL24	http://www.reactome.org/cgi-bin/eventbrowser_st_id?ST_ID=R-BTA-5368287
G2/M Checkpoints	Reactome	R-BTA-69481	1	69	0.0239276	0.0364611	CDC6	http://www.reactome.org/cgi-bin/eventbrowser_st_id?ST_ID=R-BTA-69481
DNA Replication	Reactome	R-BTA-69306	1	84	0.0289874	0.0421635	CDC6	http://www.reactome.org/cgi-bin/eventbrowser_st_id?ST_ID=R-BTA-69306
Antigen processing and presentation	KEGG PATHWAY	bta04612	1	85	0.0293239	0.0422687	HSP90AB1	http://www.genome.jp/kegg-bin/show_pathway?bta04612/bta:767874%09red
Progesterone-mediated oocyte maturation	KEGG PATHWAY	bta04914	1	88	0.0303327	0.0433324	HSP90AB1	http://www.genome.jp/kegg-bin/show_pathway?bta04914/bta:767874%09red
IL-17 signaling pathway	KEGG PATHWAY	bta04657	1	91	0.0313406	0.0439868	HSP90AB1	http://www.genome.jp/kegg-bin/show_pathway?bta04657/bta:767874%09red
Prostate cancer	KEGG PATHWAY	bta05215	1	95	0.0326829	0.0454719	HSP90AB1	http://www.genome.jp/kegg-bin/show_pathway?bta05215/bta:767874%09red

## Sheet: INR - Down
##Databases: KEGG PATHWAY, Reactome, Gene Ontology
##Statistical test method: hypergeometric test / Fisher's exact test
##FDR correction method: Benjamini and Hochberg
No functional enrichment terms found for INR Down trends (FDR < 0.05)

[truncated: 2 more sheets: INR - Stabilized, INR - None]
